# Supplementary material for: Extracellular matrix analysis of fibrosis: A step towards tissue engineering for urethral stricture disease
Source: PLoS One. 2023 Nov 30;18(11):e0294955. doi: 10.1371/journal.pone.0294955 (PMC10688748; doi:10.1371/journal.pone.0294955)
Supplement: S1 File — (XLSX) [file pone.0294955.s004.xlsx]

## Sheet: proteinGroups
Protein IDs	Majority protein IDs	Peptide counts (all)	Peptide counts (razor+unique)	Peptide counts (unique)	Protein names	Gene names	Fasta headers	Division	category	Number of proteins	Peptides	Razor + unique peptides	Unique peptides	Peptides Exp_SDS	Peptides Exp_TX100	Razor + unique peptides Exp_SDS	Razor + unique peptides Exp_TX100	Unique peptides Exp_SDS	Unique peptides Exp_TX100	Sequence coverage [%]	Unique + razor sequence coverage [%]	Unique sequence coverage [%]	Mol. weight [kDa]	Sequence length	Sequence lengths	Q-value	Score	Sequence coverage Exp_SDS [%]	Sequence coverage Exp_TX100 [%]	Intensity	Intensity Exp_SDS	Intensity Exp_TX100	iBAQ	iBAQ Exp_SDS	iBAQ Exp_TX100	LOG2 iBAQ intensity Exp_SDS	LOG2 iBAQ intensity Exp_TX100	DIFFERENCE LOG2 iBAQ INT (SDS-TX100)	LFQ intensity Exp_SDS	LFQ intensity Exp_TX100	LOG2 LFQ intensity Exp_SDS	LOG2 LFQ intensity Exp_TX100	DIFFERENCE LOG2 LFQ INT (SDS-TX100)	Protein names	Gene names	MS/MS count Exp_SDS	MS/MS count Exp_TX100	MS/MS count	Only identified by site
P01876;A0A0G2JMB2;A0A075B6N7;P01877	P01876;A0A0G2JMB2;A0A075B6N7;P01877	6;4;4;4	6;4;4;4	6;4;4;4	Ig alpha-1 chain C region;Ig alpha-2 chain C region	IGHA1;IGHA2	Ig alpha-1 chain C region;Isoform of P01877, Ig alpha-2 chain C region (Fragment);Isoform of P01877, Ig alpha-2 chain C region (Fragment);Ig alpha-2 chain C region	antibody	non matrisome	4	6	6	6	5	3	5	3	5	3	13.9	13.9	13.9	37.654	353	353;340;340;340	0	38.039	10.5	7.9	77949000	48470000	29479000	4871800	3029400	1842400	21.5306	20.8132	0.717446	82033000	49298000	26.2897	25.555	0.734675	Ig alpha-1 chain C region;Ig alpha-2 chain C region	IGHA1;IGHA2	5	3	8
A0A0A0MS08;P01857;A0A0A0MS07	A0A0A0MS08;P01857;A0A0A0MS07	7;7;6	7;7;6	3;3;2	Ig gamma-1 chain C region	IGHG1	Isoform of P01857, Ig gamma-1 chain C region (Fragment);Ig gamma-1 chain C region;Isoform of P01857, Ig gamma-1 chain C region (Fragment)	antibody	non matrisome	3	7	7	3	7	1	7	1	3	1	24.1	24.1	10.8	43.911	399	399;330;295	0	78.842	24.1	3	484090000	472950000	11141000	28476000	27821000	655340	24.7297	19.3219	5.40779	975790000	0	29.862	#NUM!	#NUM!	Ig gamma-1 chain C region	IGHG1	16	1	17
A0A075B6N8;P01860	A0A075B6N8;P01860	7;7	4;4	2;2	Ig gamma-3 chain C region	IGHG3	Isoform of P01860, Ig gamma-3 chain C region (Fragment);Ig gamma-3 chain C region	antibody	non matrisome	2	7	4	2	7	0	4	0	2	0	27.9	19.6	11.1	41.215	377	377;377	0	27.055	27.9	0	108260000	108260000	0	6368200	6368200	0	22.6025	#NUM!	#NUM!	116130000	0	26.7912	#NUM!	#NUM!	Ig gamma-3 chain C region	IGHG3	6	0	6
P01861	P01861	6	2	1	Ig gamma-4 chain C region	IGHG4	Ig gamma-4 chain C region	antibody	non matrisome	1	6	2	1	6	0	2	0	1	0	22.6	7	2.8	35.94	327	327	0	16.493	22.6	0	80689000	80689000	0	5763500	5763500	0	22.4585	#NUM!	#NUM!	75149000	0	26.1633	#NUM!	#NUM!	Ig gamma-4 chain C region	IGHG4	4	0	4
S4R460;A0A0B4J2B5;A0A087WW89	S4R460;A0A0B4J2B5;A0A087WW89	1;1;1	1;1;1	1;1;1		IGHV3OR16-9;IGHV3-72	Isoform of A0A0B4J2B5, Protein IGHV3OR16-9;Protein IGHV3OR16-9 (Fragment);Isoform of A0A0B4J1Y9, Protein IGHV3-72	antibody	non matrisome	3	1	1	1	1	0	1	0	1	0	19.8	19.8	19.8	10.429	96	96;98;101	0.0007719	9.1237	19.8	0	7849100	7849100	0	1569800	1569800	0	20.5821	#NUM!	#NUM!	7849100	0	22.9041	#NUM!	#NUM!		IGHV3OR16-9;IGHV3-72	1	0	1
P01834;A0A075B6H6	P01834;A0A075B6H6	5;4	5;4	5;4	Ig kappa chain C region	IGKC	Ig kappa chain C region;Isoform of P01834, Ig kappa chain C region (Fragment)	antibody	non matrisome	2	5	5	5	5	2	5	2	5	2	69.8	69.8	69.8	11.609	106	106;107	0	257.53	69.8	34.9	460120000	428270000	31853000	92024000	85653000	6370600	26.352	22.603	3.749	792830000	37509000	29.5624	25.1607	4.4017	Ig kappa chain C region	IGKC	15	3	18
A0A075B6L0;A0A075B6K9;P0CG06;P0CG05;P0CF74;A0A075B6L1;A0A075B6K8;A0M8Q6;P0CG04	A0A075B6L0;A0A075B6K9;P0CG06;P0CG05;P0CF74;A0A075B6L1;A0A075B6K8;A0M8Q6;P0CG04	4;4;4;4;3;2;2;2;2	4;4;4;4;3;2;2;2;2	2;2;2;2;1;1;0;1;0	Ig lambda-3 chain C regions;Ig lambda-2 chain C regions;Ig lambda-6 chain C region;Ig lambda-7 chain C region;Ig lambda-1 chain C regions	IGLC3;IGLC2;IGLC6;IGLC7;IGLC1	Isoform of P0CG06, Ig lambda-3 chain C regions (Fragment);Isoform of P0CG05, Ig lambda-2 chain C regions (Fragment);Ig lambda-3 chain C regions;Ig lambda-2 chain C regions;Ig lambda-6 chain C region;Isoform of A0M8Q6, Ig lambda-7 chain C region (Fragment);	antibody	non matrisome	9	4	4	2	4	2	4	2	2	1	55.7	55.7	27.4	11.208	106	106;106;106;106;106;106;106;106;106	0	323.31	55.7	23.6	289140000	255270000	33868000	41305000	36467000	4838200	25.1201	22.206	2.91405	630590000	26514000	29.2321	24.6603	4.57188	Ig lambda-3 chain C regions;Ig lambda-2 chain C regions;Ig lambda-6 chain C region;Ig lambda-7 chain C region;Ig lambda-1 chain C regions	IGLC3;IGLC2;IGLC6;IGLC7;IGLC1	9	3	12
Q969P0-2;Q969P0-3;Q969P0	Q969P0-2;Q969P0-3;Q969P0	1;1;1	1;1;1	1;1;1	Immunoglobulin superfamily member 8	IGSF8	Isoform of Q969P0, Isoform 2 of Immunoglobulin superfamily member 8;Isoform of Q969P0, Isoform 3 of Immunoglobulin superfamily member 8;Immunoglobulin superfamily member 8	antibody	non matrisome	3	1	1	1	0	1	0	1	0	1	5.4	5.4	5.4	40.19	372	372;526;613	0.00072254	7.3792	0	5.4	81648000	0	81648000	5103000	0	5103000	#NUM!	22.2829	#NUM!	0	32835000	#NUM!	24.9687	#NUM!	Immunoglobulin superfamily member 8	IGSF8	0	3	3
Q01995;H0YCU9;E9PJ32	Q01995;H0YCU9	15;11;6	15;11;6	14;10;6	Transgelin	TAGLN	Transgelin;Isoform of Q01995, Transgelin (Fragment)	Associated wit Peyronie	non matrisome	3	15	15	14	15	0	15	0	14	0	61.7	61.7	58.2	22.611	201	201;151;91	0	280.95	61.7	0	3495700000	3495700000	0	218480000	218480000	0	27.7029	#NUM!	#NUM!	6349200000	0	32.5639	#NUM!	#NUM!	Transgelin	TAGLN	62	0	62
Q8IUX7;Q8IUX7-2;H7C4B5;H7C391;H7C0W8;Q8N436	Q8IUX7;Q8IUX7-2	6;5;1;1;1;1	6;5;1;1;1;1	6;5;1;1;1;1	Adipocyte enhancer-binding protein 1	AEBP1	Adipocyte enhancer-binding protein 1;Isoform of Q8IUX7, Isoform 2 of Adipocyte enhancer-binding protein 1	Core matrisome	ECM Glycoproteins	6	6	6	6	6	0	6	0	6	0	5	5	5	130.93	1158	1158;733;54;66;104;756	0	59.515	5	0	58135000	58135000	0	1263800	1263800	0	20.2693	#NUM!	#NUM!	100260000	0	26.5792	#NUM!	#NUM!	Adipocyte enhancer-binding protein 1	AEBP1	7	0	7
Q9BXN1;Q5TBF2	Q9BXN1	5;1	5;1	5;1	Asporin	ASPN	Asporin	Core matrisome	Proteoglycans	2	5	5	5	5	0	5	0	5	0	12.4	12.4	12.4	43.417	380	380;243	0	55.613	12.4	0	45961000	45961000	0	2419000	2419000	0	21.206	#NUM!	#NUM!	125390000	0	26.9018	#NUM!	#NUM!	Asporin	ASPN	6	0	6
P21810;C9JKG1	P21810	13;5	13;5	12;5	Biglycan	BGN	Biglycan	Core matrisome	Proteoglycans	2	13	13	12	13	0	13	0	12	0	39.9	39.9	37.8	41.654	368	368;238	0	323.31	39.9	0	2682600000	2682600000	0	157800000	157800000	0	27.2335	#NUM!	#NUM!	5226100000	0	32.2831	#NUM!	#NUM!	Biglycan	BGN	46	0	46
K7EPJ4;Q8IUL8	K7EPJ4;Q8IUL8	7;7	7;7	7;7	Cartilage intermediate layer protein 2;Cartilage intermediate layer protein 2 C1;Cartilage intermediate layer protein 2 C2	CILP2	Isoform of Q8IUL8, Cartilage intermediate layer protein 2;Cartilage intermediate layer protein 2	Core matrisome	ECM Glycoproteins	2	7	7	7	7	0	7	0	7	0	7.1	7.1	7.1	126.86	1162	1162;1156	0	48.43	7.1	0	52155000	52155000	0	841210	841210	0	19.6821	#NUM!	#NUM!	111930000	0	26.738	#NUM!	#NUM!	Cartilage intermediate layer protein 2;Cartilage intermediate layer protein 2 C1;Cartilage intermediate layer protein 2 C2	CILP2	8	0	8
A0A087X0A8;D6RGG3;Q99715-2;Q99715;Q99715-4;H0Y4P7;H0Y5N9;H0Y991	A0A087X0A8;D6RGG3;Q99715-2;Q99715;Q99715-4	25;25;25;25;24;11;8;3	25;25;25;25;24;11;8;3	25;25;25;25;24;11;8;3	Collagen alpha-1(XII) chain	COL12A1	Isoform of Q99715, Collagen alpha-1(XII) chain;Isoform of Q99715, Collagen alpha-1(XII) chain;Isoform of Q99715, Isoform 2 of Collagen alpha-1(XII) chain;Collagen alpha-1(XII) chain;Isoform of Q99715, Isoform 4 of Collagen alpha-1(XII) chain	Core matrisome	Collagens	8	25	25	25	25	0	25	0	25	0	15.6	15.6	15.6	203.11	1874	1874;3062;1899;3063;2987;638;756;207	0	279.6	15.6	0	379440000	379440000	0	4080100	4080100	0	21.9602	#NUM!	#NUM!	713040000	0	29.4094	#NUM!	#NUM!	Collagen alpha-1(XII) chain	COL12A1	33	0	33
Q05707-2;Q05707;Q05707-3;J3QT83;A0A0A0MQT7;Q4G0W3;H0YBB2;H3BU53;Q8IWI9-2;Q8IWI9-3;Q8IWI9;Q8IWI9-4	Q05707-2;Q05707;Q05707-3;J3QT83	50;50;44;28;20;11;5;1;1;1;1;1	50;50;44;28;20;11;5;1;1;1;1;1	49;49;43;27;20;11;5;0;0;0;0;0	Collagen alpha-1(XIV) chain	COL14A1	Isoform of Q05707, Isoform 2 of Collagen alpha-1(XIV) chain;Collagen alpha-1(XIV) chain;Isoform of Q05707, Isoform 3 of Collagen alpha-1(XIV) chain;Isoform of Q05707, Collagen alpha-1(XIV) chain (Fragment)	Core matrisome	Collagens	12	50	50	49	50	0	50	0	49	0	31.7	31.7	31.3	191.9	1780	1780;1796;1701;843;757;534;336;1174;697;2856;3026;3065	0	323.31	31.7	0	3222300000	3222300000	0	40279000	40279000	0	25.2635	#NUM!	#NUM!	5282400000	0	32.2985	#NUM!	#NUM!	Collagen alpha-1(XIV) chain	COL14A1	125	0	125
A0A087X0K0;P39059	A0A087X0K0;P39059	2;2	2;2	2;2	Collagen alpha-1(XV) chain;Restin;Restin-2;Restin-3;Restin-4	COL15A1	Isoform of P39059, Collagen alpha-1(XV) chain;Collagen alpha-1(XV) chain	Core matrisome	Collagens	2	2	2	2	2	0	2	0	2	0	1.9	1.9	1.9	140.06	1374	1374;1388	0	21.267	1.9	0	10369000	10369000	0	235650	235650	0	17.8463	#NUM!	#NUM!	15662000	0	23.9008	#NUM!	#NUM!	Collagen alpha-1(XV) chain;Restin;Restin-2;Restin-3;Restin-4	COL15A1	2	0	2
Q07092-2;Q07092;H7C3F0	Q07092-2;Q07092	5;5;1	5;5;1	5;5;1	Collagen alpha-1(XVI) chain	COL16A1	Isoform of Q07092, Isoform 2 of Collagen alpha-1(XVI) chain;Collagen alpha-1(XVI) chain	Core matrisome	Collagens	3	5	5	5	5	0	5	0	5	0	2.6	2.6	2.6	157.56	1602	1602;1604;235	0	35.882	2.6	0	453100000	453100000	0	6663300	6663300	0	22.6678	#NUM!	#NUM!	680250000	0	29.3415	#NUM!	#NUM!	Collagen alpha-1(XVI) chain	COL16A1	14	0	14
P39060-2;P39060-1;P39060;H7BXV5;H7C457	P39060-2;P39060-1;P39060;H7BXV5;H7C457	8;8;8;6;5	8;8;8;6;5	8;8;8;6;5	Collagen alpha-1(XVIII) chain;Endostatin	COL18A1	Isoform of P39060, Isoform 3 of Collagen alpha-1(XVIII) chain;Isoform of P39060, Isoform 2 of Collagen alpha-1(XVIII) chain;Collagen alpha-1(XVIII) chain;Isoform of P39060, Collagen alpha-1(XVIII) chain (Fragment);Isoform of P39060, Collagen alpha-1(XVIII)	Core matrisome	Collagens	5	8	8	8	8	0	8	0	8	0	7.2	7.2	7.2	135.76	1339	1339;1519;1754;687;280	0	76.307	7.2	0	162670000	162670000	0	2804700	2804700	0	21.4194	#NUM!	#NUM!	263880000	0	27.9753	#NUM!	#NUM!	Collagen alpha-1(XVIII) chain;Endostatin	COL18A1	12	0	12
P02452;I3L3H7;P02458-1;P02458	P02452	26;2;1;1	26;2;1;1	26;2;1;1	Collagen alpha-1(I) chain	COL1A1	Collagen alpha-1(I) chain	Core matrisome	Collagens	4	26	26	26	26	2	26	2	26	2	26.9	26.9	26.9	138.94	1464	1464;154;1418;1487	0	323.31	26.9	1.2	150440000000	150410000000	32226000	2033000000	2032600000	435480	30.9207	18.7322	12.1884	211600000000	38536000	37.6225	25.1997	12.4228	Collagen alpha-1(I) chain	COL1A1	126	2	128
A0A087WTA8;P08123	A0A087WTA8;P08123	27;27	27;27	27;27	Collagen alpha-2(I) chain	COL1A2	Isoform of P08123, Collagen alpha-2(I) chain;Collagen alpha-2(I) chain	Core matrisome	Collagens	2	27	27	27	27	1	27	1	27	1	24.9	24.9	24.9	129.15	1364	1364;1366	0	323.31	24.9	0.7	85645000000	85599000000	45970000	1241200000	1240600000	666240	30.2084	19.3457	10.8627	190880000000	0	37.4739	#NUM!	#NUM!	Collagen alpha-2(I) chain	COL1A2	85	2	87
F5GZK2;Q96P44-3;Q96P44;Q96P44-2;A6PVD9	F5GZK2;Q96P44-3;Q96P44;Q96P44-2	4;4;4;2;1	4;4;4;2;1	4;4;4;2;1	Collagen alpha-1(XXI) chain	COL21A1	Isoform of Q96P44, Collagen alpha-1(XXI) chain;Isoform of Q96P44, Isoform 3 of Collagen alpha-1(XXI) chain;Collagen alpha-1(XXI) chain;Isoform of Q96P44, Isoform 2 of Collagen alpha-1(XXI) chain	Core matrisome	Collagens	5	4	4	4	4	0	4	0	4	0	3.6	3.6	3.6	99.294	956	956;954;957;323;136	0	46.395	3.6	0	170860000	170860000	0	3559500	3559500	0	21.7632	#NUM!	#NUM!	271670000	0	28.0173	#NUM!	#NUM!	Collagen alpha-1(XXI) chain	COL21A1	5	0	5
Q2UY09-3;Q2UY09-2;Q2UY09	Q2UY09-3;Q2UY09-2;Q2UY09	3;3;3	3;3;3	3;3;3	Collagen alpha-1(XXVIII) chain	COL28A1	Isoform of Q2UY09, Isoform 3 of Collagen alpha-1(XXVIII) chain;Isoform of Q2UY09, Isoform 2 of Collagen alpha-1(XXVIII) chain;Collagen alpha-1(XXVIII) chain	Core matrisome	Collagens	3	3	3	3	3	0	3	0	3	0	8.4	8.4	8.4	36.754	334	334;713;1125	0	24.578	8.4	0	27785000	27785000	0	1634400	1634400	0	20.6403	#NUM!	#NUM!	76773000	0	26.1941	#NUM!	#NUM!	Collagen alpha-1(XXVIII) chain	COL28A1	3	0	3
P02461;P02461-2	P02461	11;5	11;5	9;5	Collagen alpha-1(III) chain	COL3A1	Collagen alpha-1(III) chain	Core matrisome	Collagens	2	11	11	9	11	0	11	0	9	0	9.8	9.8	8.2	138.56	1466	1466;1163	0	323.31	9.8	0	37317000000	37317000000	0	533110000	533110000	0	28.9899	#NUM!	#NUM!	48720000000	0	35.5038	#NUM!	#NUM!	Collagen alpha-1(III) chain	COL3A1	38	0	38
P02462-2;P02462	P02462-2;P02462	8;8	8;8	6;6	Collagen alpha-1(IV) chain;Arresten	COL4A1	Isoform of P02462, Isoform 2 of Collagen alpha-1(IV) chain;Collagen alpha-1(IV) chain	Core matrisome	Collagens	2	8	8	6	8	0	8	0	6	0	7.5	7.5	6.8	127.98	1318	1318;1669	0	323.31	7.5	0	9509000000	9509000000	0	161170000	161170000	0	27.264	#NUM!	#NUM!	13876000000	0	33.6919	#NUM!	#NUM!	Collagen alpha-1(IV) chain;Arresten	COL4A1	43	0	43
P08572	P08572	17	17	17	Collagen alpha-2(IV) chain;Canstatin	COL4A2	Collagen alpha-2(IV) chain	Core matrisome	Collagens	1	17	17	17	17	0	17	0	17	0	12.3	12.3	12.3	167.55	1712	1712	0	323.31	12.3	0	10398000000	10398000000	0	122330000	122330000	0	26.8662	#NUM!	#NUM!	22293000000	0	34.3759	#NUM!	#NUM!	Collagen alpha-2(IV) chain;Canstatin	COL4A2	69	0	69
Q01955	Q01955	1	1	1	Collagen alpha-3(IV) chain;Tumstatin	COL4A3	Collagen alpha-3(IV) chain	Core matrisome	Collagens	1	1	1	1	1	0	1	0	1	0	0.6	0.6	0.6	161.81	1670	1670	0.0020202	6.7431	0.6	0	11240000	11240000	0	153970	153970	0	17.2323	#NUM!	#NUM!	11240000	0	23.4221	#NUM!	#NUM!	Collagen alpha-3(IV) chain;Tumstatin	COL4A3	1	0	1
P29400;P29400-2;H0Y9R8	P29400;P29400-2	5;5;1	3;3;1	3;3;1	Collagen alpha-5(IV) chain	COL4A5	Collagen alpha-5(IV) chain;Isoform of P29400, Isoform 2 of Collagen alpha-5(IV) chain	Core matrisome	Collagens	3	5	3	3	5	0	3	0	3	0	2.1	1.5	1.5	161.04	1685	1685;1691;73	0	30.166	2.1	0	449300000	449300000	0	6607400	6607400	0	22.6557	#NUM!	#NUM!	821480000	0	29.6137	#NUM!	#NUM!	Collagen alpha-5(IV) chain	COL4A5	7	0	7
F5H3Q5;A0A087WZY5;F5H851;A8MXH5;Q14031-2;Q14031	F5H3Q5;A0A087WZY5;F5H851;A8MXH5;Q14031-2;Q14031	8;8;8;8;8;8	8;8;8;8;8;8	8;8;8;8;8;8	Collagen alpha-6(IV) chain	COL4A6	Isoform of Q14031, Collagen alpha-6(IV) chain;Isoform of Q14031, Collagen alpha-6(IV) chain;Isoform of Q14031, Collagen alpha-6(IV) chain;Isoform of Q14031, Collagen alpha-6(IV) chain;Isoform of Q14031, Isoform B of Collagen alpha-6(IV) chain;Collagen alph	Core matrisome	Collagens	6	8	8	8	8	0	8	0	8	0	6.3	6.3	6.3	158.12	1633	1633;1666;1678;1707;1690;1691	0	96.413	6.3	0	8409300000	8409300000	0	123670000	123670000	0	26.8819	#NUM!	#NUM!	18919000000	0	34.1391	#NUM!	#NUM!	Collagen alpha-6(IV) chain	COL4A6	17	0	17
A0A087WXW9;P20908	A0A087WXW9;P20908	5;5	5;5	4;4	Collagen alpha-1(V) chain	COL5A1	Isoform of P20908, Collagen alpha-1(V) chain;Collagen alpha-1(V) chain	Core matrisome	Collagens	2	5	5	4	5	0	5	0	4	0	3.2	3.2	2.8	183.65	1838	1838;1838	0	37.424	3.2	0	310920000	310920000	0	3615300	3615300	0	21.7857	#NUM!	#NUM!	689370000	0	29.3607	#NUM!	#NUM!	Collagen alpha-1(V) chain	COL5A1	9	0	9
P05997;A0A087WYX9	P05997;A0A087WYX9	4;2	4;2	4;2	Collagen alpha-2(V) chain	COL5A2	Collagen alpha-2(V) chain;Isoform of P05997, Collagen alpha-2(V) chain	Core matrisome	Collagens	2	4	4	4	4	0	4	0	4	0	3.7	3.7	3.7	144.91	1499	1499;1112	0	219.33	3.7	0	1405400000	1405400000	0	19252000	19252000	0	24.1985	#NUM!	#NUM!	1982200000	0	30.8845	#NUM!	#NUM!	Collagen alpha-2(V) chain	COL5A2	17	0	17
P25940	P25940	2	2	2	Collagen alpha-3(V) chain	COL5A3	Collagen alpha-3(V) chain	Core matrisome	Collagens	1	2	2	2	2	0	2	0	2	0	1.1	1.1	1.1	172.12	1745	1745	0	23.881	1.1	0	11691000	11691000	0	137540	137540	0	17.0695	#NUM!	#NUM!	19249000	0	24.1983	#NUM!	#NUM!	Collagen alpha-3(V) chain	COL5A3	2	0	2
A0A087X0S5;P12109	A0A087X0S5;P12109	27;27	27;27	27;27	Collagen alpha-1(VI) chain	COL6A1	Isoform of P12109, Collagen alpha-1(VI) chain;Collagen alpha-1(VI) chain	Core matrisome	Collagens	2	27	27	27	27	0	27	0	27	0	30.5	30.5	30.5	108.34	1026	1026;1028	0	323.31	30.5	0	8350000000	8350000000	0	157550000	157550000	0	27.2312	#NUM!	#NUM!	17631000000	0	34.0374	#NUM!	#NUM!	Collagen alpha-1(VI) chain	COL6A1	88	0	88
P12110;P12110-3;P12110-2;C9JH44;H7C0M5	P12110;P12110-3;P12110-2	26;18;18;2;2	26;18;18;2;2	26;18;18;2;2	Collagen alpha-2(VI) chain	COL6A2	Collagen alpha-2(VI) chain;Isoform of P12110, Isoform 2C2A of Collagen alpha-2(VI) chain;Isoform of P12110, Isoform 2C2A of Collagen alpha-2(VI) chain	Core matrisome	Collagens	5	26	26	26	26	0	26	0	26	0	20.8	20.8	20.8	108.58	1019	1019;828;918;180;250	0	323.31	20.8	0	6006500000	6006500000	0	125140000	125140000	0	26.899	#NUM!	#NUM!	11589000000	0	33.432	#NUM!	#NUM!	Collagen alpha-2(VI) chain	COL6A2	76	0	76
E7ENL6;P12111-4;P12111-3	E7ENL6;P12111-4	108;108;44	2;2;0	0;0;0	Collagen alpha-3(VI) chain	COL6A3	Isoform of P12111, Collagen alpha-3(VI) chain;Isoform of P12111, Isoform 4 of Collagen alpha-3(VI) chain	Core matrisome	Collagens	3	108	2	0	108	1	2	0	0	0	41	1	0	278.11	2569	2569;2570;1036	0	19.182	41	0.4	277290000	277290000	0	1939100	1939100	0	20.887	#NUM!	#NUM!	507060000	0	28.9176	#NUM!	#NUM!	Collagen alpha-3(VI) chain	COL6A3	5	0	5
P12111-2;P12111;P12111-5	P12111-2;P12111	108;108;46	108;108;46	0;0;0	Collagen alpha-3(VI) chain	COL6A3	Isoform of P12111, Isoform 2 of Collagen alpha-3(VI) chain;Collagen alpha-3(VI) chain	Core matrisome	Collagens	3	108	108	0	108	1	108	1	0	0	35.9	35.9	0	321.35	2971	2971;3177;1237	0	323.31	35.9	0.3	23809000000	23803000000	6061900	146970000	146930000	37419	27.1306	15.1915	11.9391	38504000000	0	35.1643	#NUM!	#NUM!	Collagen alpha-3(VI) chain	COL6A3	278	1	279
Q02388-2;Q02388	Q02388-2;Q02388	1;1	1;1	1;1	Collagen alpha-1(VII) chain	COL7A1	Isoform of Q02388, Isoform 2 of Collagen alpha-1(VII) chain;Collagen alpha-1(VII) chain	Core matrisome	Collagens	2	1	1	1	1	0	1	0	1	0	0.6	0.6	0.6	292.26	2912	2912;2944	0.0017018	6.82	0.6	0	8863500	8863500	0	55746	55746	0	15.7666	#NUM!	#NUM!	8863500	0	23.0794	#NUM!	#NUM!	Collagen alpha-1(VII) chain	COL7A1	1	0	1
P27658;A0A087WZI0;C9JTN9	P27658;A0A087WZI0	4;2;1	4;2;1	4;2;1	Collagen alpha-1(VIII) chain;Vastatin	COL8A1	Collagen alpha-1(VIII) chain;Isoform of P27658, Collagen alpha-1(VIII) chain (Fragment)	Core matrisome	Collagens	3	4	4	4	4	0	4	0	4	0	5.1	5.1	5.1	73.363	744	744;202;113	0	26.66	5.1	0	189390000	189390000	0	5411300	5411300	0	22.3675	#NUM!	#NUM!	319240000	0	28.2501	#NUM!	#NUM!	Collagen alpha-1(VIII) chain;Vastatin	COL8A1	7	0	7
E9PP49;P25067	E9PP49;P25067	1;1	1;1	1;1	Collagen alpha-2(VIII) chain	COL8A2	Isoform of P25067, Collagen alpha-2(VIII) chain;Collagen alpha-2(VIII) chain	Core matrisome	Collagens	2	1	1	1	1	0	1	0	1	0	1.7	1.7	1.7	60.707	638	638;703	0.0010526	7.0755	1.7	0	7272600	7272600	0	279710	279710	0	18.0936	#NUM!	#NUM!	24165000	0	24.5264	#NUM!	#NUM!	Collagen alpha-2(VIII) chain	COL8A2	1	0	1
P29279-2;P29279	P29279-2;P29279	1;1	1;1	1;1	Connective tissue growth factor	CTGF	Isoform of P29279, Isoform 2 of Connective tissue growth factor;Connective tissue growth factor	Core matrisome	ECM Glycoproteins	2	1	1	1	1	0	1	0	1	0	2.8	2.8	2.8	35.205	322	322;349	0.0007286	7.4737	2.8	0	3415600	3415600	0	148500	148500	0	17.1801	#NUM!	#NUM!	3947200	0	21.9124	#NUM!	#NUM!	Connective tissue growth factor	CTGF	1	0	1
P07585;F8VXZ8;F8VUF6;F8VWU0;P07585-2;H0YIH3;F8VX58;F8VNV6;P07585-3;P07585-4	P07585;F8VXZ8;F8VUF6;F8VWU0	11;6;6;6;5;4;4;4;4;3	10;6;6;6;4;3;4;3;3;3	10;6;6;6;4;3;4;3;3;3	Decorin	DCN	Decorin;Isoform of P07585, Decorin (Fragment);Isoform of P07585, Decorin (Fragment);Isoform of P07585, Decorin (Fragment)	Core matrisome	Proteoglycans	10	11	10	10	11	0	10	0	10	0	31.5	29.2	29.2	39.746	359	359;174;178;179;250;95;119;177;212;172	0	116.21	31.5	0	1948000000	1948000000	0	102530000	102530000	0	26.6115	#NUM!	#NUM!	2842300000	0	31.4044	#NUM!	#NUM!	Decorin	DCN	34	0	34
Q9UGM3-9;Q9UGM3-4;Q9UGM3-8;Q9UGM3-2;Q9UGM3-5;Q9UGM3-3;Q9UGM3;Q9UGM3-7;Q9UGM3-6	Q9UGM3-9;Q9UGM3-4;Q9UGM3-8;Q9UGM3-2;Q9UGM3-5;Q9UGM3-3;Q9UGM3;Q9UGM3-7;Q9UGM3-6	1;1;1;1;1;1;1;1;1	1;1;1;1;1;1;1;1;1	1;1;1;1;1;1;1;1;1	Deleted in malignant brain tumors 1 protein	DMBT1	Isoform of Q9UGM3, Isoform 9 of Deleted in malignant brain tumors 1 protein;Isoform of Q9UGM3, Isoform 4 of Deleted in malignant brain tumors 1 protein;Isoform of Q9UGM3, Isoform 8 of Deleted in malignant brain tumors 1 protein;Isoform of Q9UGM3, Isoform 2	Core matrisome	ECM Glycoproteins	9	1	1	1	0	1	0	1	0	1	2.5	2.5	2.5	124.45	1133	1133;1527;1662;1785;2393;2403;2413;2532;2542	0.0045692	6.3157	0	2.5	5599400	0	5599400	147350	0	147350	#NUM!	17.1689	#NUM!	0	6512300	#NUM!	22.6347	#NUM!	Deleted in malignant brain tumors 1 protein	DMBT1	0	1	1
Q07507	Q07507	3	3	3	Dermatopontin	DPT	Dermatopontin	Core matrisome	ECM Glycoproteins	1	3	3	3	3	0	3	0	3	0	19.4	19.4	19.4	24.005	201	201	0	32.387	19.4	0	296340000	296340000	0	42334000	42334000	0	25.3353	#NUM!	#NUM!	353850000	0	28.3986	#NUM!	#NUM!	Dermatopontin	DPT	8	0	8
Q16610;Q16610-4;Q16610-2;Q16610-3	Q16610;Q16610-4;Q16610-2	6;6;4;2	6;6;4;2	6;6;4;2	Extracellular matrix protein 1	ECM1	Extracellular matrix protein 1;Isoform of Q16610, Isoform 4 of Extracellular matrix protein 1;Isoform of Q16610, Isoform 2 of Extracellular matrix protein 1	Core matrisome	ECM Glycoproteins	4	6	6	6	6	0	6	0	6	0	13.3	13.3	13.3	60.673	540	540;567;415;170	0	50.799	13.3	0	33024000	33024000	0	1065300	1065300	0	20.0228	#NUM!	#NUM!	42329000	0	25.3351	#NUM!	#NUM!	Extracellular matrix protein 1	ECM1	6	0	6
Q12805-2;Q12805-4;Q12805-3;Q12805;Q12805-5;A0A0U1RQV3;Q580Q6;C9JQX7;C9J4J8;C9JPZ9;C9JUM4	Q12805-2;Q12805-4;Q12805-3;Q12805;Q12805-5;A0A0U1RQV3	14;14;14;14;12;11;3;2;2;2;1	14;14;14;14;12;11;3;2;2;2;1	14;14;14;14;12;11;3;2;2;2;1	EGF-containing fibulin-like extracellular matrix protein 1	EFEMP1	Isoform of Q12805, Isoform 2 of EGF-containing fibulin-like extracellular matrix protein 1;Isoform of Q12805, Isoform 4 of EGF-containing fibulin-like extracellular matrix protein 1;Isoform of Q12805, Isoform 3 of EGF-containing fibulin-like extracellular	Core matrisome	ECM Glycoproteins	11	14	14	14	14	0	14	0	14	0	33.6	33.6	33.6	53.722	485	485;492;492;493;355;280;172;87;106;119;61	0	323.31	33.6	0	1952800000	1952800000	0	84905000	84905000	0	26.3393	#NUM!	#NUM!	3155700000	0	31.5553	#NUM!	#NUM!	EGF-containing fibulin-like extracellular matrix protein 1	EFEMP1	41	0	41
H0YET5;E9PRU1;O95967;H0YEU0	H0YET5;E9PRU1;O95967;H0YEU0	2;2;2;1	2;2;2;1	2;2;2;1	EGF-containing fibulin-like extracellular matrix protein 2	EFEMP2	Isoform of O95967, EGF-containing fibulin-like extracellular matrix protein 2 (Fragment);Isoform of O95967, EGF-containing fibulin-like extracellular matrix protein 2;EGF-containing fibulin-like extracellular matrix protein 2;Isoform of O95967, EGF-contain	Core matrisome	ECM Glycoproteins	4	2	2	2	2	0	2	0	2	0	10.4	10.4	10.4	19.7	182	182;436;443;74	0	12.205	10.4	0	5392100	5392100	0	539210	539210	0	19.0405	#NUM!	#NUM!	6231400	0	22.5711	#NUM!	#NUM!	EGF-containing fibulin-like extracellular matrix protein 2	EFEMP2	2	0	2
E7EQH8	E7EQH8	3	1	1		ELN	Isoform of P15502, Elastin (Fragment)	Core matrisome	ECM Glycoproteins	1	3	1	1	3	0	1	0	1	0	41.7	9.3	9.3	13.717	151	151	0.0013962	7.0211	41.7	0	27317000	27317000	0	3902400	3902400	0	21.8959	#NUM!	#NUM!	71103000	0	26.0834	#NUM!	#NUM!		ELN	2	0	2
E7EN65;P15502-2;P15502-1;P15502-4;E7ENM0;F8WAH6;P15502-13;P15502-10;P15502;P15502-9;G3V0G6;P15502-7;P15502-6;P15502-5;E7ETP7;P15502-12;B3KRT8;E7ENW7;E7EWS8;H7C3K0;E7EN51	E7EN65;P15502-2;P15502-1;P15502-4;E7ENM0;F8WAH6;P15502-13;P15502-10;P15502;P15502-9;G3V0G6;P15502-7;P15502-6;P15502-5;E7ETP7;P15502-12;B3KRT8	10;10;10;10;9;9;9;9;9;9;8;8;8;8;7;7;5;3;2;1;1	10;10;10;10;9;9;9;9;9;9;8;8;8;8;7;7;5;3;2;1;1	3;3;3;3;3;2;2;2;2;2;2;2;2;3;2;2;2;2;2;0;0	Elastin	ELN	Isoform of P15502, Elastin;Isoform of P15502, Isoform 2 of Elastin;Isoform of P15502, Isoform 1 of Elastin;Isoform of P15502, Isoform 4 of Elastin;Isoform of P15502, Elastin;Isoform of P15502, Elastin;Isoform of P15502, Isoform 13 of Elastin;Isoform of P15	Core matrisome	ECM Glycoproteins	21	10	10	3	10	0	10	0	3	0	23.8	23.8	5.7	61.923	714	714;724;730;757;706;786;705;759;786;792;700;677;687;711;294;692;617;214;166;60;176	0	252.99	23.8	0	2377800000	2377800000	0	198150000	198150000	0	27.562	#NUM!	#NUM!	3134900000	0	31.5458	#NUM!	#NUM!	Elastin	ELN	25	0	25
G5E950;P15502-8;P15502-11;E7EP82	G5E950;P15502-8	8;7;3;2	1;1;1;1	1;1;1;1	Elastin	ELN	Isoform of P15502, Elastin;Isoform of P15502, Isoform 8 of Elastin	Core matrisome	ECM Glycoproteins	4	8	1	1	8	0	1	0	1	0	22.4	2.3	2.3	55.642	643	643;658;570;168	0	37.566	22.4	0	35352000	35352000	0	3213800	3213800	0	21.6158	#NUM!	#NUM!	50636000	0	25.5937	#NUM!	#NUM!	Elastin	ELN	2	0	2
A0A0C4DFX3;Q9Y6C2;A0A0A0MT20;Q9Y6C2-2	A0A0C4DFX3;Q9Y6C2	26;25;8;8	26;25;8;8	26;25;8;8	EMILIN-1	EMILIN1	Isoform of Q9Y6C2, EMILIN-1;EMILIN-1	Core matrisome	ECM Glycoproteins	4	26	26	26	26	0	26	0	26	0	30.1	30.1	30.1	106.69	1016	1016;1016;347;347	0	323.31	30.1	0	3806100000	3806100000	0	79294000	79294000	0	26.2407	#NUM!	#NUM!	6496700000	0	32.5971	#NUM!	#NUM!	EMILIN-1	EMILIN1	66	0	66
Q9BXX0	Q9BXX0	9	9	9	EMILIN-2	EMILIN2	EMILIN-2	Core matrisome	ECM Glycoproteins	1	9	9	9	9	0	9	0	9	0	7.5	7.5	7.5	115.69	1053	1053	0	162.45	7.5	0	115080000	115080000	0	2054900	2054900	0	20.9706	#NUM!	#NUM!	193960000	0	27.5312	#NUM!	#NUM!	EMILIN-2	EMILIN2	12	0	12
Q9NT22	Q9NT22	2	2	2	EMILIN-3	EMILIN3	EMILIN-3	Core matrisome	ECM Glycoproteins	1	2	2	2	2	0	2	0	2	0	2.7	2.7	2.7	82.646	766	766	0	12.49	2.7	0	10527000	10527000	0	239240	239240	0	17.8681	#NUM!	#NUM!	30865000	0	24.8795	#NUM!	#NUM!	EMILIN-3	EMILIN3	2	0	2
P23142;CON__ENSEMBL:ENSBTAP00000016046;A0A0U1RRA4	P23142	18;8;1	18;8;1	6;5;1	Fibulin-1	FBLN1	Fibulin-1	Core matrisome	ECM Glycoproteins	3	18	18	6	18	0	18	0	6	0	26.7	26.7	7.7	77.213	703	703;706;60	0	323.31	26.7	0	856750000	856750000	0	27637000	27637000	0	24.7201	#NUM!	#NUM!	1360300000	0	30.3413	#NUM!	#NUM!	Fibulin-1	FBLN1	43	0	43
B1AHL2;P23142-4;P23142-2;P23142-3;B1AHM7;H7C1M6;B1AHM9;B1AHM6;B1AHN3;B1AHM8	B1AHL2;P23142-4;P23142-2;P23142-3	14;14;12;12;3;3;3;1;1;1	2;2;0;0;0;0;0;0;0;0	2;2;0;0;0;0;0;0;0;0	Fibulin-1	FBLN1	Isoform of P23142, Fibulin-1;Isoform of P23142, Isoform C of Fibulin-1;Isoform of P23142, Isoform A of Fibulin-1;Isoform of P23142, Isoform B of Fibulin-1	Core matrisome	ECM Glycoproteins	10	14	2	2	14	0	2	0	2	0	21.6	3.1	3.1	78.329	721	721;683;566;601;139;183;189;65;172;181	0	30.654	21.6	0	120160000	120160000	0	3876000	3876000	0	21.8861	#NUM!	#NUM!	194740000	0	27.537	#NUM!	#NUM!	Fibulin-1	FBLN1	6	0	6
P98095;P98095-2;H7C1A3;H7BXL0	P98095;P98095-2	23;23;2;2	23;23;2;2	23;23;2;2	Fibulin-2	FBLN2	Fibulin-2;Isoform of P98095, Isoform 2 of Fibulin-2	Core matrisome	ECM Glycoproteins	4	23	23	23	23	0	23	0	23	0	21.6	21.6	21.6	126.57	1184	1184;1231;101;109	0	323.31	21.6	0	679990000	679990000	0	14166000	14166000	0	23.7559	#NUM!	#NUM!	1338200000	0	30.3176	#NUM!	#NUM!	Fibulin-2	FBLN2	34	0	34
G3V4U0;Q9UBX5;G3XA98;G3V3Y2	G3V4U0;Q9UBX5;G3XA98	13;13;12;2	13;13;12;2	13;13;12;2	Fibulin-5	FBLN5	Isoform of Q9UBX5, Fibulin-5;Fibulin-5;Isoform of Q9UBX5, Fibulin 5, isoform CRA_a	Core matrisome	ECM Glycoproteins	4	13	13	13	13	0	13	0	13	0	27.6	27.6	27.6	50.881	453	453;448;489;91	0	219.22	27.6	0	1607400000	1607400000	0	100460000	100460000	0	26.582	#NUM!	#NUM!	2284100000	0	31.089	#NUM!	#NUM!	Fibulin-5	FBLN5	49	0	49
P35555;H0YND0;F6U495;E9PHW4	P35555	104;24;6;3	104;24;6;3	99;23;5;0	Fibrillin-1	FBN1	Fibrillin-1	Core matrisome	ECM Glycoproteins	4	104	104	99	104	0	104	0	99	0	41.4	41.4	40.1	312.24	2871	2871;853;302;341	0	323.31	41.4	0	80069000000	80069000000	0	533790000	533790000	0	28.9917	#NUM!	#NUM!	159510000000	0	37.2149	#NUM!	#NUM!	Fibrillin-1	FBN1	528	0	528
A0A087WYV8;P35556;D6RJI3;P35556-2;D6REJ2	A0A087WYV8;P35556;D6RJI3;P35556-2	15;15;8;8;1	10;10;5;5;1	10;10;5;5;1	Fibrillin-2	FBN2	Isoform of P35556, Fibrillin-2;Fibrillin-2;Isoform of P35556, Fibrillin-2;Isoform of P35556, Isoform 2 of Fibrillin-2	Core matrisome	ECM Glycoproteins	5	15	10	10	15	0	10	0	10	0	5.4	4.1	4.1	314.67	2911	2911;2912;1473;1473;356	0	171.61	5.4	0	535400000	535400000	0	3965900	3965900	0	21.9192	#NUM!	#NUM!	1054500000	0	29.9739	#NUM!	#NUM!	Fibrillin-2	FBN2	13	0	13
P02671-2;P02671;A0A087WUA0	P02671-2;P02671;A0A087WUA0	13;13;7	13;13;7	13;13;7	Fibrinogen alpha chain;Fibrinopeptide A;Fibrinogen alpha chain	FGA	Isoform of P02671, Isoform 2 of Fibrinogen alpha chain;Fibrinogen alpha chain;Isoform of P02671, Fibrinogen alpha chain	Core matrisome	ECM Glycoproteins	3	13	13	13	13	0	13	0	13	0	18.6	18.6	18.6	69.756	644	644;866;289	0	219.59	18.6	0	745900000	745900000	0	22603000	22603000	0	24.43	#NUM!	#NUM!	1116100000	0	30.0558	#NUM!	#NUM!	Fibrinogen alpha chain;Fibrinopeptide A;Fibrinogen alpha chain	FGA	24	0	24
P02675;D6REL8	P02675;D6REL8	15;12	15;12	11;8	Fibrinogen beta chain;Fibrinopeptide B;Fibrinogen beta chain	FGB	Fibrinogen beta chain;Isoform of P02675, Fibrinogen beta chain	Core matrisome	ECM Glycoproteins	2	15	15	11	15	0	15	0	11	0	30.8	30.8	26.7	55.928	491	491;272	0	323.31	30.8	0	891880000	891880000	0	31853000	31853000	0	24.9249	#NUM!	#NUM!	1428300000	0	30.4117	#NUM!	#NUM!	Fibrinogen beta chain;Fibrinopeptide B;Fibrinogen beta chain	FGB	31	0	31
F8VY01;Q6ZV73-2;Q6ZV73	F8VY01;Q6ZV73-2;Q6ZV73	1;1;1	1;1;1	1;1;1	FYVE, RhoGEF and PH domain-containing protein 6	FGD6	Isoform of Q6ZV73, FYVE, RhoGEF and PH domain-containing protein 6;Isoform of Q6ZV73, Isoform 2 of FYVE, RhoGEF and PH domain-containing protein 6;FYVE, RhoGEF and PH domain-containing protein 6	Core matrisome	ECM Glycoproteins	3	1	1	1	0	1	0	1	0	1	0.7	0.7	0.7	135.5	1206	1206;1374;1430	0.00075529	8.1192	0	0.7	0	0	0	0	0	0	#NUM!	#NUM!	#NUM!	0	0	#NUM!	#NUM!	#NUM!	FYVE, RhoGEF and PH domain-containing protein 6	FGD6	0	1	1
P02679-2;P02679;C9JEU5;C9JC84;C9JPQ9;C9JU00	P02679-2;P02679;C9JEU5;C9JC84;C9JPQ9;C9JU00	15;15;14;14;8;8	15;15;14;14;8;8	15;15;14;14;8;8	Fibrinogen gamma chain	FGG	Isoform of P02679, Isoform Gamma-A of Fibrinogen gamma chain;Fibrinogen gamma chain;Isoform of P02679, Fibrinogen gamma chain;Isoform of P02679, Fibrinogen gamma chain;Isoform of P02679, Fibrinogen gamma chain (Fragment);Isoform of P02679, Fibrinogen gamma	Core matrisome	ECM Glycoproteins	6	15	15	15	15	0	15	0	15	0	36.8	36.8	36.8	49.496	437	437;453;445;461;119;123	0	313.87	36.8	0	1225100000	1225100000	0	45374000	45374000	0	25.4354	#NUM!	#NUM!	2351600000	0	31.131	#NUM!	#NUM!	Fibrinogen gamma chain	FGG	38	0	38
P02751-17;P02751-3;P02751;P02751-7;P02751-15;P02751-6;P02751-11;P02751-10;P02751-9;P02751-14;P02751-13;P02751-8;P02751-5;P02751-12;P02751-4;H0Y7Z1;P02751-16;P02751-2;H0Y4K8	P02751-17;P02751-3;P02751;P02751-7;P02751-15;P02751-6;P02751-11;P02751-10;P02751-9;P02751-14;P02751-13;P02751-8;P02751-5;P02751-12;P02751-4	64;64;64;64;64;63;63;62;62;62;62;62;61;59;53;29;18;16;4	64;64;64;64;64;63;63;62;62;62;62;62;61;59;53;29;18;16;4	64;64;64;64;64;63;63;62;62;62;62;62;61;59;53;29;18;16;4	Fibronectin;Anastellin;Ugl-Y1;Ugl-Y2;Ugl-Y3	FN1	Isoform of P02751, Isoform 17 of Fibronectin;Isoform of P02751, Isoform 3 of Fibronectin;Fibronectin;Isoform of P02751, Isoform 7 of Fibronectin;Isoform of P02751, Isoform 15 of Fibronectin;Isoform of P02751, Isoform 6 of Fibronectin;Isoform of P02751, Iso	Core matrisome	ECM Glycoproteins	19	64	64	64	63	2	63	2	63	2	32.4	32.4	32.4	256.5	2330	2330;2355;2386;2446;2477;2184;2386;2176;2240;2265;2267;2296;2211;2008;2031;1103;657;642;241	0	323.31	31.8	1.2	3871300000	3860900000	10420000	39104000	38999000	105250	25.2169	16.6835	8.53347	6714800000	0	32.6447	#NUM!	#NUM!	Fibronectin;Anastellin;Ugl-Y1;Ugl-Y2;Ugl-Y3	FN1	118	2	120
Q86UW8	Q86UW8	1	1	1	Hyaluronan and proteoglycan link protein 4	HAPLN4	Hyaluronan and proteoglycan link protein 4	Core matrisome	Proteoglycans	1	1	1	1	0	1	0	1	0	1	3.5	3.5	3.5	42.801	402	402	0.00075131	7.9766	0	3.5	36207000	0	36207000	1574200	0	1574200	#NUM!	20.5862	#NUM!	0	14466000	#NUM!	23.7862	#NUM!	Hyaluronan and proteoglycan link protein 4	HAPLN4	0	3	3
Q8NDA2;Q8NDA2-2;Q8NDA2-4;A0A096LPG1;A0A087WY63;H0Y3X1	Q8NDA2;Q8NDA2-2;Q8NDA2-4	32;27;18;7;2;1	32;27;18;7;2;1	32;27;18;7;2;1	Hemicentin-2	HMCN2	Hemicentin-2;Isoform of Q8NDA2, Isoform 2 of Hemicentin-2;Isoform of Q8NDA2, Isoform 3 of Hemicentin-2	Core matrisome	ECM Glycoproteins	6	32	32	32	32	0	32	0	32	0	7.9	7.9	7.9	541.97	5059	5059;4192;3446;479;595;309	0	280.67	7.9	0	299030000	299030000	0	1323200	1323200	0	20.3356	#NUM!	#NUM!	563970000	0	29.071	#NUM!	#NUM!	Hemicentin-2	HMCN2	34	0	34
P98160;A0A0U1RQT3;H0Y5A9;H7BYA5	P98160	113;5;3;2	113;5;3;2	113;5;3;2	Basement membrane-specific heparan sulfate proteoglycan core protein;Endorepellin;LG3 peptide	HSPG2	Basement membrane-specific heparan sulfate proteoglycan core protein	Core matrisome	Proteoglycans	4	113	113	113	113	0	113	0	113	0	30.7	30.7	30.7	468.83	4391	4391;307;197;109	0	323.31	30.7	0	17032000000	17032000000	0	92067000	92067000	0	26.4562	#NUM!	#NUM!	30438000000	0	34.8252	#NUM!	#NUM!	Basement membrane-specific heparan sulfate proteoglycan core protein;Endorepellin;LG3 peptide	HSPG2	303	0	303
H0Y485;H0Y5K2;B3KWK7;A6XND1;A6XND0;P17936;P17936-2;C9JMX4	H0Y485;H0Y5K2;B3KWK7;A6XND1;A6XND0;P17936;P17936-2;C9JMX4	2;2;2;2;2;2;2;1	2;2;2;2;2;2;2;1	2;2;2;2;2;2;2;1	Insulin-like growth factor-binding protein 3	IGFBP3	Isoform of P17936, Insulin-like growth factor-binding protein 3 (Fragment);Isoform of P17936, Insulin-like growth factor-binding protein 3 (Fragment);Isoform of P17936, Insulin-like growth factor binding protein 3, isoform CRA_b;Isoform of P17936, Insulin-	Core matrisome	ECM Glycoproteins	8	2	2	2	2	0	2	0	2	0	13.3	13.3	13.3	16.441	143	143;153;194;263;270;291;297;132	0	10.74	13.3	0	25409000	25409000	0	2823200	2823200	0	21.4289	#NUM!	#NUM!	57534000	0	25.7779	#NUM!	#NUM!	Insulin-like growth factor-binding protein 3	IGFBP3	2	0	2
P24593;C9JXX4	P24593;C9JXX4	4;2	4;2	4;2	Insulin-like growth factor-binding protein 5	IGFBP5	Insulin-like growth factor-binding protein 5;Isoform of P24593, Insulin-like growth factor-binding protein 5 (Fragment)	Core matrisome	ECM Glycoproteins	2	4	4	4	4	0	4	0	4	0	14.7	14.7	14.7	30.57	272	272;233	0	25.71	14.7	0	31771000	31771000	0	2647600	2647600	0	21.3363	#NUM!	#NUM!	54454000	0	25.6985	#NUM!	#NUM!	Insulin-like growth factor-binding protein 5	IGFBP5	5	0	5
P25391	P25391	1	1	1	Laminin subunit alpha-1	LAMA1	Laminin subunit alpha-1	Core matrisome	ECM Glycoproteins	1	1	1	1	1	0	1	0	1	0	0.3	0.3	0.3	337.08	3075	3075	0.0051414	6.1702	0.3	0	0	0	0	0	0	0	#NUM!	#NUM!	#NUM!	0	0	#NUM!	#NUM!	#NUM!	Laminin subunit alpha-1	LAMA1	1	0	1
A0A087WYF1;A0A087WX80;P24043	A0A087WYF1;A0A087WX80;P24043	8;8;8	8;8;8	8;8;8	Laminin subunit alpha-2	LAMA2	Isoform of P24043, Laminin subunit alpha-2;Isoform of P24043, Laminin subunit alpha-2;Laminin subunit alpha-2	Core matrisome	ECM Glycoproteins	3	8	8	8	8	0	8	0	8	0	2.3	2.3	2.3	343.41	3118	3118;3121;3122	0	49.021	2.3	0	60635000	60635000	0	369720	369720	0	18.4961	#NUM!	#NUM!	92450000	0	26.4622	#NUM!	#NUM!	Laminin subunit alpha-2	LAMA2	8	0	8
A0A0A0MSA0;Q16787-3;Q16787;K7EIP4;A0A0A0MTS5;A0A0A6YYF2;Q16787-4;Q16787-1	A0A0A0MSA0;Q16787-3;Q16787;K7EIP4;A0A0A0MTS5;A0A0A6YYF2;Q16787-4;Q16787-1	8;8;8;5;5;5;5;5	7;7;7;5;5;5;5;5	7;7;7;5;5;5;5;5	Laminin subunit alpha-3	LAMA3	Isoform of Q16787, Laminin subunit alpha-3;Isoform of Q16787, Isoform 3 of Laminin subunit alpha-3;Laminin subunit alpha-3;Isoform of Q16787, Laminin subunit alpha-3 (Fragment);Isoform of Q16787, HCG1811249, isoform CRA_f;Isoform of Q16787, HCG1811249, iso	Core matrisome	ECM Glycoproteins	8	8	7	7	8	0	7	0	7	0	2.5	2.1	2.1	360.18	3277	3277;3277;3333;1147;1668;1724;1668;1724	0	85.939	2.5	0	48172000	48172000	0	291950	291950	0	18.1554	#NUM!	#NUM!	123950000	0	26.8852	#NUM!	#NUM!	Laminin subunit alpha-3	LAMA3	7	0	7
A0A0A0MTC7;A0A0A0MQS9;Q16363-2;Q16363;H0Y351;H0YAQ5;E5RFQ2;H0YAP9	A0A0A0MTC7;A0A0A0MQS9;Q16363-2;Q16363	19;19;18;18;7;7;7;2	19;19;18;18;7;7;7;2	19;19;18;18;7;7;7;2	Laminin subunit alpha-4	LAMA4	Isoform of Q16363, Laminin subunit alpha-4;Isoform of Q16363, Laminin subunit alpha-4;Isoform of Q16363, Isoform 2 of Laminin subunit alpha-4;Laminin subunit alpha-4	Core matrisome	ECM Glycoproteins	8	19	19	19	19	0	19	0	19	0	12.2	12.2	12.2	201.82	1816	1816;1823;1816;1823;178;187;331;188	0	307.26	12.2	0	404270000	404270000	0	4491900	4491900	0	22.0989	#NUM!	#NUM!	669740000	0	29.319	#NUM!	#NUM!	Laminin subunit alpha-4	LAMA4	26	0	26
O15230;O15230-2;A0A075B783	O15230	75;12;1	75;12;1	74;11;0	Laminin subunit alpha-5	LAMA5	Laminin subunit alpha-5	Core matrisome	ECM Glycoproteins	3	75	75	74	75	0	75	0	74	0	22.3	22.3	21.9	399.73	3695	3695;561;576	0	323.31	22.3	0	3257000000	3257000000	0	18095000	18095000	0	24.1091	#NUM!	#NUM!	5765900000	0	32.4249	#NUM!	#NUM!	Laminin subunit alpha-5	LAMA5	135	0	135
G3XAI2;P07942;E7EPA6	G3XAI2;P07942	15;15;4	15;15;4	15;15;4	Laminin subunit beta-1	LAMB1	Isoform of P07942, Laminin subunit beta-1;Laminin subunit beta-1	Core matrisome	ECM Glycoproteins	3	15	15	15	15	0	15	0	15	0	8.3	8.3	8.3	200.48	1810	1810;1786;850	0	145.3	8.3	0	143250000	143250000	0	1909900	1909900	0	20.8651	#NUM!	#NUM!	328030000	0	28.2893	#NUM!	#NUM!	Laminin subunit beta-1	LAMB1	17	0	17
P55268;F5H520;C9JMJ0;A4D0S4-2;A4D0S4-3;A4D0S4	P55268	64;6;1;1;1;1	64;6;1;1;1;1	64;6;1;1;1;1	Laminin subunit beta-2	LAMB2	Laminin subunit beta-2	Core matrisome	ECM Glycoproteins	6	64	64	64	64	0	64	0	64	0	38.4	38.4	38.4	195.98	1798	1798;151;772;772;1723;1761	0	323.31	38.4	0	4647300000	4647300000	0	49970000	49970000	0	25.5746	#NUM!	#NUM!	7902500000	0	32.8797	#NUM!	#NUM!	Laminin subunit beta-2	LAMB2	129	0	129
P11047;R4GNC7;Q9Y6N6	P11047	58;1;1	58;1;1	58;1;1	Laminin subunit gamma-1	LAMC1	Laminin subunit gamma-1	Core matrisome	ECM Glycoproteins	3	58	58	58	58	1	58	1	58	1	38.8	38.8	38.8	177.6	1609	1609;37;1575	0	323.31	38.8	0.9	6172700000	6167500000	5181700	83414000	83344000	70023	26.3126	16.0955	10.217	9880000000	0	33.2019	#NUM!	#NUM!	Laminin subunit gamma-1	LAMC1	130	1	131
Q8N0V4	Q8N0V4	1	1	1	Leucine-rich repeat LGI family member 2	LGI2	Leucine-rich repeat LGI family member 2	Core matrisome	ECM Glycoproteins	1	1	1	1	0	1	0	1	0	1	1.5	1.5	1.5	62.298	545	545	0.0078321	5.9704	0	1.5	17204000	0	17204000	573470	0	573470	#NUM!	19.1294	#NUM!	0	6997800	#NUM!	22.7385	#NUM!	Leucine-rich repeat LGI family member 2	LGI2	0	1	1
Q8N135;K7ENQ0;A8MVC2;Q8N135-2	Q8N135;K7ENQ0	6;5;2;2	6;5;2;2	6;5;2;2	Leucine-rich repeat LGI family member 4	LGI4	Leucine-rich repeat LGI family member 4;Isoform of Q8N135, Leucine-rich repeat LGI family member 4 (Fragment)	Core matrisome	ECM Glycoproteins	4	6	6	6	6	0	6	0	6	0	10.8	10.8	10.8	59.141	537	537;378;494;261	0	40.147	10.8	0	63725000	63725000	0	2275900	2275900	0	21.118	#NUM!	#NUM!	112000000	0	26.7389	#NUM!	#NUM!	Leucine-rich repeat LGI family member 4	LGI4	9	0	9
P20700;E9PBF6;A0A0D9SFE5;A0A0D9SFY5	P20700;E9PBF6;A0A0D9SFE5	22;17;13;5	22;17;13;5	22;17;13;5	Lamin-B1	LMNB1	Lamin-B1;Isoform of P20700, Lamin-B1;Isoform of P20700, Lamin B1, isoform CRA_a	Core matrisome	ECM Glycoproteins	4	22	22	22	10	16	10	16	10	16	43.3	43.3	43.3	66.408	586	586;387;329;166	0	316.69	21.5	29.9	387330000	108310000	279010000	11066000	3094700	7971800	21.5614	22.9265	-1.36511	137380000	183710000	27.0336	27.4529	-0.419258	Lamin-B1	LMNB1	12	24	36
Q03252	Q03252	4	4	4	Lamin-B2	LMNB2	Lamin-B2	Core matrisome	ECM Glycoproteins	1	4	4	4	1	3	1	3	1	3	7.7	7.7	7.7	69.948	620	620	0	33.578	1.6	6.1	42246000	8808200	33438000	1141800	238060	903730	17.861	19.7855	-1.92457	0	23504000	#NUM!	24.4864	#NUM!	Lamin-B2	LMNB2	1	4	5
Q14766;Q14766-4;E7EV71;Q14766-2;Q14766-5;Q14766-3;C9JD84;H7C4L5;C9JDW2;H7C0I7;H7BZ76;H7C2H7;H0YCX6;H0YC99;E9PKW1;Q9NS15-2;Q9NS15	Q14766;Q14766-4;E7EV71;Q14766-2;Q14766-5;Q14766-3;C9JD84	31;31;29;29;29;26;24;7;5;4;3;2;1;1;1;1;1	31;31;29;29;29;26;24;7;5;4;3;2;1;1;1;1;1	31;31;29;29;29;26;24;7;5;4;3;2;1;1;1;1;1	Latent-transforming growth factor beta-binding protein 1	LTBP1	Latent-transforming growth factor beta-binding protein 1;Isoform of Q14766, Isoform 4 of Latent-transforming growth factor beta-binding protein 1;Isoform of Q14766, Latent-transforming growth factor beta-binding protein 1;Isoform of Q14766, Isoform Short o	Core matrisome	ECM Glycoproteins	17	31	31	31	31	0	31	0	31	0	22.5	22.5	22.5	186.79	1721	1721;1722;1353;1395;1396;1342;1340;220;219;270;266;101;143;907;1136;1256;1303	0	323.31	22.5	0	1762200000	1762200000	0	22886000	22886000	0	24.448	#NUM!	#NUM!	3441200000	0	31.6803	#NUM!	#NUM!	Latent-transforming growth factor beta-binding protein 1	LTBP1	58	0	58
G3V511;G3V3X5;Q14767	G3V511;G3V3X5;Q14767	5;5;5	5;5;5	5;5;5	Latent-transforming growth factor beta-binding protein 2	LTBP2	Isoform of Q14767, Latent-transforming growth factor beta-binding protein 2;Isoform of Q14767, Latent-transforming growth factor beta-binding protein 2;Latent-transforming growth factor beta-binding protein 2	Core matrisome	ECM Glycoproteins	3	5	5	5	5	0	5	0	5	0	3.1	3.1	3.1	189.24	1769	1769;1777;1821	0	38.235	3.1	0	107520000	107520000	0	1581200	1581200	0	20.5926	#NUM!	#NUM!	198140000	0	27.5619	#NUM!	#NUM!	Latent-transforming growth factor beta-binding protein 2	LTBP2	7	0	7
A0A0C4DH07;Q8N2S1-2;Q8N2S1-3;Q8N2S1;M0QZX0;F8WAA0;Q8N2S1-4	A0A0C4DH07;Q8N2S1-2;Q8N2S1-3;Q8N2S1	8;8;8;8;3;3;3	8;8;8;8;3;3;3	8;8;8;8;3;3;3	Latent-transforming growth factor beta-binding protein 4	LTBP4	Isoform of Q8N2S1, Latent-transforming growth factor beta-binding protein 4;Isoform of Q8N2S1, Isoform 2 of Latent-transforming growth factor beta-binding protein 4;Isoform of Q8N2S1, Isoform 3 of Latent-transforming growth factor beta-binding protein 4;La	Core matrisome	ECM Glycoproteins	7	8	8	8	8	0	8	0	8	0	6.4	6.4	6.4	169.46	1587	1587;1557;1587;1624;673;957;636	0	58.054	6.4	0	82763000	82763000	0	1133700	1133700	0	20.1126	#NUM!	#NUM!	181880000	0	27.4384	#NUM!	#NUM!	Latent-transforming growth factor beta-binding protein 4	LTBP4	9	0	9
P51884;CON__Q05443	P51884	12;3	12;3	12;3	Lumican	LUM	Lumican	Core matrisome	Proteoglycans	2	12	12	12	12	0	12	0	12	0	36.4	36.4	36.4	38.429	338	338;342	0	231.17	36.4	0	2758700000	2758700000	0	172420000	172420000	0	27.3614	#NUM!	#NUM!	5674100000	0	32.4017	#NUM!	#NUM!	Lumican	LUM	42	0	42
O00339-2;H0YBJ4;O00339;O00339-4;O00339-3;H0YBU5;H0YBN2;H0YBF2;E5RJM4;H0YBV5;H0YBM3	O00339-2;H0YBJ4;O00339;O00339-4;O00339-3;H0YBU5	11;10;10;9;9;6;3;2;1;1;1	11;10;10;9;9;6;3;2;1;1;1	11;10;10;9;9;6;3;2;1;1;1	Matrilin-2	MATN2	Isoform of O00339, Isoform 2 of Matrilin-2;Isoform of O00339, Matrilin-2 (Fragment);Matrilin-2;Isoform of O00339, Isoform 4 of Matrilin-2;Isoform of O00339, Isoform 3 of Matrilin-2;Isoform of O00339, Matrilin-2 (Fragment)	Core matrisome	ECM Glycoproteins	11	11	11	11	11	0	11	0	11	0	15	15	15	104.77	937	937;720;956;672;915;176;183;131;115;181;195	0	297.3	15	0	116820000	116820000	0	2781500	2781500	0	21.4074	#NUM!	#NUM!	202440000	0	27.5929	#NUM!	#NUM!	Matrilin-2	MATN2	12	0	12
P55001-3;P55001-2;P55001	P55001-3;P55001-2;P55001	3;3;3	3;3;3	3;3;3	Microfibrillar-associated protein 2	MFAP2	Isoform of P55001, Isoform B of Microfibrillar-associated protein 2;Isoform of P55001, Isoform A of Microfibrillar-associated protein 2;Microfibrillar-associated protein 2	Core matrisome	ECM Glycoproteins	3	3	3	3	3	0	3	0	3	0	19.6	19.6	19.6	17.444	153	153;182;183	0	61.685	19.6	0	1847000000	1847000000	0	369410000	369410000	0	28.4606	#NUM!	#NUM!	1884400000	0	30.8115	#NUM!	#NUM!	Microfibrillar-associated protein 2	MFAP2	12	0	12
K7ES70;P55083;P55083-2	K7ES70;P55083;P55083-2	2;2;2	2;2;2	2;2;2	Microfibril-associated glycoprotein 4	MFAP4	Isoform of P55083, Microfibril-associated glycoprotein 4;Microfibril-associated glycoprotein 4;Isoform of P55083, Isoform 2 of Microfibril-associated glycoprotein 4	Core matrisome	ECM Glycoproteins	3	2	2	2	2	0	2	0	2	0	8.9	8.9	8.9	31.326	280	280;255;279	0	24.781	8.9	0	1205800000	1205800000	0	133970000	133970000	0	26.9973	#NUM!	#NUM!	1356700000	0	30.3375	#NUM!	#NUM!	Microfibril-associated glycoprotein 4	MFAP4	7	0	7
H0YGS3;B3KW70;F5GYX4;H0YG03;Q13361-2;Q13361;F5H7Z2;F5H2W4;F5H413	H0YGS3;B3KW70;F5GYX4;H0YG03;Q13361-2;Q13361	5;5;5;5;5;5;2;2;1	5;5;5;5;5;5;2;2;1	5;5;5;5;5;5;2;2;1	Microfibrillar-associated protein 5	MFAP5	Isoform of Q13361, Microfibrillar-associated protein 5 (Fragment);Isoform of Q13361, Microfibrillar-associated protein 5;Isoform of Q13361, Microfibrillar-associated protein 5;Isoform of Q13361, Microfibrillar-associated protein 5 (Fragment);Isoform of Q13	Core matrisome	ECM Glycoproteins	9	5	5	5	5	0	5	0	5	0	48.1	48.1	48.1	9.4431	79	79;148;151;163;163;173;128;138;109	0	49.031	48.1	0	399000000	399000000	0	133000000	133000000	0	26.9869	#NUM!	#NUM!	472060000	0	28.8144	#NUM!	#NUM!	Microfibrillar-associated protein 5	MFAP5	15	0	15
F5GZN3;Q08431-2;Q08431;X6R3G6;Q08431-3	F5GZN3;Q08431-2;Q08431;X6R3G6;Q08431-3	2;2;2;1;1	2;2;2;1;1	2;2;2;1;1	Lactadherin;Lactadherin short form;Medin	MFGE8	Isoform of Q08431, Lactadherin;Isoform of Q08431, Isoform 2 of Lactadherin;Lactadherin;Isoform of Q08431, Lactadherin;Isoform of Q08431, Isoform 3 of Lactadherin	Core matrisome	ECM Glycoproteins	5	2	2	2	2	0	2	0	2	0	5.8	5.8	5.8	38.343	343	343;312;387;335;335	0	12.963	5.8	0	11446000	11446000	0	602420	602420	0	19.2004	#NUM!	#NUM!	12058000	0	23.5235	#NUM!	#NUM!	Lactadherin;Lactadherin short form;Medin	MFGE8	2	0	2
P08493;P08493-2	P08493;P08493-2	1;1	1;1	1;1	Matrix Gla protein	MGP	Matrix Gla protein;Isoform of P08493, Isoform 2 of Matrix Gla protein	Core matrisome	ECM Glycoproteins	2	1	1	1	1	0	1	0	1	0	10.7	10.7	10.7	12.353	103	103;128	0	13.295	10.7	0	41028000	41028000	0	10257000	10257000	0	23.2901	#NUM!	#NUM!	66172000	0	25.9797	#NUM!	#NUM!	Matrix Gla protein	MGP	2	0	2
E7EPG1;Q13201	E7EPG1;Q13201	2;2	2;2	2;2	Multimerin-1;Platelet glycoprotein Ia*;155 kDa platelet multimerin	MMRN1	Isoform of Q13201, Multimerin-1;Multimerin-1	Core matrisome	ECM Glycoproteins	2	2	2	2	2	0	2	0	2	0	2.1	2.1	2.1	110.75	970	970;1228	0.00039541	10.641	2.1	0	6729400	6729400	0	114060	114060	0	16.7994	#NUM!	#NUM!	6729400	0	22.682	#NUM!	#NUM!	Multimerin-1;Platelet glycoprotein Ia*;155 kDa platelet multimerin	MMRN1	2	0	2
Q9H8L6;V9GYS9;R4GMY6;V9GY43	Q9H8L6;V9GYS9	4;2;1;1	4;2;1;1	4;2;1;1	Multimerin-2	MMRN2	Multimerin-2;Isoform of Q9H8L6, Multimerin-2 (Fragment)	Core matrisome	ECM Glycoproteins	4	4	4	4	4	0	4	0	4	0	5.7	5.7	5.7	104.41	949	949;295;123;204	0	43.737	5.7	0	70841000	70841000	0	1610000	1610000	0	20.6186	#NUM!	#NUM!	71932000	0	26.1001	#NUM!	#NUM!	Multimerin-2	MMRN2	4	0	4
P14543;P14543-2	P14543;P14543-2	19;18	19;18	19;18	Nidogen-1	NID1	Nidogen-1;Isoform of P14543, Isoform 2 of Nidogen-1	Core matrisome	ECM Glycoproteins	2	19	19	19	19	0	19	0	19	0	16.4	16.4	16.4	136.38	1247	1247;1114	0	323.31	16.4	0	931750000	931750000	0	17580000	17580000	0	24.0674	#NUM!	#NUM!	1580400000	0	30.5576	#NUM!	#NUM!	Nidogen-1	NID1	35	0	35
A0A087WZP6;Q14112-2;Q14112;H0YJV3	A0A087WZP6;Q14112-2;Q14112;H0YJV3	14;14;14;13	14;14;14;13	14;14;14;13	Nidogen-2	NID2	Isoform of Q14112, Nidogen-2;Isoform of Q14112, Isoform 2 of Nidogen-2;Nidogen-2;Isoform of Q14112, Nidogen-2 (Fragment)	Core matrisome	ECM Glycoproteins	4	14	14	14	14	0	14	0	14	0	13.8	13.8	13.8	107.04	969	969;1274;1375;644	0	162.47	13.8	0	313120000	313120000	0	6807000	6807000	0	22.6986	#NUM!	#NUM!	716990000	0	29.4174	#NUM!	#NUM!	Nidogen-2	NID2	18	0	18
Q6UXI9-2;Q6UXI9-5;Q6UXI9;H0YAK9;D6RE63	Q6UXI9-2;Q6UXI9-5;Q6UXI9;H0YAK9	11;11;11;10;1	11;11;11;10;1	0;0;0;0;0	Nephronectin	NPNT	Isoform of Q6UXI9, Isoform 2 of Nephronectin;Isoform of Q6UXI9, Isoform 5 of Nephronectin;Nephronectin;Isoform of Q6UXI9, Nephronectin (Fragment)	Core matrisome	ECM Glycoproteins	5	11	11	0	11	0	11	0	0	0	29.3	29.3	0	55.701	509	509;536;565;453;61	0	323.31	29.3	0	660930000	660930000	0	21320000	21320000	0	24.3457	#NUM!	#NUM!	1198500000	0	30.1586	#NUM!	#NUM!	Nephronectin	NPNT	26	0	26
Q6UXI9-4;Q6UXI9-3	Q6UXI9-4;Q6UXI9-3	11;11	1;1	0;0	Nephronectin	NPNT	Isoform of Q6UXI9, Isoform 4 of Nephronectin;Isoform of Q6UXI9, Isoform 3 of Nephronectin	Core matrisome	ECM Glycoproteins	2	11	1	0	11	0	1	0	0	0	25.6	1.4	0	61.957	566	566;595	1	-2	25.6	0	4048400	4048400	0	122680	122680	0	16.9045	#NUM!	#NUM!	10012000	0	23.2552	#NUM!	#NUM!	Nephronectin	NPNT	2	0	2	+
Q6UXI9-6	Q6UXI9-6	11	1	0	Nephronectin	NPNT	Isoform of Q6UXI9, Isoform 6 of Nephronectin	Core matrisome	ECM Glycoproteins	1	11	1	0	11	0	1	0	0	0	25.6	2.2	0	64.023	582	582	0	72.009	25.6	0	7534200	7534200	0	209280	209280	0	17.6751	#NUM!	#NUM!	25034000	0	24.5774	#NUM!	#NUM!	Nephronectin	NPNT	1	0	1
P20774;Q5TBF5	P20774;Q5TBF5	6;4	6;4	6;4	Mimecan	OGN	Mimecan;Isoform of P20774, Mimecan (Fragment)	Core matrisome	Proteoglycans	2	6	6	6	6	0	6	0	6	0	16.8	16.8	16.8	33.922	298	298;268	0	40.758	16.8	0	296590000	296590000	0	17446000	17446000	0	24.0564	#NUM!	#NUM!	607520000	0	29.1784	#NUM!	#NUM!	Mimecan	OGN	13	0	13
Q15113	Q15113	1	1	1	Procollagen C-endopeptidase enhancer 1	PCOLCE	Procollagen C-endopeptidase enhancer 1	Core matrisome	ECM Glycoproteins	1	1	1	1	1	0	1	0	1	0	3.3	3.3	3.3	47.972	449	449	0	37.641	3.3	0	4726400	4726400	0	236320	236320	0	17.8504	#NUM!	#NUM!	11689000	0	23.4786	#NUM!	#NUM!	Procollagen C-endopeptidase enhancer 1	PCOLCE	1	0	1
Q15063-2;Q15063-4	Q15063-2;Q15063-4	33;31	2;2	2;2	Periostin	POSTN	Isoform of Q15063, Isoform 2 of Periostin;Isoform of Q15063, Isoform 4 of Periostin	Core matrisome	ECM Glycoproteins	2	33	2	2	33	0	2	0	2	0	48	1.5	1.5	87.02	779	779;751	0	11.122	48	0	205860000	205860000	0	5881800	5881800	0	22.4878	#NUM!	#NUM!	580840000	0	29.1136	#NUM!	#NUM!	Periostin	POSTN	4	0	4
Q15063-5;Q15063-3	Q15063-5;Q15063-3	34;32	1;1	1;1	Periostin	POSTN	Isoform of Q15063, Isoform 5 of Periostin;Isoform of Q15063, Isoform 3 of Periostin	Core matrisome	ECM Glycoproteins	2	34	1	1	34	0	1	0	1	0	49.3	1.6	1.6	90.423	809	809;781	0	13.38	49.3	0	496130000	496130000	0	13409000	13409000	0	23.6767	#NUM!	#NUM!	1518300000	0	30.4998	#NUM!	#NUM!	Periostin	POSTN	6	0	6
Q15063-6;Q15063-7	Q15063-6;Q15063-7	30;28	1;1	1;1	Periostin	POSTN	Isoform of Q15063, Isoform 6 of Periostin;Isoform of Q15063, Isoform 7 of Periostin	Core matrisome	ECM Glycoproteins	2	30	1	1	30	0	1	0	1	0	47.3	1.6	1.6	83.526	749	749;721	0.0033267	6.5632	47.3	0	5261400	5261400	0	159440	159440	0	17.2827	#NUM!	#NUM!	17482000	0	24.0594	#NUM!	#NUM!	Periostin	POSTN	1	0	1
Q15063;B1ALD9;CON__Q2KJC7	Q15063;B1ALD9;CON__Q2KJC7	36;34;19	36;34;19	3;3;0	Periostin	POSTN	Periostin;Isoform of Q15063, Periostin;	Core matrisome	ECM Glycoproteins	3	36	36	3	36	0	36	0	3	0	49.6	49.6	3.5	93.313	836	836;808;779	0	323.31	49.6	0	8252400000	8252400000	0	211600000	211600000	0	27.6568	#NUM!	#NUM!	17253000000	0	34.0061	#NUM!	#NUM!	Periostin	POSTN	103	0	103
P78539-4;P78539-3;P78539-5;P78539-2;P78539	P78539-4;P78539-3;P78539-5;P78539-2;P78539	2;2;2;2;2	2;2;2;2;2	2;2;2;2;2	Sushi repeat-containing protein SRPX	SRPX	Isoform of P78539, Isoform 4 of Sushi repeat-containing protein SRPX;Isoform of P78539, Isoform 3 of Sushi repeat-containing protein SRPX;Isoform of P78539, Isoform 5 of Sushi repeat-containing protein SRPX;Isoform of P78539, Isoform 2 of Sushi repeat-cont	Core matrisome	ECM Glycoproteins	5	2	2	2	2	0	2	0	2	0	5	5	5	41.75	379	379;405;444;451;464	0	12.961	5	0	16870000	16870000	0	766820	766820	0	19.5485	#NUM!	#NUM!	19496000	0	24.2167	#NUM!	#NUM!	Sushi repeat-containing protein SRPX	SRPX	2	0	2
Q6ZMP0;Q6ZMP0-2;Q6ZMP0-4;Q6ZMP0-3	Q6ZMP0;Q6ZMP0-2;Q6ZMP0-4	15;9;8;1	15;9;8;1	15;9;8;1	Thrombospondin type-1 domain-containing protein 4	THSD4	Thrombospondin type-1 domain-containing protein 4;Isoform of Q6ZMP0, Isoform 2 of Thrombospondin type-1 domain-containing protein 4;Isoform of Q6ZMP0, Isoform 4 of Thrombospondin type-1 domain-containing protein 4	Core matrisome	ECM Glycoproteins	4	15	15	15	15	0	15	0	15	0	14.7	14.7	14.7	112.45	1018	1018;523;658;219	0	233.61	14.7	0	138190000	138190000	0	2512500	2512500	0	21.2607	#NUM!	#NUM!	289650000	0	28.1097	#NUM!	#NUM!	Thrombospondin type-1 domain-containing protein 4	THSD4	19	0	19
F6SDV2;Q9GZM7-3;Q9GZM7	F6SDV2;Q9GZM7-3;Q9GZM7	1;1;1	1;1;1	1;1;1	Tubulointerstitial nephritis antigen-like	TINAGL1	Isoform of Q9GZM7, Tubulointerstitial nephritis antigen-like;Isoform of Q9GZM7, Isoform 3 of Tubulointerstitial nephritis antigen-like;Tubulointerstitial nephritis antigen-like	Core matrisome	ECM Glycoproteins	3	1	1	1	1	0	1	0	1	0	3.6	3.6	3.6	40.867	362	362;436;467	0	103.73	3.6	0	17682000	17682000	0	982330	982330	0	19.9058	#NUM!	#NUM!	58754000	0	25.8082	#NUM!	#NUM!	Tubulointerstitial nephritis antigen-like	TINAGL1	1	0	1
F5H7V9;E9PC84;J3QSU6;P24821-6;P24821-5;P24821-2;P24821-3;P24821-4;P24821;H0YGZ3	F5H7V9;E9PC84;J3QSU6;P24821-6;P24821-5;P24821-2;P24821-3;P24821-4;P24821	12;12;12;12;12;12;12;12;12;1	12;12;12;12;12;12;12;12;12;1	12;12;12;12;12;12;12;12;12;1	Tenascin	TNC	Isoform of P24821, Tenascin;Isoform of P24821, Tenascin;Isoform of P24821, Tenascin;Isoform of P24821, Isoform 6 of Tenascin;Isoform of P24821, Isoform 5 of Tenascin;Isoform of P24821, Isoform 2 of Tenascin;Isoform of P24821, Isoform 3 of Tenascin;Isoform	Core matrisome	ECM Glycoproteins	10	12	12	12	12	0	12	0	12	0	8.6	8.6	8.6	201.14	1838	1838;1928;2019;1564;1655;1746;1837;2110;2201;615	0	241.36	8.6	0	90995000	90995000	0	999940	999940	0	19.9315	#NUM!	#NUM!	200210000	0	27.5769	#NUM!	#NUM!	Tenascin	TNC	11	0	11
A0A087WWA5	A0A087WWA5	25	1	1		TNXB	Isoform of P22105, Tenascin-X	Core matrisome	ECM Glycoproteins	1	25	1	1	25	0	1	0	1	0	20.1	1.4	1.4	165.54	1545	1545	0	10.981	20.1	0	5246200	5246200	0	65578	65578	0	16.0009	#NUM!	#NUM!	5246200	0	22.3228	#NUM!	#NUM!		TNXB	1	0	1
A0A140TA41;A0A140TA33;P22105;P22105-3;P22105-4;A0A140T9C0;A0A140T902;A0A140TA52;A0A140T8Y3;A0A140T956;A0A140T8Z8;A0A087X0I0;A0A140T9L7;A0A140T923;C9J7W4;Q16473;P22105-2	A0A140TA41;A0A140TA33;P22105;P22105-3;P22105-4;A0A140T9C0;A0A140T902;A0A140TA52;A0A140T8Y3;A0A140T956;A0A140T8Z8	46;46;46;46;46;45;45;45;44;33;33;16;16;13;7;4;4	46;46;46;46;46;45;45;45;44;33;33;16;16;13;7;4;4	22;22;22;22;22;21;21;22;21;9;21;16;16;1;0;4;4	Tenascin-X	TNXB	Isoform of P22105, Tenascin-X;Isoform of P22105, Tenascin-X;Tenascin-X;Isoform of P22105, Isoform 4 of Tenascin-X;Isoform of P22105, Isoform 5 of Tenascin-X;Isoform of P22105, Tenascin-X;Isoform of P22105, Tenascin-X;Isoform of P22105, Tenascin-X;Isoform o	Core matrisome	ECM Glycoproteins	17	46	46	22	46	0	46	0	22	0	17.6	17.6	10.8	458.31	4242	4242;4242;4242;4244;4245;4222;4222;4242;4222;2280;3296;1962;2149;634;842;311;673	0	323.31	17.6	0	522220000	522220000	0	2807600	2807600	0	21.4209	#NUM!	#NUM!	918650000	0	29.7749	#NUM!	#NUM!	Tenascin-X	TNXB	54	0	54
E9PF17;P13611-3;P13611-5;P13611;P13611-4;P13611-2;Q86W61;D6RGZ6	E9PF17;P13611-3;P13611-5;P13611;P13611-4;P13611-2	8;8;8;8;7;7;2;2	8;8;8;8;7;7;2;2	8;8;8;8;7;7;2;2	Versican core protein	VCAN	Isoform of P13611, Versican core protein;Isoform of P13611, Isoform V2 of Versican core protein;Isoform of P13611, Isoform Vint of Versican core protein;Versican core protein;Isoform of P13611, Isoform V3 of Versican core protein;Isoform of P13611, Isoform	Core matrisome	Proteoglycans	8	8	8	8	7	1	7	1	7	1	5.1	5.1	5.1	176.83	1594	1594;1642;3370;3396;655;2409;354;1240	0	158.88	4.3	0.8	333420000	306570000	26846000	4274600	3930400	344180	21.9062	18.3928	3.51344	407010000	0	28.6005	#NUM!	#NUM!	Versican core protein	VCAN	13	1	14
P04004;F5GX75;H0YJW9;CON__Q3ZBS7	P04004	13;2;2;2	13;2;2;2	13;2;2;2	Vitronectin;Vitronectin V65 subunit;Vitronectin V10 subunit;Somatomedin-B	VTN	Vitronectin	Core matrisome	ECM Glycoproteins	4	13	13	13	13	0	13	0	13	0	25.1	25.1	25.1	54.305	478	478;118;148;484	0	115.9	25.1	0	741100000	741100000	0	30879000	30879000	0	24.8801	#NUM!	#NUM!	1323200000	0	30.3014	#NUM!	#NUM!	Vitronectin;Vitronectin V65 subunit;Vitronectin V10 subunit;Somatomedin-B	VTN	25	0	25
J3QLP3;Q6PCB0	J3QLP3;Q6PCB0	1;1	1;1	1;1	von Willebrand factor A domain-containing protein 1	VWA1	Isoform of Q6PCB0, von Willebrand factor A domain-containing protein 1 (Fragment);von Willebrand factor A domain-containing protein 1	Core matrisome	ECM Glycoproteins	2	1	1	1	1	0	1	0	1	0	9.6	9.6	9.6	17.697	167	167;445	0.0010537	7.0852	9.6	0	22304000	22304000	0	2230400	2230400	0	21.0889	#NUM!	#NUM!	36808000	0	25.1335	#NUM!	#NUM!	von Willebrand factor A domain-containing protein 1	VWA1	3	0	3
P04275	P04275	3	3	3	von Willebrand factor;von Willebrand antigen 2	VWF	von Willebrand factor	Core matrisome	ECM Glycoproteins	1	3	3	3	3	0	3	0	3	0	1.2	1.2	1.2	309.26	2813	2813	0	26.01	1.2	0	15578000	15578000	0	117130	117130	0	16.8378	#NUM!	#NUM!	22536000	0	24.4257	#NUM!	#NUM!	von Willebrand factor;von Willebrand antigen 2	VWF	3	0	3
O76076;O76076-2	O76076	3;1	3;1	3;1	WNT1-inducible-signaling pathway protein 2	WISP2	WNT1-inducible-signaling pathway protein 2	Core matrisome	ECM Glycoproteins	2	3	3	3	3	0	3	0	3	0	20	20	20	26.825	250	250;218	0	21.239	20	0	20854000	20854000	0	2317100	2317100	0	21.1439	#NUM!	#NUM!	39539000	0	25.2368	#NUM!	#NUM!	WNT1-inducible-signaling pathway protein 2	WISP2	3	0	3
P68133;A6NL76	P68133;A6NL76	21;14	2;2	2;2	Actin, alpha skeletal muscle	ACTA1	Actin, alpha skeletal muscle;Isoform of P68133, Actin, alpha skeletal muscle	cytoskeleton	non matrisome	2	21	2	2	21	19	2	2	2	2	57.3	6.4	6.4	42.051	377	377;254	0	48.929	57.3	49.9	492430000	129380000	363050000	24622000	6469100	18152000	22.6251	24.1136	-1.48849	172800000	154940000	27.3645	27.2071	0.157394	Actin, alpha skeletal muscle	ACTA1	9	15	24
P62736;C9JFL5;F6UVQ4;F6QUT6;F8WB63;B8ZZJ2	P62736	21;8;8;8;6;6	1;1;1;1;0;0	0;0;0;0;0;0	Actin, aortic smooth muscle	ACTA2	Actin, aortic smooth muscle	cytoskeleton	non matrisome	6	21	1	0	21	16	1	0	0	0	57.3	2.9	0	42.009	377	377;144;151;151;105;119	0.00078431	10.041	57.3	40.6	34416000	34416000	0	1720800	1720800	0	20.7146	#NUM!	#NUM!	66251000	0	25.9814	#NUM!	#NUM!	Actin, aortic smooth muscle	ACTA2	3	0	3
P60709;G5E9R0;E7EVS6;C9JZR7;Q6S8J3;C9JUM1;A5A3E0;C9JTX5;P0CG38;Q9BYX7;P0CG39	P60709	23;9;9;8;8;7;7;6;6;4;4	1;1;1;1;0;0;0;1;0;0;0	1;1;1;1;0;0;0;1;0;0;0	Actin, cytoplasmic 1;Actin, cytoplasmic 1, N-terminally processed	ACTB	Actin, cytoplasmic 1	cytoskeleton	non matrisome	11	23	1	1	22	22	1	1	1	1	76	4.5	4.5	41.736	375	375;125;163;102;1075;99;1075;80;1075;375;1038	0.003319	6.5141	75.7	74.7	504410000	361720000	142690000	25220000	18086000	7134400	24.1084	22.7664	1.34201	0	83496000	#NUM!	26.3152	#NUM!	Actin, cytoplasmic 1;Actin, cytoplasmic 1, N-terminally processed	ACTB	3	4	7
Q562R1	Q562R1	6	1	1	Beta-actin-like protein 2	ACTBL2	Beta-actin-like protein 2	cytoskeleton	non matrisome	1	6	1	1	6	6	1	1	1	1	17.6	4.8	4.8	42.003	376	376	0.0045263	6.2232	17.6	17.6	1890800000	13846000	1877000000	90040000	659320	89381000	19.3306	26.4135	-7.08285	0	1665900000	#NUM!	30.6337	#NUM!	Beta-actin-like protein 2	ACTBL2	1	1	2
P68032	P68032	21	10	0	Actin, alpha cardiac muscle 1	ACTC1	Actin, alpha cardiac muscle 1	cytoskeleton	non matrisome	1	21	10	0	21	17	10	6	0	0	57.3	30.2	0	42.019	377	377	0	323.31	57.3	43.5	13350000000	8106600000	5243100000	667480000	405330000	262150000	28.5945	27.9658	0.628704	12090000000	2985900000	33.4931	31.4755	2.01758	Actin, alpha cardiac muscle 1	ACTC1	49	29	78
P63261;I3L3I0;I3L1U9;I3L4N8;K7EM38;I3L3R2;J3KT65	P63261;I3L3I0;I3L1U9;I3L4N8	23;14;14;13;9;9;9	23;14;14;13;9;9;9	1;1;1;1;1;1;1	Actin, cytoplasmic 2;Actin, cytoplasmic 2, N-terminally processed	ACTG1	Actin, cytoplasmic 2;Isoform of P63261, Actin, cytoplasmic 2 (Fragment);Isoform of P63261, Actin, cytoplasmic 2 (Fragment);Isoform of P63261, Actin, cytoplasmic 2 (Fragment)	cytoskeleton	non matrisome	7	23	23	1	22	22	22	22	1	1	76	76	4.5	41.792	375	375;214;214;241;133;164;198	0	323.31	75.7	74.7	68042000000	20878000000	47164000000	3402100000	1043900000	2358200000	29.9593	31.135	-1.1757	29784000000	25205000000	34.7938	34.553	0.240828	Actin, cytoplasmic 2;Actin, cytoplasmic 2, N-terminally processed	ACTG1	202	199	401
P63267;P63267-2	P63267;P63267-2	20;16	1;1	1;1	Actin, gamma-enteric smooth muscle	ACTG2	Actin, gamma-enteric smooth muscle;Isoform of P63267, Isoform 2 of Actin, gamma-enteric smooth muscle	cytoskeleton	non matrisome	2	20	1	1	20	14	1	0	1	0	57.2	3.5	3.5	41.876	376	376;333	0	14.103	57.2	37	14106000	14106000	0	705290	705290	0	19.4279	#NUM!	#NUM!	16301000	0	23.9585	#NUM!	#NUM!	Actin, gamma-enteric smooth muscle	ACTG2	1	0	1
O96019-2;O96019;C9JQT2;H7C5S0	O96019-2;O96019;C9JQT2;H7C5S0	2;2;1;1	2;2;1;1	2;2;1;1	Actin-like protein 6A	ACTL6A	Isoform of O96019, Isoform 2 of Actin-like protein 6A;Actin-like protein 6A;Isoform of O96019, Actin-like protein 6A (Fragment);Isoform of O96019, Actin-like protein 6A (Fragment)	cytoskeleton	non matrisome	4	2	2	2	1	1	1	1	1	1	11.4	11.4	11.4	43.236	387	387;429;50;161	0	20.456	7.8	3.6	48346000	33342000	15005000	2843900	1961300	882620	20.9034	19.7514	1.15195	33342000	0	24.9908	#NUM!	#NUM!	Actin-like protein 6A	ACTL6A	2	1	3
P12814-2;P12814;P12814-3;P12814-4;H9KV75;H7C5W8;H0YJ11;G3V2W4;G3V2N5;H0YJW3;G3V2E8;G3V5M4;G3V2X9	P12814-2;P12814;P12814-3;P12814-4;H9KV75	22;22;22;22;21;9;7;7;7;6;3;3;3	12;12;12;12;12;7;5;3;3;4;1;1;1	11;11;11;11;11;7;5;2;2;4;0;0;0	Alpha-actinin-1	ACTN1	Isoform of P12814, Isoform 2 of Alpha-actinin-1;Alpha-actinin-1;Isoform of P12814, Isoform 3 of Alpha-actinin-1;Isoform of P12814, Isoform 4 of Alpha-actinin-1;Isoform of P12814, Alpha-actinin-1	cytoskeleton	non matrisome	13	22	12	11	17	14	9	6	8	6	32.6	19.3	17.6	102.71	887	887;892;914;930;822;297;207;238;260;251;85;126;144	0	323.31	25.7	19.2	331900000	198600000	133300000	6382800	3819300	2563400	21.8649	21.2896	0.57525	251780000	196970000	27.9076	27.5534	0.354188	Alpha-actinin-1	ACTN1	16	10	26
P35609-2;P35609;F6THM6	P35609-2;P35609;F6THM6	7;7;4	1;1;1	1;1;1	Alpha-actinin-2	ACTN2	Isoform of P35609, Isoform 2 of Alpha-actinin-2;Alpha-actinin-2;Isoform of P35609, Alpha-actinin-2	cytoskeleton	non matrisome	3	7	1	1	5	5	0	1	0	1	9.5	1.2	1.2	103.92	894	894;894;686	0	14.032	7.2	6.6	0	0	0	0	0	0	#NUM!	#NUM!	#NUM!	0	0	#NUM!	#NUM!	#NUM!	Alpha-actinin-2	ACTN2	0	1	1
Q08043;A0A087WSZ2	Q08043;A0A087WSZ2	16;15	12;12	12;12	Alpha-actinin-3	ACTN3	Alpha-actinin-3;Isoform of Q08043, Alpha-actinin-3	cytoskeleton	non matrisome	2	16	12	12	8	14	4	10	4	10	18.8	13.7	13.7	103.24	901	901;944	0	181.07	10.4	15.9	321510000	32075000	289430000	5640500	562730	5077700	19.1021	22.2757	-3.17366	39139000	167560000	25.2221	27.3201	-2.098	Alpha-actinin-3	ACTN3	4	13	17
O43707;O43707-2;F5GXS2;O43707-3;H7C144;K7EJH8;K7EP19;Q9H254-2	O43707;O43707-2;F5GXS2;O43707-3	38;26;19;19;14;7;2;1	38;26;19;19;14;7;2;1	27;20;16;16;12;5;1;0	Alpha-actinin-4	ACTN4	Alpha-actinin-4;Isoform of O43707, Isoform ACTN4ISO of Alpha-actinin-4;Isoform of O43707, Alpha-actinin-4;Isoform of O43707, Isoform 3 of Alpha-actinin-4	cytoskeleton	non matrisome	8	38	38	27	27	34	27	34	18	25	53.2	53.2	39.1	104.85	911	911;692;521;521;342;182;105;1309	0	323.31	41.7	45.7	3049500000	823770000	2225700000	55445000	14978000	40467000	23.8363	25.2702	-1.4339	1435000000	1268600000	30.4184	30.2406	0.177813	Alpha-actinin-4	ACTN4	50	74	124
R4GMT0;P61163	R4GMT0;P61163	2;2	2;2	1;1	Alpha-centractin	ACTR1A	Isoform of P61163, Alpha-centractin;Alpha-centractin	cytoskeleton	non matrisome	2	2	2	1	0	2	0	2	0	1	8.1	8.1	5.1	37.433	332	332;376	0	14.252	0	8.1	23108000	0	23108000	1283800	0	1283800	#NUM!	20.292	#NUM!	0	21769000	#NUM!	24.3758	#NUM!	Alpha-centractin	ACTR1A	0	2	2
P42025	P42025	2	1	1	Beta-centractin	ACTR1B	Beta-centractin	cytoskeleton	non matrisome	1	2	1	1	0	2	0	1	0	1	8.8	6.1	6.1	42.293	376	376	0.00076482	8.4971	0	8.8	7477100	0	7477100	393530	0	393530	#NUM!	18.5861	#NUM!	0	6635900	#NUM!	22.6619	#NUM!	Beta-centractin	ACTR1B	0	1	1
P61160;P61160-2;F5H6T1;A0A1B0GWD0;A0A1B0GWH0	P61160;P61160-2;F5H6T1	5;5;4;1;1	5;5;4;1;1	5;5;4;1;1	Actin-related protein 2	ACTR2	Actin-related protein 2;Isoform of P61160, Isoform 2 of Actin-related protein 2;Isoform of P61160, ARP2 actin-related protein 2 homolog (Yeast), isoform CRA_d	cytoskeleton	non matrisome	5	5	5	5	3	5	3	5	3	5	17	17	17	44.76	394	394;399;339;53;65	0	65.002	9.4	17	155470000	24539000	130930000	11959000	1887600	10071000	20.8481	23.2637	-2.41558	57150000	82413000	25.7683	26.2964	-0.528118	Actin-related protein 2	ACTR2	3	7	10
P61158;B4DXW1;F8WDR7;F8WEW2;F8WE84;Q9P1U1-2;Q9P1U1	P61158;B4DXW1	9;8;3;1;1;1;1	9;8;3;1;1;1;1	9;8;3;1;1;1;1	Actin-related protein 3	ACTR3	Actin-related protein 3;Isoform of P61158, Actin-related protein 3	cytoskeleton	non matrisome	7	9	9	9	3	8	3	8	3	8	31.8	31.8	31.8	47.371	418	418;367;84;34;41;330;418	0	71.797	9.8	28	126430000	31095000	95331000	6020300	1480700	4539500	20.4978	22.1141	-1.61625	50104000	55824000	25.5784	25.7344	-0.15596	Actin-related protein 3	ACTR3	3	9	12
E7EQR4;P15311	E7EQR4;P15311	20;20	11;11	10;10	Ezrin	EZR	Isoform of P15311, Ezrin;Ezrin	cytoskeleton	non matrisome	2	20	11	10	12	20	5	11	4	10	31.7	19.3	18.1	69.371	586	586;586	0	109.05	21.3	31.7	379210000	123930000	255280000	11491000	3755400	7735700	21.8405	22.8831	-1.04257	224920000	175500000	27.7448	27.3869	0.357941	Ezrin	EZR	7	14	21
P21333-2;P21333;Q5HY54;Q60FE5;A0A087WWY3;F8WE98;H0Y5C6;H0Y5F3	P21333-2;P21333;Q5HY54;Q60FE5;A0A087WWY3	108;108;107;106;92;22;11;4	108;108;107;106;92;22;11;4	95;95;94;93;81;12;9;4	Filamin-A	FLNA	Isoform of P21333, Isoform 2 of Filamin-A;Filamin-A;Isoform of P21333, Filamin-A;Isoform of P21333, Filamin A;Isoform of P21333, Filamin-A	cytoskeleton	non matrisome	8	108	108	95	103	57	103	57	90	56	49.5	49.5	44.8	280.01	2639	2639;2647;2607;2620;2315;604;281;232	0	323.31	47.4	29.4	9248400000	6281700000	2966800000	68507000	46531000	21976000	25.4717	24.3894	1.08226	11109000000	3255600000	33.371	31.6003	1.77073	Filamin-A	FLNA	218	87	305
O75369-2;O75369-9;O75369;O75369-8;O75369-6;O75369-3;E7EN95;O75369-7;O75369-5;O75369-4;A0A0A0MT44;H7C5L4;A0A0C4DGA1	O75369-2;O75369-9;O75369;O75369-8;O75369-6;O75369-3;E7EN95;O75369-7;O75369-5;O75369-4	83;83;83;83;81;81;72;72;63;63;6;5;1	72;72;72;72;70;70;71;71;53;53;6;4;1	70;70;70;70;68;68;69;69;52;52;6;4;1	Filamin-B	FLNB	Isoform of O75369, Isoform 2 of Filamin-B;Isoform of O75369, Isoform 9 of Filamin-B;Filamin-B;Isoform of O75369, Isoform 8 of Filamin-B;Isoform of O75369, Isoform 6 of Filamin-B;Isoform of O75369, Isoform 3 of Filamin-B;Isoform of O75369, Filamin-B;Isoform	cytoskeleton	non matrisome	13	83	72	70	55	64	44	63	43	61	41.5	38.2	36.9	275.66	2578	2578;2591;2602;2633;2537;2561;2409;2422;2146;2150;195;135;72	0	323.31	28.6	32.9	2417500000	827390000	1590100000	17145000	5868000	11277000	22.4844	23.4269	-0.942443	1181800000	1548400000	30.1383	30.5281	-0.389792	Filamin-B	FLNB	66	88	154
Q14315-2;Q14315	Q14315-2;Q14315	31;31	18;18	18;18	Filamin-C	FLNC	Isoform of Q14315, Isoform 2 of Filamin-C;Filamin-C	cytoskeleton	non matrisome	2	31	18	18	30	4	18	1	18	1	12.7	7.8	7.8	287.28	2692	2692;2725	0	129.01	12	2.2	153320000	149380000	3937000	1029000	1002600	26423	19.9353	14.6895	5.24581	290470000	0	28.1138	#NUM!	#NUM!	Filamin-C	FLNC	19	1	20
P56199	P56199	2	2	2	Integrin alpha-1	ITGA1	Integrin alpha-1	cytoskeleton	non matrisome	1	2	2	2	1	2	1	2	1	2	2.3	2.3	2.3	130.85	1179	1179	0	14.977	1	2.3	15732000	4754200	10978000	280920	84897	196030	16.3734	17.5807	-1.20729	0	8274200	#NUM!	22.9802	#NUM!	Integrin alpha-1	ITGA1	1	2	3
P26006;P26006-1;H0YA49	P26006;P26006-1;H0YA49	2;2;1	2;2;1	2;2;1	Integrin alpha-3;Integrin alpha-3 heavy chain;Integrin alpha-3 light chain	ITGA3	Integrin alpha-3;Isoform of P26006, Isoform 2 of Integrin alpha-3;Isoform of P26006, Integrin alpha-3 (Fragment)	cytoskeleton	non matrisome	3	2	2	2	1	2	1	2	1	2	2.8	2.8	2.8	116.61	1051	1051;1066;221	0	14.343	1.5	2.8	9227100	0	9227100	230680	0	230680	#NUM!	17.8155	#NUM!	0	9795100	#NUM!	23.2236	#NUM!	Integrin alpha-3;Integrin alpha-3 heavy chain;Integrin alpha-3 light chain	ITGA3	1	2	3
P08648	P08648	2	2	2	Integrin alpha-5;Integrin alpha-5 heavy chain;Integrin alpha-5 light chain	ITGA5	Integrin alpha-5	cytoskeleton	non matrisome	1	2	2	2	1	2	1	2	1	2	3.1	3.1	3.1	114.54	1049	1049	0	98.154	1.4	3.1	19255000	5514200	13741000	481370	137860	343510	17.0728	18.39	-1.31715	0	12704000	#NUM!	23.5988	#NUM!	Integrin alpha-5;Integrin alpha-5 heavy chain;Integrin alpha-5 light chain	ITGA5	1	2	3
P06756-3;P06756-2;P06756	P06756-3;P06756-2;P06756	2;2;2	2;2;2	2;2;2	Integrin alpha-V;Integrin alpha-V heavy chain;Integrin alpha-V light chain	ITGAV	Isoform of P06756, Isoform 3 of Integrin alpha-V;Isoform of P06756, Isoform 2 of Integrin alpha-V;Integrin alpha-V	cytoskeleton	non matrisome	3	2	2	2	0	2	0	2	0	2	2.4	2.4	2.4	111.13	1002	1002;1012;1048	0	13.999	0	2.4	22071000	0	22071000	380540	0	380540	#NUM!	18.5377	#NUM!	0	8905400	#NUM!	23.0862	#NUM!	Integrin alpha-V;Integrin alpha-V heavy chain;Integrin alpha-V light chain	ITGAV	0	3	3
P05556;P05556-2;P05556-5;P05556-4;P05556-3;C9JPK5;H7C4N8;E7ERX5;Q5T3E6;E9PLR6;E7EUI6;E7EQW5	P05556;P05556-2;P05556-5;P05556-4;P05556-3	4;3;3;3;3;1;1;1;1;1;1;1	4;3;3;3;3;1;1;1;1;1;1;1	4;3;3;3;3;1;1;1;1;1;1;1	Integrin beta-1	ITGB1	Integrin beta-1;Isoform of P05556, Isoform 2 of Integrin beta-1;Isoform of P05556, Isoform 5 of Integrin beta-1;Isoform of P05556, Isoform 4 of Integrin beta-1;Isoform of P05556, Isoform 3 of Integrin beta-1	cytoskeleton	non matrisome	12	4	4	4	0	4	0	4	0	4	6	6	6	88.414	798	798;789;801;819;825;98;108;124;136;143;152;163	0	47.005	0	6	39475000	0	39475000	1161000	0	1161000	#NUM!	20.1469	#NUM!	0	31600000	#NUM!	24.9134	#NUM!	Integrin beta-1	ITGB1	0	4	4
P04264;CON__P04264	P04264;CON__P04264	39;38	33;32	23;22	Keratin, type II cytoskeletal 1	KRT1	Keratin, type II cytoskeletal 1;	cytoskeleton	non matrisome	2	39	33	23	36	36	31	30	22	20	57.8	53.7	42.7	66.038	644	644;644	0	323.31	56.8	50.8	92500000000	19589000000	72911000000	2983900000	631910000	2352000000	29.2351	31.1312	-1.8961	43163000000	49428000000	35.3291	35.5246	-0.195533	Keratin, type II cytoskeletal 1	KRT1	163	221	384
CON__P13645;P13645;CON__Q148H6;CON__Q7Z3Y7;Q7Z3Y7;CON__Q7Z3Z0;CON__Q7Z3Y8;Q7Z3Z0;Q7Z3Y8	CON__P13645;P13645	27;27;4;4;4;2;2;2;2	26;26;3;3;3;2;2;2;2	14;14;1;1;1;1;1;1;1	Keratin, type I cytoskeletal 10	KRT10	;Keratin, type I cytoskeletal 10	cytoskeleton	non matrisome	9	27	26	14	25	26	24	25	13	13	44.2	44.2	32.2	59.51	593	593;584;464;486;464;450;459;450;459	0	323.31	39.6	39.6	54185000000	11455000000	42730000000	2084000000	440570000	1643500000	28.7148	30.6141	-1.89933	21701000000	27348000000	34.337	34.6707	-0.333674	Keratin, type I cytoskeletal 10	KRT10	108	117	225
K7ERE3;P13646-3;P13646;CON__ENSEMBL:ENSP00000377550;P13646-2;K7EMD9;K7EQH6;CON__P35900;P35900;K7EMJ2	K7ERE3;P13646-3;P13646;CON__ENSEMBL:ENSP00000377550;P13646-2;K7EMD9	21;21;21;20;17;12;3;3;3;1	13;13;13;12;11;7;3;1;1;1	0;0;0;0;0;0;0;0;0;0	Keratin, type I cytoskeletal 13	KRT13	Isoform of P13646, Keratin, type I cytoskeletal 13;Isoform of P13646, Isoform 3 of Keratin, type I cytoskeletal 13;Keratin, type I cytoskeletal 13;;Isoform of P13646, Isoform 2 of Keratin, type I cytoskeletal 13;Isoform of P13646, Keratin, type I cytoskele	cytoskeleton	non matrisome	10	21	13	0	17	18	10	10	0	0	44.6	30.4	0	45.26	415	415;420;458;420;355;165;162;424;424;63	0	247.85	37.6	40.7	480460000	74830000	405630000	18479000	2878100	15601000	21.4567	23.8951	-2.43845	213090000	303200000	27.6669	28.1757	-0.508807	Keratin, type I cytoskeletal 13	KRT13	10	16	26
CON__P02533;P02533;K7ENV3	CON__P02533;P02533	27;27;3	23;23;3	2;2;0	Keratin, type I cytoskeletal 14	KRT14	;Keratin, type I cytoskeletal 14	cytoskeleton	non matrisome	3	27	23	2	22	27	18	23	1	2	53	48.1	5.3	51.621	472	472;472;48	0	323.31	43.2	53	4380700000	980420000	3400300000	151060000	33808000	117250000	25.0109	26.805	-1.79415	1552800000	2945500000	30.5322	31.4559	-0.923641	Keratin, type I cytoskeletal 14	KRT14	34	55	89
CON__P08779;P08779;CON__Q9Z2K1;CON__Q3ZAW8;K7ENW6	CON__P08779;P08779	27;27;8;8;6	14;14;1;1;5	12;12;1;1;4	Keratin, type I cytoskeletal 16	KRT16	;Keratin, type I cytoskeletal 16	cytoskeleton	non matrisome	5	27	14	12	19	27	8	14	6	12	57.3	34.5	30.4	51.267	473	473;473;469;474;162	0	323.31	42.5	57.3	599680000	113490000	486180000	20678000	3913500	16765000	21.9	23.9989	-2.09892	236930000	457270000	27.8199	28.7685	-0.948585	Keratin, type I cytoskeletal 16	KRT16	12	19	31
CON__Q04695;Q04695;F5GWP8;K7EPJ9;K7ESE1;CON__Q99PS0	CON__Q04695;Q04695;F5GWP8	26;26;21;11;6;1	13;13;9;5;1;1	4;4;3;3;0;0	Keratin, type I cytoskeletal 17	KRT17	;Keratin, type I cytoskeletal 17;Isoform of Q04695, Keratin, type I cytoskeletal 17	cytoskeleton	non matrisome	6	26	13	4	16	25	6	12	2	4	52.3	29.2	9	48.105	432	432;432;349;231;95;422	0	272.41	35	48.6	1033400000	286680000	746740000	35635000	9885700	25750000	23.2369	24.6181	-1.38116	283930000	560600000	28.081	29.0624	-0.981436	Keratin, type I cytoskeletal 17	KRT17	11	22	33
P05783;F8VZY9;CON__H-INV:HIT000015463	P05783;F8VZY9	31;29;3	31;29;3	20;18;2	Keratin, type I cytoskeletal 18	KRT18	Keratin, type I cytoskeletal 18;Isoform of P05783, Keratin, type I cytoskeletal 18	cytoskeleton	non matrisome	3	31	31	20	21	30	21	30	13	20	73.7	73.7	56	48.057	430	430;391;295	0	323.31	50.7	73.3	20246000000	4117900000	16128000000	778700000	158380000	620320000	27.2388	29.2084	-1.96962	8502000000	9348300000	32.9852	33.1221	-0.136902	Keratin, type I cytoskeletal 18	KRT18	71	94	165
K7EMS3;K7ELP7	K7EMS3	11;1	1;0	1;0		KRT19	Isoform of P08727, Keratin, type I cytoskeletal 19 (Fragment)	cytoskeleton	non matrisome	2	11	1	1	9	11	1	1	1	1	55.8	6.1	6.1	20.186	181	181;49	0	17.03	51.4	55.8	17746000	5398900	12347000	1365100	415300	949790	18.6638	19.8572	-1.19345	0	14360000	#NUM!	23.7756	#NUM!		KRT19	2	1	3
P08727;CON__P08727;C9JM50;CON__P19001;CON__Q8N1A0;CON__O76015;CON__O76013;Q8N1A0-2;Q8N1A0;O76013-2;O76015;O76013	P08727;CON__P08727;C9JM50	21;20;11;8;1;1;1;1;1;1;1;1	12;11;3;2;0;0;0;0;0;0;0;0	6;5;3;1;0;0;0;0;0;0;0;0	Keratin, type I cytoskeletal 19	KRT19	Keratin, type I cytoskeletal 19;;Isoform of P08727, Keratin, type I cytoskeletal 19 (Fragment)	cytoskeleton	non matrisome	12	21	12	6	16	20	9	11	5	5	57	39.5	24	44.105	400	400;400;196;403;295;456;467;255;295;417;456;467	0	292.43	50.8	54	949400000	257340000	692070000	30626000	8301200	22325000	22.9849	24.4122	-1.42727	305740000	399590000	28.1877	28.5739	-0.386215	Keratin, type I cytoskeletal 19	KRT19	16	23	39
P35908;CON__P35908	P35908;CON__P35908	47;46	47;46	29;28	Keratin, type II cytoskeletal 2 epidermal	KRT2	Keratin, type II cytoskeletal 2 epidermal;	cytoskeleton	non matrisome	2	47	47	29	42	43	42	43	25	27	67.8	67.8	49.5	65.432	639	639;645	0	323.31	57.9	61.7	58463000000	11013000000	47450000000	1461600000	275330000	1186200000	28.0366	30.1437	-2.10711	23255000000	26227000000	34.4368	34.6103	-0.173512	Keratin, type II cytoskeletal 2 epidermal	KRT2	132	166	298
CON__Q9C075;Q9C075;J3QR55;Q9C075-2	CON__Q9C075;Q9C075;J3QR55;Q9C075-2	4;4;3;2	2;2;1;2	2;2;1;2	Keratin, type I cytoskeletal 23	KRT23	;Keratin, type I cytoskeletal 23;Isoform of Q9C075, Keratin, type I cytoskeletal 23 (Fragment);Isoform of Q9C075, Isoform 2 of Keratin, type I cytoskeletal 23	cytoskeleton	non matrisome	4	4	2	2	1	3	0	2	0	2	8.8	5	5	48.131	422	422;422;149;285	0	13.609	1.7	7.1	10992000	0	10992000	407100	0	407100	#NUM!	18.635	#NUM!	0	6488500	#NUM!	22.6295	#NUM!	Keratin, type I cytoskeletal 23	KRT23	0	2	2
CON__Q9UE12;CON__Q15323;Q15323;CON__A2A5Y0;CON__Q9D646;CON__A2AB72;CON__Q6IFU6;Q6A163	CON__Q9UE12;CON__Q15323;Q15323;CON__A2A5Y0	7;7;7;5;3;2;1;1	2;2;2;2;1;1;1;1	1;1;1;1;0;0;0;0	Keratin, type I cuticular Ha1	KRT31	;;Keratin, type I cuticular Ha1;	cytoskeleton	non matrisome	8	7	2	1	4	5	1	2	1	1	14.2	3.8	2.2	47.237	416	416;416;416;416;392;453;491;491	0	12.634	7.7	10.3	80000000	8008500	71992000	3076900	308020	2768900	18.2327	21.4009	-3.16822	0	66181000	#NUM!	25.9799	#NUM!	Keratin, type I cuticular Ha1	KRT31	1	3	4
CON__Q14525;Q14525;CON__O76011;A0A140TA62;CON__Q8IUT8;A0A140TA69;O76011;CON__REFSEQ:XP_986630;CON__Q14532;CON__O76014;Q14532;O76014;G3V1C2;CON__Q6IFU5;Q6A162	CON__Q14525;Q14525;CON__O76011;A0A140TA62;CON__Q8IUT8;A0A140TA69;O76011	9;9;5;5;5;5;5;3;2;2;2;2;1;1;1	7;7;4;4;4;4;4;2;1;1;1;1;0;0;0	2;2;1;1;1;1;1;0;0;0;0;0;0;0;0	Keratin, type I cuticular Ha3-II;Keratin, type I cuticular Ha4	KRT33B;KRT34	;Keratin, type I cuticular Ha3-II;;Protein LOC100653049;;Isoform of O76011, Keratin, type I cuticular Ha4;Keratin, type I cuticular Ha4	cytoskeleton	non matrisome	15	9	7	2	4	6	2	5	0	2	21.8	18.3	5.2	46.213	404	404;404;394;394;436;436;436;476;448;471;448;449;236;431;431	0	79.053	9.4	14.1	100360000	9171100	91187000	3717000	339670	3377300	18.3738	21.6874	-3.31366	0	48246000	#NUM!	25.5239	#NUM!	Keratin, type I cuticular Ha3-II;Keratin, type I cuticular Ha4	KRT33B;KRT34	2	5	7
CON__P19013;P19013	CON__P19013;P19013	15;15	9;9	6;6	Keratin, type II cytoskeletal 4	KRT4	;Keratin, type II cytoskeletal 4	cytoskeleton	non matrisome	2	15	9	6	7	13	3	7	1	6	24.6	15	10.4	63.91	594	594;534	0	86.217	11.8	21.2	192370000	19528000	172840000	6205500	629930	5575500	19.2648	22.4107	-3.14584	0	120090000	#NUM!	26.8395	#NUM!	Keratin, type II cytoskeletal 4	KRT4	4	8	12
CON__P13647;P13647;F8W0C6;H0YI76;H0YIN9;F8VV57;F8VU69	CON__P13647;P13647	34;34;15;12;10;6;4	24;24;8;9;7;6;4	5;5;0;3;1;2;0	Keratin, type II cytoskeletal 5	KRT5	;Keratin, type II cytoskeletal 5	cytoskeleton	non matrisome	7	34	24	5	26	32	17	23	4	5	48.6	39	8.8	62.378	590	590;590;178;201;196;132;147	0	323.31	36.4	46.6	5014300000	693300000	4321000000	161750000	22365000	139390000	24.4147	27.0546	-2.63981	1465000000	2785700000	30.4483	31.3754	-0.927139	Keratin, type II cytoskeletal 5	KRT5	32	69	101
CON__P02538;P02538;CON__Q8VED5	CON__P02538;P02538	32;32;10	2;2;0	2;2;0	Keratin, type II cytoskeletal 6A	KRT6A	;Keratin, type II cytoskeletal 6A	cytoskeleton	non matrisome	3	32	2	2	28	28	2	2	2	2	45.4	3.5	3.5	60.044	564	564;564;531	0	14.626	42.6	39.4	75709000	23767000	51943000	2523600	792220	1731400	19.5955	20.7235	-1.12797	43718000	30248000	25.3817	24.8503	0.531388	Keratin, type II cytoskeletal 6A	KRT6A	3	3	6
CON__P48668;P48668	CON__P48668;P48668	32;32	2;2	0;0	Keratin, type II cytoskeletal 6C	KRT6C	;Keratin, type II cytoskeletal 6C	cytoskeleton	non matrisome	2	32	2	0	28	28	1	2	0	0	45.4	4.4	0	60.024	564	564;564	0	28.195	42.6	39.4	87436000	28206000	59230000	2914500	940190	1974300	19.8426	20.9129	-1.07032	0	44559000	#NUM!	25.4092	#NUM!	Keratin, type II cytoskeletal 6C	KRT6C	2	3	5
CON__Q3KNV1;P08729;CON__P08729;CON__Q9DCV7	CON__Q3KNV1;P08729;CON__P08729	22;22;21;7	18;18;17;3	15;15;14;2	Keratin, type II cytoskeletal 7	KRT7	;Keratin, type II cytoskeletal 7;	cytoskeleton	non matrisome	4	22	18	15	13	20	9	16	8	13	42.9	36.9	30.5	51.385	469	469;469;469;457	0	323.31	26.2	41.2	770320000	122310000	648010000	26563000	4217700	22345000	22.008	24.4134	-2.40542	227250000	345990000	27.7597	28.3662	-0.60645	Keratin, type II cytoskeletal 7	KRT7	11	24	35
CON__Q32MB2;Q86Y46;CON__Q3SY84;CON__Q7RTS7;F8W1S1;Q86Y46-2;Q3SY84;Q7RTS7	CON__Q32MB2;Q86Y46;CON__Q3SY84;CON__Q7RTS7;F8W1S1;Q86Y46-2;Q3SY84;Q7RTS7	6;6;5;5;5;5;5;5	2;2;2;2;2;2;2;2	0;0;0;0;0;0;0;0	Keratin, type II cytoskeletal 73;Keratin, type II cytoskeletal 71;Keratin, type II cytoskeletal 74	KRT73;KRT74;KRT71	;Keratin, type II cytoskeletal 73;;;Isoform of Q7RTS7, Keratin, type II cytoskeletal 74;Isoform of Q86Y46, Isoform 2 of Keratin, type II cytoskeletal 73;Keratin, type II cytoskeletal 71;Keratin, type II cytoskeletal 74	cytoskeleton	non matrisome	8	6	2	0	5	6	2	2	0	0	8.5	2.6	0	58.923	540	540;540;523;529;543;381;523;529	0	87.591	7.2	8.5	70158000	14462000	55695000	2419200	498700	1920500	18.9278	20.8731	-1.94524	30204000	28159000	24.8482	24.7471	0.101144	Keratin, type II cytoskeletal 73;Keratin, type II cytoskeletal 71;Keratin, type II cytoskeletal 74	KRT73;KRT74;KRT71	3	5	8
CON__Q7Z794;Q7Z794;F8VS61	CON__Q7Z794;Q7Z794	22;22;3	17;17;2	14;14;2	Keratin, type II cytoskeletal 1b	KRT77	;Keratin, type II cytoskeletal 1b	cytoskeleton	non matrisome	3	22	17	14	13	21	8	16	7	13	33.6	29.9	25.1	61.802	578	578;578;248	0	188.5	20.1	31.5	342650000	54533000	288110000	11053000	1759100	9293900	20.7464	23.1479	-2.40145	120650000	142640000	26.8463	27.0878	-0.241551	Keratin, type II cytoskeletal 1b	KRT77	8	20	28
CON__Q8N1N4-2;CON__Q7RTT2;Q8N1N4;Q8N1N4-2;H0YIC5	CON__Q8N1N4-2;CON__Q7RTT2;Q8N1N4;Q8N1N4-2	16;16;16;13;2	13;13;13;10;1	12;12;12;9;0	Keratin, type II cytoskeletal 78	KRT78	;;Keratin, type II cytoskeletal 78;Isoform of Q8N1N4, Isoform 2 of Keratin, type II cytoskeletal 78	cytoskeleton	non matrisome	5	16	13	12	11	14	8	11	7	10	26.7	23.4	21.5	56.964	521	521;521;520;410;285	0	163.35	20.2	22.8	311940000	72464000	239480000	10757000	2498800	8257800	21.2528	22.9773	-1.72452	140060000	145160000	27.0615	27.1131	-0.051599	Keratin, type II cytoskeletal 78	KRT78	10	15	25
CON__P05787;P05787;P05787-2;F8VUG2;F8W1U3;F8VP67;CON__Q9H552;CON__H-INV:HIT000016045;F8VQY3;K7EJU1;CON__Q9NSB2;CON__Q6ISB0;Q9NSB2;B4DIR1;K7ELP4;CON__REFSEQ:XP_092267;K7EKH9;H0YIB2;H0YHD9	CON__P05787;P05787;P05787-2;F8VUG2;F8W1U3	38;38;38;25;22;15;9;8;3;3;3;3;3;2;2;2;2;1;1	33;33;33;20;17;11;6;4;3;3;2;2;2;2;2;2;2;1;0	15;15;15;9;9;5;2;4;3;0;0;0;0;0;0;1;0;1;0	Keratin, type II cytoskeletal 8	KRT8	;Keratin, type II cytoskeletal 8;Isoform of P05787, Isoform 2 of Keratin, type II cytoskeletal 8;Isoform of P05787, Keratin, type II cytoskeletal 8 (Fragment);Isoform of P05787, Keratin, type II cytoskeletal 8 (Fragment)	cytoskeleton	non matrisome	19	38	33	15	31	35	27	30	11	13	68.3	65	31.9	53.704	483	483;483;511;273;289;113;499;99;180;248;600;600;600;179;189;213;261;35;143	0	323.31	61.7	65.4	14936000000	3055900000	11880000000	515030000	105380000	409650000	26.651	28.6098	-1.95879	4828500000	7655900000	32.1689	32.8339	-0.664997	Keratin, type II cytoskeletal 8	KRT8	78	116	194
CON__Q6KB66-1;Q6KB66-2;Q6KB66;Q6KB66-3;CON__Q0VBK2	CON__Q6KB66-1;Q6KB66-2;Q6KB66;Q6KB66-3	10;10;10;8;3	9;9;9;7;3	9;9;9;7;3	Keratin, type II cytoskeletal 80	KRT80	;Isoform of Q6KB66, Isoform 2 of Keratin, type II cytoskeletal 80;Keratin, type II cytoskeletal 80;Isoform of Q6KB66, Isoform 3 of Keratin, type II cytoskeletal 80	cytoskeleton	non matrisome	5	10	9	9	1	10	0	9	0	9	22.6	19.9	19.9	50.525	452	452;422;452;487;452	0	65.002	2.7	22.6	106050000	0	106050000	3213600	0	3213600	#NUM!	21.6158	#NUM!	0	54954000	#NUM!	25.7117	#NUM!	Keratin, type II cytoskeletal 80	KRT80	0	10	10
CON__P78386;P78386;F5GYI5	CON__P78386;P78386	15;15;7	6;6;2	5;5;2	Keratin, type II cuticular Hb5	KRT85	;Keratin, type II cuticular Hb5	cytoskeleton	non matrisome	3	15	6	5	2	15	0	6	0	5	24.7	13	11.2	55.802	507	507;507;295	0	55.686	1.8	24.7	192870000	0	192870000	5844500	0	5844500	#NUM!	22.4786	#NUM!	0	146910000	#NUM!	27.1304	#NUM!	Keratin, type II cuticular Hb5	KRT85	0	9	9
CON__O43790;O43790;A0A087X106;CON__Q14533;Q14533;CON__Q6NT21;P78385;CON__P78385;A6NCN2;U3KPR1;CON__Q9NSB4;Q9NSB4	CON__O43790;O43790;A0A087X106;CON__Q14533;Q14533;CON__Q6NT21;P78385;CON__P78385	19;19;16;16;16;14;14;13;8;5;1;1	17;17;14;14;14;12;12;11;8;3;1;1	9;9;6;6;6;5;5;4;2;3;0;0	Keratin, type II cuticular Hb6;Keratin, type II cuticular Hb1;Keratin, type II cuticular Hb3	KRT86;KRT81;KRT83	;Keratin, type II cuticular Hb6;Isoform of Q14533, Keratin, type II cuticular Hb1;;Keratin, type II cuticular Hb1;;Keratin, type II cuticular Hb3;	cytoskeleton	non matrisome	12	19	17	9	4	19	2	17	2	9	36.6	34.8	22.8	53.5	486	486;486;484;505;505;493;493;493;255;143;513;513	0	225.46	8.4	36.6	417270000	25097000	392170000	13460000	809590	12651000	19.6268	23.5927	-3.96592	27447000	296400000	24.7101	28.143	-3.43283	Keratin, type II cuticular Hb6;Keratin, type II cuticular Hb1;Keratin, type II cuticular Hb3	KRT86;KRT81;KRT83	3	22	25
P35527;CON__P35527;K7EQQ3	P35527;CON__P35527;K7EQQ3	26;25;14	25;24;14	25;24;14	Keratin, type I cytoskeletal 9	KRT9	Keratin, type I cytoskeletal 9;;Isoform of P35527, Keratin, type I cytoskeletal 9	cytoskeleton	non matrisome	3	26	25	25	24	21	23	20	23	20	51.8	50.7	50.7	62.064	623	623;623;390	0	323.31	43.5	46.4	31312000000	6043300000	25269000000	1204300000	232430000	971870000	27.7922	29.8562	-2.06397	9799500000	14124000000	33.1901	33.7174	-0.527369	Keratin, type I cytoskeletal 9	KRT9	92	117	209
Q8IUC1	Q8IUC1	3	3	3	Keratin-associated protein 11-1	KRTAP11-1	Keratin-associated protein 11-1	cytoskeleton	non matrisome	1	3	3	3	0	3	0	3	0	3	16	16	16	17.085	163	163	0	22.159	0	16	65674000	0	65674000	16419000	0	16419000	#NUM!	23.9689	#NUM!	0	49089000	#NUM!	25.5489	#NUM!	Keratin-associated protein 11-1	KRTAP11-1	0	4	4
Q8IUC0	Q8IUC0	2	1	1	Keratin-associated protein 13-1	KRTAP13-1	Keratin-associated protein 13-1	cytoskeleton	non matrisome	1	2	1	1	0	2	0	1	0	1	14.5	7.6	7.6	18.32	172	172	0.00077851	9.5275	0	14.5	41248000	0	41248000	4583100	0	4583100	#NUM!	22.1279	#NUM!	0	18903000	#NUM!	24.1721	#NUM!	Keratin-associated protein 13-1	KRTAP13-1	0	3	3
Q52LG2	Q52LG2	2	2	1	Keratin-associated protein 13-2	KRTAP13-2	Keratin-associated protein 13-2	cytoskeleton	non matrisome	1	2	2	1	1	2	1	2	1	1	14.3	14.3	7.4	18.727	175	175	0	24.964	7.4	14.3	41375000	5326500	36049000	3447900	443870	3004100	18.7598	21.5185	-2.75872	0	14322000	#NUM!	23.7717	#NUM!	Keratin-associated protein 13-2	KRTAP13-2	1	2	3
F5H1T9;CON__Q9BYR9;F5H6S0;Q9BYT5;Q9BYU5;Q9BYR9;P0C7H8	F5H1T9;CON__Q9BYR9;F5H6S0;Q9BYT5;Q9BYU5;Q9BYR9;P0C7H8	1;1;1;1;1;1;1	1;1;1;1;1;1;1	1;1;1;1;1;1;1	Keratin-associated protein 2-2;Keratin-associated protein 2-1;Keratin-associated protein 2-4;Keratin-associated protein 2-3	KRTAP2-1;KRTAP2-2;KRTAP2-4;KRTAP2-3	Isoform of Q9BYU5, Keratin-associated protein 2-1;;Isoform of Q9BYT5, Keratin-associated protein 2-2;Keratin-associated protein 2-2;Keratin-associated protein 2-1;Keratin-associated protein 2-4;Keratin-associated protein 2-3	cytoskeleton	non matrisome	7	1	1	1	1	1	1	1	1	1	8.1	8.1	8.1	13.054	124	124;128;129;123;128;128;128	0.00075103	7.9736	8.1	8.1	45641000	13683000	31958000	6520200	1954700	4565500	20.8985	22.1223	-1.22383	0	12999000	#NUM!	23.6319	#NUM!	Keratin-associated protein 2-2;Keratin-associated protein 2-1;Keratin-associated protein 2-4;Keratin-associated protein 2-3	KRTAP2-1;KRTAP2-2;KRTAP2-4;KRTAP2-3	1	1	2
Q9BYR6	Q9BYR6	1	1	1	Keratin-associated protein 3-3	KRTAP3-3	Keratin-associated protein 3-3	cytoskeleton	non matrisome	1	1	1	1	0	1	0	1	0	1	17.3	17.3	17.3	10.365	98	98	0	11.622	0	17.3	5300100	0	5300100	2650100	0	2650100	#NUM!	21.3376	#NUM!	0	5128900	#NUM!	22.2902	#NUM!	Keratin-associated protein 3-3	KRTAP3-3	0	1	1
P12882;J3QLR0;A7E2Y1-3	P12882	61;1;1	16;0;0	7;0;0	Myosin-1	MYH1	Myosin-1	cytoskeleton	non matrisome	3	61	16	7	48	57	11	15	6	7	32.3	10.7	4.7	223.14	1939	1939;155;174	0	323.31	27.7	30.4	1702100000	441330000	1260800000	16853000	4369600	12483000	22.0591	23.5735	-1.51439	766980000	772100000	29.5146	29.5242	-0.00959875	Myosin-1	MYH1	25	42	67
P35749-4;P35749;P35749-3;P35749-2;A0A0C4DFM8;A1L2Z2	P35749-4;P35749;P35749-3;P35749-2	45;45;44;44;2;1	36;36;35;35;0;0	32;32;31;31;0;0	Myosin-11	MYH11	Isoform of P35749, Isoform 4 of Myosin-11;Myosin-11;Isoform of P35749, Isoform 3 of Myosin-11;Isoform of P35749, Isoform 2 of Myosin-11	cytoskeleton	non matrisome	6	45	36	32	43	5	36	0	32	0	25.8	20	18.3	223.57	1938	1938;1972;1945;1979;508;638	0	323.31	24.4	3.6	708010000	708010000	0	7299000	7299000	0	22.7993	#NUM!	#NUM!	1177100000	0	30.1326	#NUM!	#NUM!	Myosin-11	MYH11	52	0	52
Q9UKX3	Q9UKX3	28	1	1	Myosin-13	MYH13	Myosin-13	cytoskeleton	non matrisome	1	28	1	1	22	25	1	1	1	1	12.4	0.4	0.4	223.6	1938	1938	0.00071556	7.2495	10.7	10.7	155530000	21232000	134300000	1539900	210220	1329700	17.6815	20.3427	-2.66113	0	127850000	#NUM!	26.9299	#NUM!	Myosin-13	MYH13	1	3	4
Q7Z406;Q7Z406-6;Q7Z406-2;Q7Z406-5;Q7Z406-4;M0QY43	Q7Z406;Q7Z406-6;Q7Z406-2;Q7Z406-5;Q7Z406-4;M0QY43	7;7;7;6;6;5	1;1;1;1;1;1	1;1;1;1;1;1	Myosin-14	MYH14	Myosin-14;Isoform of Q7Z406, Isoform 6 of Myosin-14;Isoform of Q7Z406, Isoform 2 of Myosin-14;Isoform of Q7Z406, Isoform 5 of Myosin-14;Isoform of Q7Z406, Isoform 4 of Myosin-14;Isoform of Q7Z406, Myosin-14 (Fragment)	cytoskeleton	non matrisome	6	7	1	1	6	2	1	0	1	0	3.6	0.6	0.6	227.87	1995	1995;2003;2036;1478;1779;1002	0.0026783	6.6365	3	1.4	20392000	20392000	0	197980	197980	0	17.595	#NUM!	#NUM!	42521000	0	25.3417	#NUM!	#NUM!	Myosin-14	MYH14	2	0	2
Q9UKX2;Q9UKX2-2	Q9UKX2	47;10	1;1	0;0	Myosin-2	MYH2	Myosin-2	cytoskeleton	non matrisome	2	47	1	0	36	42	1	0	0	0	23.9	1.1	0	223.04	1941	1941;708	0.0007654	8.5126	21.6	21.3	14453000	14453000	0	144530	144530	0	17.141	#NUM!	#NUM!	14453000	0	23.7849	#NUM!	#NUM!	Myosin-2	MYH2	2	0	2
P11055;A0A087X0T3;A7E2Y1	P11055	33;8;7	1;1;1	1;1;1	Myosin-3	MYH3	Myosin-3	cytoskeleton	non matrisome	3	33	1	1	25	31	0	1	0	1	14.9	0.4	0.4	223.9	1940	1940;1982;1941	0.00071378	7.215	12.3	14.2	12803000	0	12803000	125520	0	125520	#NUM!	16.9376	#NUM!	0	11363000	#NUM!	23.4378	#NUM!	Myosin-3	MYH3	0	1	1
Q9Y623	Q9Y623	62	62	14	Myosin-4	MYH4	Myosin-4	cytoskeleton	non matrisome	1	62	62	14	52	57	52	57	13	12	30.9	30.9	7.3	223.07	1939	1939	0	323.31	28	29.6	11945000000	2688300000	9256800000	115970000	26100000	89872000	24.6375	26.4214	-1.78382	7302900000	5713300000	32.7658	32.4117	0.354145	Myosin-4	MYH4	121	170	291
P12883;P13533;Q9H6N6	P12883;P13533	28;25;3	4;4;1	4;4;1	Myosin-7;Myosin-6	MYH7;MYH6	Myosin-7;Myosin-6	cytoskeleton	non matrisome	3	28	4	4	22	27	4	4	4	4	13.1	2.1	2.1	223.09	1935	1935;1939;1097	0	277.17	11.7	12.7	339920000	142410000	197510000	3399200	1424100	1975100	20.4416	20.9135	-0.471875	191890000	143900000	27.5157	27.1005	0.415213	Myosin-7;Myosin-6	MYH7;MYH6	9	8	17
P13535	P13535	42	2	1	Myosin-8	MYH8	Myosin-8	cytoskeleton	non matrisome	1	42	2	1	33	39	2	2	1	1	20.2	1.1	0.5	222.76	1937	1937	0	19.371	17.8	18.9	225270000	31671000	193600000	2275500	319910	1955600	18.2873	20.8992	-2.61187	0	164310000	#NUM!	27.2918	#NUM!	Myosin-8	MYH8	2	6	8
P35579;P35579-2;Q5BKV1;B1AH99;E7ERA5	P35579;P35579-2	57;36;7;3;1	56;35;7;3;1	45;27;6;2;0	Myosin-9	MYH9	Myosin-9;Isoform of P35579, Isoform 2 of Myosin-9	cytoskeleton	non matrisome	5	57	56	45	35	43	34	43	26	35	36.5	36.1	28.6	226.53	1960	1960;1382;218;103;187	0	323.31	22	27.8	1442500000	665310000	777200000	13870000	6397200	7473100	22.609	22.8333	-0.224266	905040000	679930000	29.7534	29.3408	0.412595	Myosin-9	MYH9	47	66	113
P05976;P05976-2;I3L4B1;I3L1K6;A0A1C7CYY4;P12829	P05976;P05976-2	6;5;1;1;1;1	6;5;1;1;1;1	6;5;1;1;1;1	Myosin light chain 1/3, skeletal muscle isoform	MYL1	Myosin light chain 1/3, skeletal muscle isoform;Isoform of P05976, Isoform MLC3 of Myosin light chain 1/3, skeletal muscle isoform	cytoskeleton	non matrisome	6	6	6	6	5	5	5	5	5	5	27.3	27.3	27.3	21.145	194	194;150;101;172;196;197	0	84.05	27.3	26.8	997830000	253010000	744820000	83152000	21084000	62068000	24.3296	25.8873	-1.5577	422710000	593290000	28.6551	29.1442	-0.489069	Myosin light chain 1/3, skeletal muscle isoform	MYL1	11	12	23
J3QRS3;P19105;O14950;J3KTJ1	J3QRS3;P19105;O14950;J3KTJ1	7;7;7;4	7;7;7;4	3;3;3;0	Myosin regulatory light chain 12A;Myosin regulatory light chain 12B	MYL12A;MYL12B	Isoform of P19105, Myosin regulatory light chain 12A;Myosin regulatory light chain 12A;Myosin regulatory light chain 12B;Isoform of P19105, Myosin regulatory light chain 12A (Fragment)	cytoskeleton	non matrisome	4	7	7	3	6	3	6	3	2	2	60.5	60.5	28.2	20.457	177	177;171;172;114	0	318.01	49.2	27.1	346010000	264240000	81772000	34601000	26424000	8177200	24.6553	22.9632	1.69217	337350000	80414000	28.3297	26.2609	2.06873	Myosin regulatory light chain 12A;Myosin regulatory light chain 12B	MYL12A;MYL12B	16	4	20
F8W1R7;G3V1V0;P60660-2;P60660;F8VPF3;J3KND3;G8JLA2;B7Z6Z4;G3V1Y7;F8VZU9;F8W180;H0YI43;F8W1I5;P14649;F8VXL3	F8W1R7;G3V1V0;P60660-2;P60660;F8VPF3;J3KND3;G8JLA2;B7Z6Z4;G3V1Y7;F8VZU9;F8W180	6;6;6;6;5;5;5;5;4;3;3;2;2;2;1	6;6;6;6;5;5;5;5;4;3;3;2;2;2;1	6;6;6;6;5;5;5;5;4;3;3;2;2;2;1	Myosin light polypeptide 6	MYL6	Isoform of P60660, Myosin light polypeptide 6;Isoform of P60660, Myosin light polypeptide 6;Isoform of P60660, Isoform Smooth muscle of Myosin light polypeptide 6;Myosin light polypeptide 6;Isoform of P60660, Myosin light polypeptide 6 (Fragment);Isoform o	cytoskeleton	non matrisome	15	6	6	6	5	4	5	4	5	4	51	51	51	16.29	145	145;161;151;151;130;152;152;238;115;103;196;83;175;208;47	0	61.531	40	33.1	299800000	106750000	193050000	29980000	10675000	19305000	23.3477	24.2025	-0.854738	145790000	150730000	27.1193	27.1674	-0.0480748	Myosin light polypeptide 6	MYL6	10	9	19
P24844;P24844-2	P24844;P24844-2	5;3	1;1	1;1	Myosin regulatory light polypeptide 9	MYL9	Myosin regulatory light polypeptide 9;Isoform of P24844, Isoform 2 of Myosin regulatory light polypeptide 9	cytoskeleton	non matrisome	2	5	1	1	5	1	1	0	1	0	39	5.8	5.8	19.827	172	172;118	0	18.272	39	10.5	42620000	42620000	0	4735600	4735600	0	22.1751	#NUM!	#NUM!	133940000	0	26.997	#NUM!	#NUM!	Myosin regulatory light polypeptide 9	MYL9	2	0	2
Q15746-11;Q15746-7;Q15746-4;Q15746-2;Q15746-3;Q15746-6;Q15746;Q15746-5;Q15746-9;D6R9C2;Q15746-10;Q15746-8	Q15746-11;Q15746-7;Q15746-4;Q15746-2;Q15746-3;Q15746-6;Q15746;Q15746-5;Q15746-9	17;17;17;17;17;17;17;15;10;4;2;2	17;17;17;17;17;17;17;15;10;4;2;2	17;17;17;17;17;17;17;15;10;4;2;2	Myosin light chain kinase, smooth muscle;Myosin light chain kinase, smooth muscle, deglutamylated form	MYLK	Isoform of Q15746, Isoform 9 of Myosin light chain kinase, smooth muscle;Isoform of Q15746, Isoform 5 of Myosin light chain kinase, smooth muscle;Isoform of Q15746, Isoform 3B of Myosin light chain kinase, smooth muscle;Isoform of Q15746, Isoform 2 of Myos	cytoskeleton	non matrisome	12	17	17	17	16	1	16	1	16	1	18.8	18.8	18.8	110.07	991	991;992;1794;1845;1863;1913;1914;1841;714;229;153;154	0	184.74	17.5	1.3	281920000	274430000	7495500	6407300	6237000	170350	22.5724	17.3781	5.19428	432980000	0	28.6897	#NUM!	#NUM!	Myosin light chain kinase, smooth muscle;Myosin light chain kinase, smooth muscle, deglutamylated form	MYLK	20	1	21
Q96A32;H3BPK4;H3BML9;H3BN54	Q96A32;H3BPK4;H3BML9;H3BN54	9;8;7;7	9;8;7;7	9;8;7;7	Myosin regulatory light chain 2, skeletal muscle isoform	MYLPF	Myosin regulatory light chain 2, skeletal muscle isoform;Isoform of Q96A32, Myosin regulatory light chain 2, skeletal muscle isoform (Fragment);Isoform of Q96A32, Myosin regulatory light chain 2, skeletal muscle isoform (Fragment);Isoform of Q96A32, Myosin	cytoskeleton	non matrisome	4	9	9	9	8	9	8	9	8	9	45	45	45	19.014	169	169;199;118;135	0	111.1	45	45	2321500000	311580000	2009900000	211050000	28326000	182720000	24.7556	27.4451	-2.68944	778140000	1195900000	29.5355	30.1554	-0.619995	Myosin regulatory light chain 2, skeletal muscle isoform	MYLPF	20	32	52
A0A0D9SFK2;Q92614-5;Q92614-2;Q92614-3;Q92614-4;Q92614	A0A0D9SFK2;Q92614-5;Q92614-2;Q92614-3;Q92614-4;Q92614	3;3;3;3;3;3	3;3;3;3;3;3	3;3;3;3;3;3	Unconventional myosin-XVIIIa	MYO18A	Isoform of Q92614, Unconventional myosin-XVIIIa;Isoform of Q92614, Isoform 5 of Unconventional myosin-XVIIIa;Isoform of Q92614, Isoform 2 of Unconventional myosin-XVIIIa;Isoform of Q92614, Isoform 3 of Unconventional myosin-XVIIIa;Isoform of Q92614, Isofor	cytoskeleton	non matrisome	6	3	3	3	1	2	1	2	1	2	1.7	1.7	1.7	231.1	2038	2038;1581;1723;2002;2039;2054	0	16.061	0.9	0.8	9938100	3477200	6460900	98397	34428	63969	15.0713	15.9651	-0.893791	0	7514200	#NUM!	22.8412	#NUM!	Unconventional myosin-XVIIIa	MYO18A	0	2	2
E9PDF6;O43795-2;O43795;C9JYW1;E7EQD9;C9JUP5;A0A0U1RRI3	E9PDF6;O43795-2;O43795	6;6;6;2;2;1;1	6;6;6;2;2;1;1	5;5;5;1;1;1;1	Unconventional myosin-Ib	MYO1B	Isoform of O43795, Unconventional myosin-Ib;Isoform of O43795, Isoform 2 of Unconventional myosin-Ib;Unconventional myosin-Ib	cytoskeleton	non matrisome	7	6	6	5	4	2	4	2	4	1	7	7	5.4	128.48	1107	1107;1078;1136;163;303;149;189	0	37.991	4.2	2.8	59857000	48259000	11599000	981270	791120	190140	19.5935	17.5367	2.05683	80017000	0	26.2538	#NUM!	#NUM!	Unconventional myosin-Ib	MYO1B	6	2	8
F5H6E2;O00159-2;O00159-3;O00159;I3L204;I3L4D4;I3L501;I3L3Y6;I3L168;I3L3F5	F5H6E2;O00159-2;O00159-3;O00159	22;22;22;22;5;3;3;3;2;2	22;22;22;22;5;3;3;3;2;2	22;22;22;22;5;3;3;3;2;2	Unconventional myosin-Ic	MYO1C	Isoform of O00159, Unconventional myosin-Ic;Isoform of O00159, Isoform 2 of Unconventional myosin-Ic;Isoform of O00159, Isoform 3 of Unconventional myosin-Ic;Unconventional myosin-Ic	cytoskeleton	non matrisome	10	22	22	22	18	8	18	8	18	8	22.7	22.7	22.7	118.99	1039	1039;1028;1044;1063;267;164;168;170;134;137	0	185.71	18.1	8.9	245580000	169920000	75660000	4465100	3089500	1375600	21.5589	20.3916	1.16731	356040000	68400000	28.4075	26.0275	2.37997	Unconventional myosin-Ic	MYO1C	22	9	31
Q12965;H0YN00;H0YLJ4;H0YNQ8	Q12965	6;1;1;1	6;1;1;1	6;1;1;1	Unconventional myosin-Ie	MYO1E	Unconventional myosin-Ie	cytoskeleton	non matrisome	4	6	6	6	2	5	2	5	2	5	7.8	7.8	7.8	127.06	1108	1108;112;276;317	0	129.16	2.4	6.7	72843000	13232000	59611000	1255900	228140	1027800	17.7996	19.9711	-2.17157	0	57243000	#NUM!	25.7706	#NUM!	Unconventional myosin-Ie	MYO1E	2	5	7
B0I1T2;B0I1T2-4;B0I1T2-3;F8WEW9;B0I1T2-2	B0I1T2;B0I1T2-4	11;6;4;1;1	11;6;4;1;1	11;6;4;1;1	Unconventional myosin-Ig;Minor histocompatibility antigen HA-2	MYO1G	Unconventional myosin-Ig;Isoform of B0I1T2, Isoform 4 of Unconventional myosin-Ig	cytoskeleton	non matrisome	5	11	11	11	6	10	6	10	6	10	15.4	15.4	15.4	116.44	1018	1018;722;525;210;230	0	124.9	8.8	13.3	217520000	97514000	120010000	4104100	1839900	2264300	20.8112	21.1106	-0.299438	128090000	118440000	26.9326	26.8196	0.113001	Unconventional myosin-Ig;Minor histocompatibility antigen HA-2	MYO1G	10	10	20
A0A0A0MRM8;A0A0D9SGC1;E7EW20;Q9UM54-5;Q9UM54-2;Q9UM54-6;Q9UM54-4;Q9UM54-1;Q9UM54	A0A0A0MRM8;A0A0D9SGC1;E7EW20;Q9UM54-5;Q9UM54-2;Q9UM54-6;Q9UM54-4;Q9UM54-1;Q9UM54	1;1;1;1;1;1;1;1;1	1;1;1;1;1;1;1;1;1	1;1;1;1;1;1;1;1;1	Unconventional myosin-VI	MYO6	Isoform of Q9UM54, Unconventional myosin-VI;Isoform of Q9UM54, Unconventional myosin-VI;Isoform of Q9UM54, Unconventional myosin-VI;Isoform of Q9UM54, Isoform 5 of Unconventional myosin-VI;Isoform of Q9UM54, Isoform 2 of Unconventional myosin-VI;Isoform of	cytoskeleton	non matrisome	9	1	1	1	0	1	0	1	0	1	1.2	1.2	1.2	145.01	1253	1253;1294;1295;1253;1262;1285;1285;1285;1294	0.00071454	7.2203	0	1.2	4347900	0	4347900	72465	0	72465	#NUM!	16.145	#NUM!	0	1714700	#NUM!	20.7095	#NUM!	Unconventional myosin-VI	MYO6	0	1	1
O00151	O00151	7	7	7	PDZ and LIM domain protein 1	PDLIM1	PDZ and LIM domain protein 1	cytoskeleton	non matrisome	1	7	7	7	5	4	5	4	5	4	34.3	34.3	34.3	36.071	329	329	0	69.666	20.7	23.1	88562000	51839000	36723000	5535100	3239900	2295200	21.6275	21.1302	0.497329	102260000	52312000	26.6077	25.6406	0.967028	PDZ and LIM domain protein 1	PDLIM1	5	3	8
Q53GG5-2;A0A087WYF8;A0A0A0MQY0;Q53GG5;Q53GG5-3;D6RAF1	Q53GG5-2;A0A087WYF8;A0A0A0MQY0;Q53GG5	7;6;6;6;3;2	7;6;6;6;3;2	7;6;6;6;3;2	PDZ and LIM domain protein 3	PDLIM3	Isoform of Q53GG5, Isoform 2 of PDZ and LIM domain protein 3;Isoform of Q53GG5, PDZ and LIM domain protein 3;Isoform of Q53GG5, PDZ and LIM domain protein 3;PDZ and LIM domain protein 3	cytoskeleton	non matrisome	6	7	7	7	7	0	7	0	7	0	31.6	31.6	31.6	34.279	316	316;197;276;364;189;42	0	194.98	31.6	0	168270000	168270000	0	10517000	10517000	0	23.3262	#NUM!	#NUM!	321410000	0	28.2598	#NUM!	#NUM!	PDZ and LIM domain protein 3	PDLIM3	9	0	9
P50479-2;P50479	P50479-2;P50479	1;1	1;1	1;1	PDZ and LIM domain protein 4	PDLIM4	Isoform of P50479, Isoform 2 of PDZ and LIM domain protein 4;PDZ and LIM domain protein 4	cytoskeleton	non matrisome	2	1	1	1	1	0	1	0	1	0	4.1	4.1	4.1	25.854	246	246;330	0.002036	6.7882	4.1	0	12768000	12768000	0	1064000	1064000	0	20.0211	#NUM!	#NUM!	14755000	0	23.8147	#NUM!	#NUM!	PDZ and LIM domain protein 4	PDLIM4	1	0	1
Q96HC4-7;Q96HC4-4;Q96HC4;Q96HC4-6;H0Y8Y3;Q96HC4-3;Q96HC4-2;H0YBI4;A0A0A0MSP3;H0Y929;A0A0D9SFR4	Q96HC4-7;Q96HC4-4;Q96HC4;Q96HC4-6;H0Y8Y3;Q96HC4-3;Q96HC4-2	5;5;5;5;3;3;3;2;2;1;1	5;5;5;5;3;3;3;2;2;1;1	5;5;5;5;3;3;3;2;2;1;1	PDZ and LIM domain protein 5	PDLIM5	Isoform of Q96HC4, Isoform 7 of PDZ and LIM domain protein 5;Isoform of Q96HC4, Isoform 4 of PDZ and LIM domain protein 5;PDZ and LIM domain protein 5;Isoform of Q96HC4, Isoform 6 of PDZ and LIM domain protein 5;Isoform of Q96HC4, PDZ and LIM domain protei	cytoskeleton	non matrisome	11	5	5	5	5	0	5	0	5	0	11.8	11.8	11.8	52.645	483	483;487;596;625;231;214;234;196;271;85;176	0	31.636	11.8	0	51090000	51090000	0	1892200	1892200	0	20.8516	#NUM!	#NUM!	98351000	0	26.5514	#NUM!	#NUM!	PDZ and LIM domain protein 5	PDLIM5	6	0	6
Q9NR12;Q9NR12-2;D6RH06;Q9NR12-5;Q9NR12-6;Q9NR12-4;D6RF83;Q9NR12-3;D6RAN1;H7BYK4	Q9NR12;Q9NR12-2	15;14;6;6;6;6;5;5;4;4	15;14;6;6;6;6;5;5;4;4	15;14;6;6;6;6;5;5;4;4	PDZ and LIM domain protein 7	PDLIM7	PDZ and LIM domain protein 7;Isoform of Q9NR12, Isoform 2 of PDZ and LIM domain protein 7	cytoskeleton	non matrisome	10	15	15	15	14	2	14	2	14	2	38.1	38.1	38.1	49.844	457	457;423;287;191;222;287;173;153;90;195	0	218.21	33.7	6.8	986390000	960710000	25674000	36533000	35582000	950890	25.0846	19.8589	5.22573	1802200000	0	30.7471	#NUM!	#NUM!	PDZ and LIM domain protein 7	PDLIM7	30	2	32
Q6ZN40;P09493-7;P09493-8	Q6ZN40;P09493-7;P09493-8	15;12;10	1;1;1	0;0;0	Tropomyosin alpha-1 chain	TPM1	Isoform of P09493, Tropomyosin 1 (Alpha), isoform CRA_f;Isoform of P09493, Isoform 7 of Tropomyosin alpha-1 chain;Isoform of P09493, Isoform 8 of Tropomyosin alpha-1 chain	cytoskeleton	non matrisome	3	15	1	0	14	13	1	0	0	0	32.8	4.3	0	37.452	326	326;284;284	0.0017065	6.8373	31.6	28.5	5244800	5244800	0	276040	276040	0	18.0745	#NUM!	#NUM!	10778000	0	23.3616	#NUM!	#NUM!	Tropomyosin alpha-1 chain	TPM1	1	0	1
H0YK48;P09493-5;F5H7S3;H7BYY1;B7Z596;P09493-2;H0YN06	H0YK48;P09493-5;F5H7S3;H7BYY1;B7Z596;P09493-2	12;11;9;9;9;8;1	2;2;2;2;2;1;1	2;2;2;2;2;1;1	Tropomyosin alpha-1 chain	TPM1	Isoform of P09493, Tropomyosin alpha-1 chain;Isoform of P09493, Isoform 5 of Tropomyosin alpha-1 chain;Isoform of P09493, Tropomyosin alpha-1 chain;Isoform of P09493, Tropomyosin 1 (Alpha), isoform CRA_m;Isoform of P09493, Tropomyosin alpha-1 chain;Isoform	cytoskeleton	non matrisome	7	12	2	2	10	11	1	2	1	2	38.7	10.5	10.5	28.579	248	248;245;245;248;275;228;49	0	25.4	32.3	38.7	20579000	7540600	13039000	1372000	502700	869250	18.9393	19.7294	-0.790073	0	15164000	#NUM!	23.8541	#NUM!	Tropomyosin alpha-1 chain	TPM1	1	2	3
P09493;P09493-9;H0YL52;P09493-4;P09493-10;P09493-3;H0YKP3;H0YKX5;H0YKZ6;A0A087WTJ7;H0YLS7;H0YK20;H0YL42;K7ELP0;D6RGJ6	P09493;P09493-9;H0YL52;P09493-4;P09493-10;P09493-3;H0YKP3;H0YKX5	16;15;14;14;14;13;10;8;4;4;2;2;2;1;1	8;7;6;7;7;6;4;2;4;4;2;2;2;1;1	1;1;1;1;1;1;1;0;1;1;0;0;0;0;0	Tropomyosin alpha-1 chain	TPM1	Tropomyosin alpha-1 chain;Isoform of P09493, Isoform 9 of Tropomyosin alpha-1 chain;Isoform of P09493, Tropomyosin alpha-1 chain (Fragment);Isoform of P09493, Isoform 4 of Tropomyosin alpha-1 chain;Isoform of P09493, Isoform 10 of Tropomyosin alpha-1 chain	cytoskeleton	non matrisome	15	16	8	1	15	15	7	8	1	1	41.2	24.6	3.9	32.708	284	284;284;265;284;284;284;157;142;70;106;40;92;108;69;75	0	265	39.8	41.2	766270000	150140000	616130000	47892000	9383800	38508000	23.1617	25.1987	-2.03691	346130000	417040000	28.3667	28.6356	-0.268872	Tropomyosin alpha-1 chain	TPM1	11	17	28
Q5TCU3	Q5TCU3	17	1	0		TPM2	Isoform of P07951, Tropomyosin beta chain	cytoskeleton	non matrisome	1	17	1	0	15	14	1	0	0	0	44.7	4.6	0	32.814	284	284	0.0010593	7.115	38.7	38.7	13084000	13084000	0	817730	817730	0	19.6413	#NUM!	#NUM!	13084000	0	23.6413	#NUM!	#NUM!		TPM2	1	0	1
P07951;Q5TCU8;U3KQK2;H0YL80;K7EP68;K7EQW8	P07951;Q5TCU8	17;16;7;4;4;1	11;10;5;0;0;0	0;0;0;0;0;0	Tropomyosin beta chain	TPM2	Tropomyosin beta chain;Isoform of P07951, Tropomyosin beta chain	cytoskeleton	non matrisome	6	17	11	0	15	15	9	10	0	0	44.7	32.7	0	32.85	284	284;322;111;68;138;59	0	323.31	38.7	43.3	1275600000	153200000	1122400000	79723000	9575200	70148000	23.1909	26.0639	-2.87303	399150000	791760000	28.5724	29.5605	-0.988132	Tropomyosin beta chain	TPM2	11	19	30
P67936;K7EMU5;K7EPB9;K7EPV9	P67936	12;4;4;3	4;1;1;1	2;0;0;0	Tropomyosin alpha-4 chain	TPM4	Tropomyosin alpha-4 chain	cytoskeleton	non matrisome	4	12	4	2	12	9	4	2	2	1	41.1	23.4	9.7	28.521	248	248;102;110;96	0	277.83	41.1	29	192190000	53014000	139170000	12813000	3534300	9278300	21.753	23.1454	-1.39244	103350000	127530000	26.623	26.9263	-0.303298	Tropomyosin alpha-4 chain	TPM4	5	7	12
Q71U36-2;Q71U36;F8VQQ4	Q71U36-2;Q71U36	19;19;9	2;2;1	0;0;0	Tubulin alpha-1A chain	TUBA1A	Isoform of Q71U36, Isoform 2 of Tubulin alpha-1A chain;Tubulin alpha-1A chain	cytoskeleton	non matrisome	3	19	2	0	16	16	2	2	0	0	64.7	6.5	0	46.297	416	416;451;219	0	20.862	53.6	54.3	53582000	42573000	11009000	2551500	2027300	524240	20.9511	18.9999	1.95126	37296000	9791500	25.1525	23.2231	1.92942	Tubulin alpha-1A chain	TUBA1A	2	2	4
P68363;P68363-2;C9JDS9	P68363;P68363-2	19;15;5	19;15;5	0;0;0	Tubulin alpha-1B chain	TUBA1B	Tubulin alpha-1B chain;Isoform of P68363, Isoform 2 of Tubulin alpha-1B chain	cytoskeleton	non matrisome	3	19	19	0	16	16	16	16	0	0	59.6	59.6	0	50.151	451	451;335;156	0	323.31	49.4	50.1	14396000000	4058200000	10338000000	685540000	193250000	492290000	27.5259	28.8749	-1.34904	6388100000	6673500000	32.5727	32.6358	-0.0630567	Tubulin alpha-1B chain	TUBA1B	65	72	137
F5H5D3;Q9BQE3;F8VVB9;F8VRZ4;F8VS66;F8VWV9;F8VX09;F8VRK0;F8VXZ7;F8W0F6	F5H5D3;Q9BQE3;F8VVB9	18;18;11;7;7;5;4;2;1;1	2;2;0;0;0;0;0;0;0;0	2;2;0;0;0;0;0;0;0;0	Tubulin alpha-1C chain	TUBA1C;TUBA1B	Isoform of Q9BQE3, Tubulin alpha chain;Tubulin alpha-1C chain;Isoform of P68363, Tubulin alpha-1B chain (Fragment)	cytoskeleton	non matrisome	10	18	2	2	15	16	2	2	2	2	47.8	7.9	7.9	57.73	519	519;449;246;112;130;81;75;49;26;231	0	55.062	38.9	43.5	168880000	79671000	89205000	6495200	3064300	3431000	21.5471	21.7102	-0.163072	92202000	39658000	26.4583	25.2411	1.21719	Tubulin alpha-1C chain	TUBA1C;TUBA1B	3	4	7
Q13748;Q13748-2;Q6PEY2	Q13748;Q13748-2;Q6PEY2	17;15;15	2;2;2	2;2;2	Tubulin alpha-3C/D chain;Tubulin alpha-3E chain	TUBA3C;TUBA3E	Tubulin alpha-3C/D chain;Isoform of Q13748, Isoform 2 of Tubulin alpha-3C/D chain;Tubulin alpha-3E chain	cytoskeleton	non matrisome	3	17	2	2	14	14	2	0	2	0	54.7	5.3	5.3	49.959	450	450;418;450	0	56.165	44.4	44.9	14823000	14823000	0	705850	705850	0	19.429	#NUM!	#NUM!	30185000	0	24.8473	#NUM!	#NUM!	Tubulin alpha-3C/D chain;Tubulin alpha-3E chain	TUBA3C;TUBA3E	2	0	2
P68366-2;P68366;C9JEV8;C9JQ00;C9JJQ8;C9JDL2	P68366-2;P68366	17;17;6;6;6;5	4;4;3;3;3;2	4;4;3;3;3;2	Tubulin alpha-4A chain	TUBA4A	Isoform of P68366, Isoform 2 of Tubulin alpha-4A chain;Tubulin alpha-4A chain	cytoskeleton	non matrisome	6	17	4	4	13	16	3	4	3	4	56.8	12.5	12.5	48.328	433	433;448;153;180;198;119	0	35.848	44.1	52.2	238080000	50338000	187740000	10822000	2288100	8533700	21.1257	23.0247	-1.89902	119550000	209680000	26.833	27.6436	-0.810575	Tubulin alpha-4A chain	TUBA4A	5	6	11
A6NHL2-2;A6NHL2	A6NHL2-2;A6NHL2	3;3	1;1	1;1	Tubulin alpha chain-like 3	TUBAL3	Isoform of A6NHL2, Isoform 2 of Tubulin alpha chain-like 3;Tubulin alpha chain-like 3	cytoskeleton	non matrisome	2	3	1	1	3	3	1	1	1	1	8.1	4.2	4.2	45.517	406	406;446	0.00075472	8.1178	8.1	8.1	53395000	7395400	46000000	2135800	295820	1840000	18.1744	20.8113	-2.63691	0	51475000	#NUM!	25.6174	#NUM!	Tubulin alpha chain-like 3	TUBAL3	1	2	3
Q5JP53;P07437;Q5ST81	Q5JP53;P07437;Q5ST81	20;20;17	6;6;3	5;5;3	Tubulin beta chain	TUBB	Isoform of P07437, Tubulin beta chain;Tubulin beta chain;Isoform of P07437, Tubulin beta chain	cytoskeleton	non matrisome	3	20	6	5	19	17	6	4	5	3	56.3	20.4	16.9	47.766	426	426;444;372	0	323.31	54.2	49.8	5030800000	1583800000	3446900000	264780000	83359000	181420000	26.3128	27.4348	-1.12192	2007600000	4068800000	30.9028	31.922	-1.01913	Tubulin beta chain	TUBB	24	20	44
Q13885;Q9BVA1;A0A075B736;Q5SQY0;A6NNZ2;CON__ENSEMBL:ENSBTAP00000025008;Q9H4B7	Q13885;Q9BVA1	17;16;5;5;5;2;2	2;1;0;0;0;0;0	2;1;0;0;0;0;0	Tubulin beta-2A chain;Tubulin beta-2B chain	TUBB2A;TUBB2B	Tubulin beta-2A chain;Tubulin beta-2B chain	cytoskeleton	non matrisome	7	17	2	2	16	14	2	1	2	1	47	9.9	9.9	49.906	445	445;445;407;410;444;536;451	0	24.491	44.9	39.6	69156000	28432000	40724000	3457800	1421600	2036200	20.4391	20.9574	-0.518364	0	16558000	#NUM!	23.981	#NUM!	Tubulin beta-2A chain;Tubulin beta-2B chain	TUBB2A;TUBB2B	3	2	5
A0A0B4J269;Q13509;Q13509-2;G3V5W4;G3V2R8;G3V3R4;G3V2N6	A0A0B4J269;Q13509;Q13509-2	16;16;14;2;2;2;2	5;5;4;1;1;1;1	3;3;2;1;1;1;1	Tubulin beta-3 chain	TUBB3	Uncharacterized protein;Tubulin beta-3 chain;Isoform of Q13509, Isoform 2 of Tubulin beta-3 chain	cytoskeleton	non matrisome	7	16	5	3	15	13	4	3	2	2	22.5	8	5.4	88.381	797	797;450;378;97;118;148;164	0	161.1	20.7	19.1	206380000	43628000	162750000	6879200	1454300	5425000	20.4719	22.3712	-1.8993	71779000	0	26.0971	#NUM!	#NUM!	Tubulin beta-3 chain	TUBB3	6	5	11
P04350;Q3ZCM7;M0R2D3;M0R278;M0R0X0;M0QY85;M0QY37;M0QX14;M0QZL7;M0QYM7;M0R042;M0R1I1;M0R2T4;K7ES63;A0A075B724	P04350	17;6;5;5;4;4;4;4;4;3;2;1;1;1;1	2;0;0;2;1;1;1;1;1;0;0;1;0;1;0	1;0;0;1;1;1;1;1;1;0;0;0;0;0;0	Tubulin beta-4A chain	TUBB4A	Tubulin beta-4A chain	cytoskeleton	non matrisome	15	17	2	1	15	16	1	2	0	1	52	7.7	3.6	49.585	444	444;444;155;167;103;107;109;110;157;160;144;74;104;116;119	0	76.057	46.4	51.8	464190000	8932700	455260000	23210000	446640	22763000	18.7688	24.4402	-5.67143	0	182830000	#NUM!	27.4459	#NUM!	Tubulin beta-4A chain	TUBB4A	1	7	8
P68371;G3V2A3	P68371	21;4	21;4	1;0	Tubulin beta-4B chain	TUBB4B	Tubulin beta-4B chain	cytoskeleton	non matrisome	2	21	21	1	20	19	20	19	1	1	57.8	57.8	2.7	49.83	445	445;189	0	323.31	55.7	57.5	14153000000	3511700000	10641000000	707640000	175590000	532050000	27.3876	28.987	-1.59935	4753900000	6316800000	32.1465	32.5565	-0.410082	Tubulin beta-4B chain	TUBB4B	86	98	184
Q9BUF5;K7ESM5;K7EL29;K7ESQ3;K7EQT3;K7EJ64;K7ERA8;K7EJZ4;K7EN98;K7EPE5	Q9BUF5;K7ESM5	12;9;4;3;3;3;3;3;3;3	4;1;3;3;3;3;3;3;3;3	4;1;3;3;3;3;3;3;3;3	Tubulin beta-6 chain	TUBB6	Tubulin beta-6 chain;Isoform of Q9BUF5, Tubulin beta chain (Fragment)	cytoskeleton	non matrisome	10	12	4	4	11	8	3	1	3	1	35.2	13.7	13.7	49.857	446	446;338;130;96;104;104;110;115;136;141	0	148.32	31.4	23.3	389800000	375410000	14393000	19490000	18770000	719660	24.1619	19.457	4.70497	0	13928000	#NUM!	23.7315	#NUM!	Tubulin beta-6 chain	TUBB6	3	1	4
Q9NRH3;P23258	Q9NRH3;P23258	1;1	1;1	1;1	Tubulin gamma-2 chain;Tubulin gamma-1 chain	TUBG2;TUBG1	Tubulin gamma-2 chain;Tubulin gamma-1 chain	cytoskeleton	non matrisome	2	1	1	1	0	1	0	1	0	1	4.7	4.7	4.7	51.091	451	451;451	0.0007773	9.4776	0	4.7	9616600	0	9616600	457930	0	457930	#NUM!	18.8048	#NUM!	0	11184000	#NUM!	23.4149	#NUM!	Tubulin gamma-2 chain;Tubulin gamma-1 chain	TUBG2;TUBG1	0	1	1
F2Z2B9;Q9BSJ2;Q9BSJ2-4;R4GMM4;Q9BSJ2-3	F2Z2B9;Q9BSJ2;Q9BSJ2-4;R4GMM4;Q9BSJ2-3	2;2;2;1;1	2;2;2;1;1	2;2;2;1;1	Gamma-tubulin complex component 2	TUBGCP2	Isoform of Q9BSJ2, Gamma-tubulin complex component;Gamma-tubulin complex component 2;Isoform of Q9BSJ2, Isoform 3 of Gamma-tubulin complex component 2;Isoform of Q9BSJ2, Gamma-tubulin complex component;Isoform of Q9BSJ2, Isoform 2 of Gamma-tubulin complex	cytoskeleton	non matrisome	5	2	2	2	0	2	0	2	0	2	3.9	3.9	3.9	82.603	721	721;902;930;78;772	0	13.857	0	3.9	12140000	0	12140000	289050	0	289050	#NUM!	18.141	#NUM!	0	14119000	#NUM!	23.7511	#NUM!	Gamma-tubulin complex component 2	TUBGCP2	0	2	2
A0A087WU06;Q96CW5-3;Q96CW5-2;Q96CW5	A0A087WU06;Q96CW5-3;Q96CW5-2;Q96CW5	1;1;1;1	1;1;1;1	1;1;1;1	Gamma-tubulin complex component 3	TUBGCP3	Isoform of Q96CW5, Gamma-tubulin complex component;Isoform of Q96CW5, Isoform 3 of Gamma-tubulin complex component 3;Isoform of Q96CW5, Isoform 2 of Gamma-tubulin complex component 3;Gamma-tubulin complex component 3	cytoskeleton	non matrisome	4	1	1	1	0	1	0	1	0	1	4.1	4.1	4.1	49.263	439	439;434;824;907	1	-2	0	4.1	12358000	0	12358000	514900	0	514900	#NUM!	18.9739	#NUM!	0	5019800	#NUM!	22.2592	#NUM!	Gamma-tubulin complex component 3	TUBGCP3	0	1	1	+
E7EWD3;O75077-3;O75077-2;O75077	E7EWD3;O75077-3;O75077-2;O75077	1;1;1;1	1;1;1;1	1;1;1;1	Disintegrin and metalloproteinase domain-containing protein 23	ADAM23	Isoform of O75077, Disintegrin and metalloproteinase domain-containing protein 23;Isoform of O75077, Isoform Gamma of Disintegrin and metalloproteinase domain-containing protein 23;Isoform of O75077, Isoform Beta of Disintegrin and metalloproteinase domain	Matrisome-associated	ECM Regulators	4	1	1	1	0	1	0	1	0	1	1.3	1.3	1.3	92.045	832	832;832;832;832	0.0045176	6.2162	0	1.3	27982000	0	27982000	756280	0	756280	#NUM!	19.5286	#NUM!	0	11210000	#NUM!	23.4183	#NUM!	Disintegrin and metalloproteinase domain-containing protein 23	ADAM23	0	2	2
S4R3Y4;P02760;S4R471	S4R3Y4;P02760;S4R471	2;2;1	2;2;1	2;2;1	Protein AMBP;Alpha-1-microglobulin;Inter-alpha-trypsin inhibitor light chain;Trypstatin	AMBP	Isoform of P02760, Protein AMBP;Protein AMBP;Isoform of P02760, Protein AMBP (Fragment)	Matrisome-associated	ECM Regulators	3	2	2	2	2	0	2	0	2	0	8.4	8.4	8.4	26.471	238	238;352;193	0	61.521	8.4	0	1554300000	1554300000	0	155430000	155430000	0	27.2117	#NUM!	#NUM!	2019800000	0	30.9116	#NUM!	#NUM!	Protein AMBP;Alpha-1-microglobulin;Inter-alpha-trypsin inhibitor light chain;Trypstatin	AMBP	9	0	9
Q9UKU9;Q9UKU9-2	Q9UKU9;Q9UKU9-2	2;1	2;1	2;1	Angiopoietin-related protein 2	ANGPTL2	Angiopoietin-related protein 2;Isoform of Q9UKU9, Isoform 2 of Angiopoietin-related protein 2	Matrisome-associated	Secreted Factors	2	2	2	2	2	0	2	0	2	0	4.7	4.7	4.7	57.104	493	493;191	0	323.31	4.7	0	14877000	14877000	0	495900	495900	0	18.9197	#NUM!	#NUM!	41545000	0	25.3082	#NUM!	#NUM!	Angiopoietin-related protein 2	ANGPTL2	2	0	2
P04083;Q5T3N1;Q5T3N0	P04083	20;9;7	20;9;7	20;9;7	Annexin A1	ANXA1	Annexin A1	Matrisome-associated	ECM-affiliated Proteins	3	20	20	20	16	19	16	19	16	19	60.1	60.1	60.1	38.714	346	346;204;115	0	323.31	55.2	57.8	3623900000	911750000	2712100000	181190000	45587000	135610000	25.4421	27.0149	-1.57277	1865700000	2744100000	30.7971	31.3537	-0.556616	Annexin A1	ANXA1	33	43	76
P50995-2;P50995;H0Y6E1	P50995-2;P50995	9;9;3	9;9;3	8;8;2	Annexin A11	ANXA11	Isoform of P50995, Isoform 2 of Annexin A11;Annexin A11	Matrisome-associated	ECM-affiliated Proteins	3	9	9	8	5	6	5	6	5	6	20.3	20.3	18.6	51.242	472	472;505;148	0	144.43	11.9	14.2	157810000	57825000	99986000	8305800	3043400	5262400	21.5373	22.3273	-0.790037	90596000	83533000	26.4329	26.3158	0.117101	Annexin A11	ANXA11	7	8	15
P07355;P07355-2;H0YN42;H0YMD0;H0YMU9;A6NMY6;H0YKS4;H0YM50;H0YMM1;H0YNP5;H0YN28;H0YL33;H0YKZ7;H0YLV6;H0YMT9;H0YKX9;H0YKL9;H0YMW4;H0YNA0;H0YKV8;H0YMD9;H0YNB8;H0YN52;H0YKN4;H0YLE2	P07355;P07355-2;H0YN42;H0YMD0;H0YMU9;A6NMY6;H0YKS4;H0YM50;H0YMM1;H0YNP5	21;20;19;17;17;16;14;14;12;11;10;10;9;9;9;9;8;8;7;7;6;5;5;5;3	21;20;19;17;17;16;14;14;12;11;10;10;9;9;9;9;8;8;7;7;6;5;5;5;3	21;20;19;17;17;16;14;14;12;11;10;10;9;9;9;9;8;8;7;7;6;5;5;5;3	Annexin A2;Annexin;Putative annexin A2-like protein	ANXA2;ANXA2P2	Annexin A2;Isoform of P07355, Isoform 2 of Annexin A2;Isoform of P07355, Annexin (Fragment);Isoform of P07355, Annexin (Fragment);Isoform of P07355, Annexin;Putative annexin A2-like protein;Isoform of P07355, Annexin (Fragment);Isoform of P07355, Annexin (	Matrisome-associated	ECM-affiliated Proteins	25	21	21	21	19	19	19	19	19	19	59.3	59.3	59.3	38.604	339	339;357;256;227;230;339;176;248;149;175;139;142;119;132;133;134;110;146;79;81;65;47;59;69;45	0	323.31	53.7	56	5326300000	1939700000	3386700000	231580000	84333000	147250000	26.3296	27.1337	-0.804098	2414800000	2927500000	31.1693	31.447	-0.277765	Annexin A2;Annexin;Putative annexin A2-like protein	ANXA2;ANXA2P2	38	47	85
D6RA82;P12429;D6RFG5;D6RCA8;D6RAZ8;D6RFJ9	D6RA82;P12429	9;9;4;3;2;1	9;9;4;3;2;1	9;9;4;3;2;1	Annexin;Annexin A3	ANXA3	Isoform of P12429, Annexin;Annexin A3	Matrisome-associated	ECM-affiliated Proteins	6	9	9	9	5	8	5	8	5	8	39.8	39.8	39.8	32.118	284	284;323;154;134;104;55	0	239.27	24.6	35.2	231940000	59351000	172590000	12207000	3123700	9083500	21.5748	23.1148	-1.53999	182670000	133410000	27.4447	26.9913	0.453373	Annexin;Annexin A3	ANXA3	5	10	15
P09525;Q6P452;P09525-2;B4E1S2	P09525;Q6P452;P09525-2	8;7;6;3	8;7;6;3	8;7;6;3	Annexin A4;Annexin	ANXA4	Annexin A4;Isoform of P09525, Annexin;Isoform of P09525, Isoform 2 of Annexin A4	Matrisome-associated	ECM-affiliated Proteins	4	8	8	8	4	6	4	6	4	6	32.6	32.6	32.6	35.882	319	319;299;237;142	0	250.52	18.2	24.5	167260000	52289000	114970000	7602500	2376800	5225800	21.1806	22.3172	-1.13663	118880000	87488000	26.8249	26.3826	0.442349	Annexin A4;Annexin	ANXA4	4	6	10
P08758;D6RBE9;D6RBL5;E9PHT9;D6RCN3	P08758;D6RBE9;D6RBL5	10;8;8;3;1	10;8;8;3;1	10;8;8;3;1	Annexin A5;Annexin	ANXA5	Annexin A5;Isoform of P08758, Annexin;Isoform of P08758, Annexin	Matrisome-associated	ECM-affiliated Proteins	5	10	10	10	7	9	7	9	7	9	33.1	33.1	33.1	35.936	320	320;220;260;163;35	0	131.8	24.1	28.4	747130000	160440000	586690000	33960000	7292700	26668000	22.798	24.6686	-1.87058	263580000	408640000	27.9737	28.6063	-0.63259	Annexin A5;Annexin	ANXA5	13	17	30
P08133-2;P08133;E5RK69;E7EMC6;E5RJF5;E5RK63;E5RI05;E5RFF0;H0YC77;E5RIU8;E5RJR0	P08133-2;P08133;E5RK69;E7EMC6	9;9;6;5;3;3;2;2;1;1;1	9;9;6;5;3;3;2;2;1;1;1	9;9;6;5;3;3;2;2;1;1;1	Annexin A6;Annexin	ANXA6	Isoform of P08133, Isoform 2 of Annexin A6;Annexin A6;Isoform of P08133, Annexin;Isoform of P08133, Annexin	Matrisome-associated	ECM-affiliated Proteins	11	9	9	9	3	9	3	9	3	9	16.1	16.1	16.1	72.423	641	641;673;460;330;129;150;129;156;91;95;110	0	65.888	4.7	16.1	125000000	36072000	88924000	2976100	858860	2117200	19.7121	21.0137	-1.30166	74937000	26817000	26.1592	24.6766	1.48253	Annexin A6;Annexin	ANXA6	3	8	11
P20073-2;P20073	P20073-2;P20073	12;12	12;12	12;12	Annexin A7	ANXA7	Isoform of P20073, Isoform 2 of Annexin A7;Annexin A7	Matrisome-associated	ECM-affiliated Proteins	2	12	12	12	5	11	5	11	5	11	25.8	25.8	25.8	50.315	466	466;488	0	323.31	15.5	23.8	385870000	57762000	328100000	18375000	2750600	15624000	21.3913	23.8973	-2.50595	152910000	183010000	27.1881	27.4473	-0.25924	Annexin A7	ANXA7	5	15	20
B4DTF2;Q5VT79;A0A075B752;P13928;A0A087WUP0;A0A087WTN9;P13928-3;Q5VT79-2;A0A075B765;P13928-2	B4DTF2;Q5VT79;A0A075B752;P13928;A0A087WUP0;A0A087WTN9;P13928-3;Q5VT79-2;A0A075B765	6;6;5;5;4;4;4;4;3;1	6;6;5;5;4;4;4;4;3;1	6;6;5;5;4;4;4;4;3;1	Annexin;Annexin A8-like protein 2;Annexin A8	ANXA8L1;ANXA8L2;ANXA8	Isoform of Q5VT79, Annexin;Annexin A8-like protein 1;Isoform of Q5VT79, Annexin;Annexin A8;Isoform of Q5VT79, Annexin;Isoform of P13928, Annexin;Isoform of P13928, Isoform 3 of Annexin A8;Isoform of Q5VT79, Isoform 2 of Annexin A8-like protein 1;Isoform of	Matrisome-associated	ECM-affiliated Proteins	10	6	6	6	2	6	2	6	2	6	28.1	28.1	28.1	30.492	270	270;327;365;327;265;365;265;276;276;141	0	253.7	11.5	28.1	147520000	33703000	113810000	9219800	2106500	7113300	21.0064	22.7621	-1.75567	87075000	101270000	26.3758	26.5936	-0.217876	Annexin;Annexin A8-like protein 2;Annexin A8	ANXA8L1;ANXA8L2;ANXA8	3	8	11
Q07021;I3L3Q7;I3L3B0	Q07021;I3L3Q7;I3L3B0	5;4;4	5;4;4	5;4;4	Complement component 1 Q subcomponent-binding protein, mitochondrial	C1QBP	Complement component 1 Q subcomponent-binding protein, mitochondrial;Isoform of Q07021, Complement component 1 Q subcomponent-binding protein, mitochondrial (Fragment);Isoform of Q07021, Complement component 1 Q subcomponent-binding protein, mitochondrial	Matrisome-associated	ECM-affiliated Proteins	3	5	5	5	5	4	5	4	5	4	30.5	30.5	30.5	31.362	282	282;177;178	0	215.84	30.5	20.9	489130000	146550000	342580000	37625000	11273000	26352000	23.4264	24.6514	-1.22504	227580000	312890000	27.7618	28.2211	-0.459282	Complement component 1 Q subcomponent-binding protein, mitochondrial	C1QBP	8	6	14
Q9BU40-3;Q9BU40-2;Q9BU40-5;Q9BU40-4;Q9BU40;Q9BU40-6	Q9BU40-3;Q9BU40-2;Q9BU40-5;Q9BU40-4;Q9BU40;Q9BU40-6	5;5;5;5;4;4	5;5;5;5;4;4	5;5;5;5;4;4	Chordin-like protein 1	CHRDL1	Isoform of Q9BU40, Isoform 3 of Chordin-like protein 1;Isoform of Q9BU40, Isoform 2 of Chordin-like protein 1;Isoform of Q9BU40, Isoform 5 of Chordin-like protein 1;Isoform of Q9BU40, Isoform 4 of Chordin-like protein 1;Chordin-like protein 1;Isoform of Q9	Matrisome-associated	Secreted Factors	6	5	5	5	5	0	5	0	5	0	14.3	14.3	14.3	43.516	378	378;452;457;458;450;456	0	46.557	14.3	0	50167000	50167000	0	2508300	2508300	0	21.2583	#NUM!	#NUM!	84117000	0	26.3259	#NUM!	#NUM!	Chordin-like protein 1	CHRDL1	5	0	5
Q5T8H6;P26992	Q5T8H6;P26992	1;1	1;1	1;1	Ciliary neurotrophic factor receptor subunit alpha	CNTFR	Isoform of P26992, Ciliary neurotrophic factor receptor subunit alpha (Fragment);Ciliary neurotrophic factor receptor subunit alpha	Matrisome-associated	Secreted Factors	2	1	1	1	0	1	0	1	0	1	5.1	5.1	5.1	28.832	256	256;372	0.00072543	7.4224	0	5.1	7911300	0	7911300	659280	0	659280	#NUM!	19.3305	#NUM!	0	3120100	#NUM!	21.5732	#NUM!	Ciliary neurotrophic factor receptor subunit alpha	CNTFR	0	1	1
Q9UBG3	Q9UBG3	1	1	1	Cornulin	CRNN	Cornulin	Matrisome-associated	Secreted Factors	1	1	1	1	0	1	0	1	0	1	2	2	2	53.533	495	495	0.00075216	8.0065	0	2	9019200	0	9019200	346890	0	346890	#NUM!	18.4041	#NUM!	0	3557000	#NUM!	21.7622	#NUM!	Cornulin	CRNN	0	1	1
P01034	P01034	1	1	1	Cystatin-C	CST3	Cystatin-C	Matrisome-associated	ECM Regulators	1	1	1	1	1	1	1	1	1	1	7.5	7.5	7.5	15.799	146	146	0.00078064	9.7469	7.5	7.5	11504000	4013500	7490900	1643500	573360	1070100	19.1291	20.0293	-0.900232	0	8712100	#NUM!	23.0546	#NUM!	Cystatin-C	CST3	1	1	2
P01040;C9J0E4	P01040;C9J0E4	7;5	7;5	7;5	Cystatin-A;Cystatin-A, N-terminally processed	CSTA	Cystatin-A;Isoform of P01040, Cystatin-A	Matrisome-associated	ECM Regulators	2	7	7	7	5	6	5	6	5	6	76.5	76.5	76.5	11.006	98	98;63	0	62.076	59.2	67.3	683500000	165290000	518200000	97643000	23613000	74029000	24.4931	26.1416	-1.64851	294090000	227640000	28.1317	27.7622	0.369504	Cystatin-A;Cystatin-A, N-terminally processed	CSTA	7	8	15
P04080	P04080	6	6	6	Cystatin-B	CSTB	Cystatin-B	Matrisome-associated	ECM Regulators	1	6	6	6	3	6	3	6	3	6	77.6	77.6	77.6	11.139	98	98	0	72.222	34.7	77.6	718540000	140860000	577680000	119760000	23477000	96279000	24.4847	26.5207	-2.03597	397200000	540980000	28.5653	29.011	-0.44571	Cystatin-B	CSTB	7	13	20
X6R5C5;X6R8A1;P10619-2;P10619;Q5JZH0	X6R5C5;X6R8A1;P10619-2;P10619;Q5JZH0	3;3;3;3;2	3;3;3;3;2	3;3;3;3;2	Carboxypeptidase;Lysosomal protective protein;Lysosomal protective protein 32 kDa chain;Lysosomal protective protein 20 kDa chain	CTSA	Isoform of P10619, Carboxypeptidase;Isoform of P10619, Carboxypeptidase;Isoform of P10619, Isoform 2 of Lysosomal protective protein;Lysosomal protective protein;Isoform of P10619, Carboxypeptidase (Fragment)	Matrisome-associated	ECM Regulators	5	3	3	3	1	2	1	2	1	2	6.7	6.7	6.7	54.255	481	481;498;463;480;202	0	23.143	2.3	4.4	14234000	5049700	9184700	677830	240460	437370	17.8754	18.7385	-0.863057	4118400	0	21.9737	#NUM!	#NUM!	Carboxypeptidase;Lysosomal protective protein;Lysosomal protective protein 32 kDa chain;Lysosomal protective protein 20 kDa chain	CTSA	1	2	3
P07858;R4GMQ5;E9PS78;E9PR54;E9PJ67;E9PCB3;E9PKQ7;E9PNL5;E9PHZ5;E9PLY3;E9PSG5;E9PQM1	P07858;R4GMQ5	4;2;1;1;1;1;1;1;1;1;1;1	4;2;1;1;1;1;1;1;1;1;1;1	4;2;1;1;1;1;1;1;1;1;1;1	Cathepsin B;Cathepsin B light chain;Cathepsin B heavy chain	CTSB	Cathepsin B;Isoform of P07858, Cathepsin B (Fragment)	Matrisome-associated	ECM Regulators	12	4	4	4	0	4	0	4	0	4	15.9	15.9	15.9	37.821	339	339;76;92;98;101;110;136;143;148;165;170;175	0	31.493	0	15.9	44498000	0	44498000	2342000	0	2342000	#NUM!	21.1593	#NUM!	0	28663000	#NUM!	24.7727	#NUM!	Cathepsin B;Cathepsin B light chain;Cathepsin B heavy chain	CTSB	0	3	3
P53634;H0YCY8	P53634	5;1	5;1	5;1	Dipeptidyl peptidase 1;Dipeptidyl peptidase 1 exclusion domain chain;Dipeptidyl peptidase 1 heavy chain;Dipeptidyl peptidase 1 light chain	CTSC	Dipeptidyl peptidase 1	Matrisome-associated	ECM Regulators	2	5	5	5	3	3	3	3	3	3	16.6	16.6	16.6	51.853	463	463;244	0	65.913	13.8	11.7	135890000	55395000	80495000	6470900	2637800	3833100	21.3309	21.8701	-0.539176	58042000	0	25.7906	#NUM!	#NUM!	Dipeptidyl peptidase 1;Dipeptidyl peptidase 1 exclusion domain chain;Dipeptidyl peptidase 1 heavy chain;Dipeptidyl peptidase 1 light chain	CTSC	3	5	8
A0A1B0GW44;A0A1B0GV23;A0A1B0GVD5;A0A1B0GWE8;P07339;A0A1B0GVP3;A0A1B0GU92;A0A1B0GU03;C9JH19;H7C469;F8WD96;H7C1V0;F8W787;A0A1B0GVF1;A0A1B0GV01	A0A1B0GW44;A0A1B0GV23;A0A1B0GVD5;A0A1B0GWE8;P07339;A0A1B0GVP3;A0A1B0GU92;A0A1B0GU03;C9JH19;H7C469;F8WD96	10;10;10;10;10;9;9;9;7;7;6;4;4;1;1	10;10;10;10;10;9;9;9;7;7;6;4;4;1;1	10;10;10;10;10;9;9;9;7;7;6;4;4;1;1	Cathepsin D;Cathepsin D light chain;Cathepsin D heavy chain	CTSD	Isoform of P07339, Cathepsin D;Isoform of P07339, Cathepsin D;Isoform of P07339, Cathepsin D;Isoform of P07339, Cathepsin D;Cathepsin D;Isoform of P07339, Cathepsin D;Isoform of A0A1B0GU03, Uncharacterized protein;Uncharacterized protein;Isoform of P07339,	Matrisome-associated	ECM Regulators	15	10	10	10	4	8	4	8	4	8	33.8	33.8	33.8	43.688	405	405;406;409;410;412;405;557;582;299;336;276;189;199;73;94	0	89.627	15.3	25.2	246580000	31001000	215580000	13699000	1722300	11977000	20.7159	23.5138	-2.79786	57940000	184790000	25.7881	27.4613	-1.67326	Cathepsin D;Cathepsin D light chain;Cathepsin D heavy chain	CTSD	4	12	16
P07711	P07711	1	1	1	Cathepsin L1;Cathepsin L1 heavy chain;Cathepsin L1 light chain	CTSL	Cathepsin L1	Matrisome-associated	ECM Regulators	1	1	1	1	1	1	1	1	1	1	4.2	4.2	4.2	37.564	333	333	0.0033091	6.4814	4.2	4.2	16192000	4286300	11906000	1472000	389670	1082300	18.5719	20.0457	-1.47378	0	4695400	#NUM!	22.1628	#NUM!	Cathepsin L1;Cathepsin L1 heavy chain;Cathepsin L1 light chain	CTSL	0	1	1
O60911	O60911	2	2	2	Cathepsin L2	CTSV	Cathepsin L2	Matrisome-associated	ECM Regulators	1	2	2	2	0	2	0	2	0	2	8.1	8.1	8.1	37.329	334	334	0	19.961	0	8.1	13460000	0	13460000	747800	0	747800	#NUM!	19.5123	#NUM!	0	13025000	#NUM!	23.6348	#NUM!	Cathepsin L2	CTSV	0	2	2
P48061-2;P48061-5;P48061;P48061-6;P48061-3;P48061-4	P48061-2;P48061-5;P48061;P48061-6;P48061-3;P48061-4	3;3;3;3;3;3	3;3;3;3;3;3	3;3;3;3;3;3	Stromal cell-derived factor 1;SDF-1-beta(3-72);SDF-1-alpha(3-67)	CXCL12	Isoform of P48061, Isoform Alpha of Stromal cell-derived factor 1;Isoform of P48061, Isoform Epsilon of Stromal cell-derived factor 1;Stromal cell-derived factor 1;Isoform of P48061, Isoform Theta of Stromal cell-derived factor 1;Isoform of P48061, Isoform	Matrisome-associated	Secreted Factors	6	3	3	3	3	0	3	0	3	0	32.6	32.6	32.6	10.103	89	89;90;93;100;119;140	0	21.583	32.6	0	30269000	30269000	0	5044800	5044800	0	22.2664	#NUM!	#NUM!	73145000	0	26.1243	#NUM!	#NUM!	Stromal cell-derived factor 1;SDF-1-beta(3-72);SDF-1-alpha(3-67)	CXCL12	4	0	4
O75063	O75063	1	1	1	Glycosaminoglycan xylosylkinase	FAM20B	Glycosaminoglycan xylosylkinase	Matrisome-associated	ECM Regulators	1	1	1	1	0	1	0	1	0	1	2.2	2.2	2.2	46.432	409	409	0.004519	6.2169	0	2.2	3713900	0	3713900	195470	0	195470	#NUM!	17.5766	#NUM!	0	3593800	#NUM!	21.7771	#NUM!	Glycosaminoglycan xylosylkinase	FAM20B	0	1	1
CON__P20930;P20930	CON__P20930;P20930	4;4	4;4	4;4	Filaggrin	FLG	;Filaggrin	Matrisome-associated	Secreted Factors	2	4	4	4	2	4	2	4	2	4	1.2	1.2	1.2	435.16	4061	4061;4061	0	133.43	0.5	1.2	131060000	11769000	119290000	624100	56045	568050	15.7743	19.1157	-3.34136	0	75176000	#NUM!	26.1638	#NUM!	Filaggrin	FLG	2	5	7
CON__Q5D862;Q5D862	CON__Q5D862;Q5D862	9;9	9;9	9;9	Filaggrin-2	FLG2	;Filaggrin-2	Matrisome-associated	Secreted Factors	2	9	9	9	6	8	6	8	6	8	6.9	6.9	6.9	248.07	2391	2391;2391	0	293.35	3	6.6	735820000	95788000	640030000	9943500	1294400	8649000	20.3039	23.0441	-2.74025	123810000	357250000	26.8836	28.4124	-1.52881	Filaggrin-2	FLG2	9	15	24
O60565-2;O60565	O60565-2;O60565	5;5	5;5	5;5	Gremlin-1	GREM1	Isoform of O60565, Isoform 2 of Gremlin-1;Gremlin-1	Matrisome-associated	ECM-affiliated Proteins	2	5	5	5	5	0	5	0	5	0	34.3	34.3	34.3	16.292	143	143;184	0	108.92	34.3	0	61352000	61352000	0	7669000	7669000	0	22.8706	#NUM!	#NUM!	81323000	0	26.2772	#NUM!	#NUM!	Gremlin-1	GREM1	5	0	5
P51610-2;P51610;A6NEM2;P51610-4;H7C1C4;P51610-3	P51610-2;P51610;A6NEM2;P51610-4	6;6;5;5;1;1	6;6;5;5;1;1	6;6;5;5;1;1	Host cell factor 1;HCF N-terminal chain 1;HCF N-terminal chain 2;HCF N-terminal chain 3;HCF N-terminal chain 4;HCF N-terminal chain 5;HCF N-terminal chain 6;HCF C-terminal chain 1;HCF C-terminal chain 2;HCF C-terminal chain 3;HCF C-terminal chain 4;HCF C-terminal chain 5;HCF C-terminal chain 6	HCFC1	Isoform of P51610, Isoform 2 of Host cell factor 1;Host cell factor 1;Isoform of P51610, Host cell factor 1;Isoform of P51610, Isoform 4 of Host cell factor 1	Matrisome-associated	Secreted Factors	6	6	6	6	3	4	3	4	3	4	5.7	5.7	5.7	201.85	1966	1966;2035;2080;2079;611;428	0	120.84	2.7	3.8	57628000	12730000	44898000	789430	174390	615040	17.412	19.2303	-1.81836	0	35290000	#NUM!	25.0728	#NUM!	Host cell factor 1;HCF N-terminal chain 1;HCF N-terminal chain 2;HCF N-terminal chain 3;HCF N-terminal chain 4;HCF N-terminal chain 5;HCF N-terminal chain 6;HCF C-terminal chain 1;HCF C-terminal chain 2;HCF C-terminal chain 3;HCF C-terminal chain 4;HCF C-terminal chain 5;HCF C-terminal chain 6	HCFC1	4	5	9
A0A0A0MSB9;Q8WWQ2-4;Q8WWQ2-3;Q8WWQ2-2;Q8WWQ2	A0A0A0MSB9;Q8WWQ2-4;Q8WWQ2-3;Q8WWQ2-2;Q8WWQ2	1;1;1;1;1	1;1;1;1;1	1;1;1;1;1	Inactive heparanase-2	HPSE2	Isoform of Q8WWQ2, Inactive heparanase-2;Isoform of Q8WWQ2, Isoform 4 of Inactive heparanase-2;Isoform of Q8WWQ2, Isoform 3 of Inactive heparanase-2;Isoform of Q8WWQ2, Isoform 2 of Inactive heparanase-2;Inactive heparanase-2	Matrisome-associated	ECM Regulators	5	1	1	1	1	0	1	0	1	0	2.6	2.6	2.6	43.985	389	389;480;534;548;592	0.00071917	7.3339	2.6	0	4490200	4490200	0	249460	249460	0	17.9284	#NUM!	#NUM!	9227400	0	23.1375	#NUM!	#NUM!	Inactive heparanase-2	HPSE2	1	0	1
P04196	P04196	2	2	2	Histidine-rich glycoprotein	HRG	Histidine-rich glycoprotein	Matrisome-associated	ECM Regulators	1	2	2	2	2	0	2	0	2	0	3	3	3	59.578	525	525	0	11.066	3	0	38321000	38321000	0	1824800	1824800	0	20.7993	#NUM!	#NUM!	66233000	0	25.981	#NUM!	#NUM!	Histidine-rich glycoprotein	HRG	2	0	2
CON__Q86YZ3;Q86YZ3	CON__Q86YZ3;Q86YZ3	7;7	7;7	7;7	Hornerin	HRNR	;Hornerin	Matrisome-associated	Secreted Factors	2	7	7	7	2	7	2	7	2	7	8.4	8.4	8.4	282.39	2850	2850;2850	0	137.1	3.5	8.4	267910000	62745000	205160000	3151800	738180	2413700	19.4936	21.2028	-1.7092	64147000	70407000	25.9349	26.0692	-0.134337	Hornerin	HRNR	3	11	14
Q92743;H0Y7G9	Q92743;H0Y7G9	2;1	2;1	2;1	Serine protease HTRA1	HTRA1	Serine protease HTRA1;Isoform of Q92743, Serine protease HTRA1 (Fragment)	Matrisome-associated	ECM Regulators	2	2	2	2	2	0	2	0	2	0	3.8	3.8	3.8	51.286	480	480;221	0	17.343	3.8	0	11636000	11636000	0	581800	581800	0	19.1502	#NUM!	#NUM!	30153000	0	24.8458	#NUM!	#NUM!	Serine protease HTRA1	HTRA1	2	0	2
A0A0C4DG44;O43464-2;O43464-4;O43464-3;O43464	A0A0C4DG44;O43464-2;O43464-4;O43464-3;O43464	1;1;1;1;1	1;1;1;1;1	1;1;1;1;1	Serine protease HTRA2, mitochondrial	HTRA2	Isoform of O43464, Serine protease HTRA2, mitochondrial (Fragment);Isoform of O43464, Isoform 2 of Serine protease HTRA2, mitochondrial;Isoform of O43464, Isoform 4 of Serine protease HTRA2, mitochondrial;Isoform of O43464, Isoform 3 of Serine protease HTR	Matrisome-associated	ECM Regulators	5	1	1	1	0	1	0	1	0	1	2.8	2.8	2.8	45.112	423	423;361;377;436;458	0.00072228	7.3761	0	2.8	6488100	0	6488100	308960	0	308960	#NUM!	18.2371	#NUM!	0	7545800	#NUM!	22.8472	#NUM!	Serine protease HTRA2, mitochondrial	HTRA2	0	1	1
Q14116-2;Q14116	Q14116-2;Q14116	2;2	2;2	2;2	Interleukin-18	IL18	Isoform of Q14116, Isoform 2 of Interleukin-18;Interleukin-18	Matrisome-associated	Secreted Factors	2	2	2	2	0	2	0	2	0	2	9.5	9.5	9.5	21.896	189	189;193	0	10.86	0	9.5	11335000	0	11335000	871930	0	871930	#NUM!	19.7339	#NUM!	0	11744000	#NUM!	23.4854	#NUM!	Interleukin-18	IL18	0	3	3
Q16352	Q16352	5	3	3	Alpha-internexin	INA	Alpha-internexin	Matrisome-associated	Secreted Factors	1	5	3	3	2	3	0	3	0	3	9	6.6	6.6	55.39	499	499	0	18.625	2.4	6.6	19329000	0	19329000	568490	0	568490	#NUM!	19.1168	#NUM!	0	13068000	#NUM!	23.6395	#NUM!	Alpha-internexin	INA	0	3	3
P19827;P19827-2;P19827-3;F8WAS2;H7C0N0;CON__Q0VCM5	P19827;P19827-2	8;6;3;2;2;1	8;6;3;2;2;1	8;6;3;2;2;1	Inter-alpha-trypsin inhibitor heavy chain H1	ITIH1	Inter-alpha-trypsin inhibitor heavy chain H1;Isoform of P19827, Isoform 2 of Inter-alpha-trypsin inhibitor heavy chain H1	Matrisome-associated	ECM Regulators	6	8	8	8	8	0	8	0	8	0	11.1	11.1	11.1	101.39	911	911;769;623;213;464;906	0	75.458	11.1	0	335400000	335400000	0	8826300	8826300	0	23.0734	#NUM!	#NUM!	551150000	0	29.0379	#NUM!	#NUM!	Inter-alpha-trypsin inhibitor heavy chain H1	ITIH1	12	0	12
Q5T985;P19823;CON__Q9TRI1	Q5T985;P19823	3;3;1	3;3;1	3;3;1	Inter-alpha-trypsin inhibitor heavy chain H2	ITIH2	Isoform of P19823, Inter-alpha-trypsin inhibitor heavy chain H2;Inter-alpha-trypsin inhibitor heavy chain H2	Matrisome-associated	ECM Regulators	3	3	3	3	3	0	3	0	3	0	3.4	3.4	3.4	105.21	935	935;946;946	0	53.294	3.4	0	46603000	46603000	0	991540	991540	0	19.9193	#NUM!	#NUM!	55430000	0	25.7242	#NUM!	#NUM!	Inter-alpha-trypsin inhibitor heavy chain H2	ITIH2	4	0	4
H7C0L5;B7ZKJ8;Q14624-4;Q14624-3;Q14624-2;Q14624	H7C0L5;B7ZKJ8;Q14624-4;Q14624-3;Q14624-2;Q14624	2;2;2;2;2;2	2;2;2;2;2;2	2;2;2;2;2;2	Inter-alpha-trypsin inhibitor heavy chain H4;70 kDa inter-alpha-trypsin inhibitor heavy chain H4;35 kDa inter-alpha-trypsin inhibitor heavy chain H4	ITIH4	Isoform of Q14624, Inter-alpha-trypsin inhibitor heavy chain H4 (Fragment);Isoform of Q14624, ITIH4 protein;Isoform of Q14624, Isoform 4 of Inter-alpha-trypsin inhibitor heavy chain H4;Isoform of Q14624, Isoform 3 of Inter-alpha-trypsin inhibitor heavy cha	Matrisome-associated	ECM Regulators	6	2	2	2	2	0	2	0	2	0	2.9	2.9	2.9	79.952	719	719;935;845;900;914;930	0	21.337	2.9	0	12125000	12125000	0	356610	356610	0	18.444	#NUM!	#NUM!	11842000	0	23.4974	#NUM!	#NUM!	Inter-alpha-trypsin inhibitor heavy chain H4;70 kDa inter-alpha-trypsin inhibitor heavy chain H4;35 kDa inter-alpha-trypsin inhibitor heavy chain H4	ITIH4	2	0	2
G5E9D8;C9J2H1;Q86UX2-2;Q86UX2;A0A096LP62;Q86UX2-3;Q86UX2-4	G5E9D8;C9J2H1;Q86UX2-2;Q86UX2;A0A096LP62;Q86UX2-3	3;3;3;3;2;2;1	3;3;3;3;2;2;1	3;3;3;3;2;2;1	Inter-alpha-trypsin inhibitor heavy chain H5	ITIH5	Isoform of Q86UX2, Inter-alpha (Globulin) inhibitor H5, isoform CRA_e;Isoform of Q86UX2, Inter-alpha-trypsin inhibitor heavy chain H5;Isoform of Q86UX2, Isoform 2 of Inter-alpha-trypsin inhibitor heavy chain H5;Inter-alpha-trypsin inhibitor heavy chain H5;	Matrisome-associated	ECM Regulators	7	3	3	3	3	0	3	0	3	0	4.1	4.1	4.1	78.437	702	702;942;694;942;728;728;244	0	25.768	4.1	0	18101000	18101000	0	452530	452530	0	18.7877	#NUM!	#NUM!	48823000	0	25.5411	#NUM!	#NUM!	Inter-alpha-trypsin inhibitor heavy chain H5	ITIH5	3	0	3
Q32P28-4;Q32P28;Q32P28-3;H7C2W6;Q32P28-2	Q32P28-4;Q32P28;Q32P28-3	6;6;6;2;2	6;6;6;2;2	6;6;6;2;2	Prolyl 3-hydroxylase 1	LEPRE1	Isoform of Q32P28, Isoform 4 of Prolyl 3-hydroxylase 1;Prolyl 3-hydroxylase 1;Isoform of Q32P28, Isoform 3 of Prolyl 3-hydroxylase 1	Matrisome-associated	ECM Regulators	5	6	6	6	2	5	2	5	2	5	14.5	14.5	14.5	78.921	697	697;736;804;222;363	0	66.74	4.9	12.1	64500000	16517000	47983000	2150000	550560	1599400	19.0705	20.6091	-1.53856	0	50149000	#NUM!	25.5797	#NUM!	Prolyl 3-hydroxylase 1	LEPRE1	2	5	7
P09382;F8WEI7	P09382	6;1	6;1	6;1	Galectin-1	LGALS1	Galectin-1	Matrisome-associated	ECM-affiliated Proteins	2	6	6	6	6	4	6	4	6	4	52.6	52.6	52.6	14.716	135	135;38	0	64.694	52.6	40.7	571940000	302190000	269750000	63549000	33576000	29972000	25.0009	24.8371	0.163815	595060000	173110000	29.1485	27.3671	1.78135	Galectin-1	LGALS1	11	8	19
P17931;G3V3R6	P17931;G3V3R6	7;5	7;5	7;5	Galectin-3;Galectin	LGALS3	Galectin-3;Isoform of P17931, Galectin	Matrisome-associated	ECM-affiliated Proteins	2	7	7	7	6	7	6	7	6	7	27.2	27.2	27.2	26.152	250	250;233	0	60.547	25.2	27.2	436500000	105770000	330730000	48500000	11753000	36748000	23.4865	25.1312	-1.64464	261050000	302810000	27.9598	28.1738	-0.214087	Galectin-3;Galectin	LGALS3	11	14	25
P47929	P47929	2	2	2	Galectin-7	LGALS7	Galectin-7	Matrisome-associated	ECM-affiliated Proteins	1	2	2	2	2	1	2	1	2	1	16.9	16.9	16.9	15.075	136	136	0	16.598	16.9	8.1	44167000	13421000	30746000	4416700	1342100	3074600	20.3561	21.552	-1.19591	25856000	0	24.624	#NUM!	#NUM!	Galectin-7	LGALS7	2	1	3
P49257	P49257	8	8	8	Protein ERGIC-53	LMAN1	Protein ERGIC-53	Matrisome-associated	ECM-affiliated Proteins	1	8	8	8	4	6	4	6	4	6	31.2	31.2	31.2	57.548	510	510	0	74.996	13.7	25.1	260830000	75986000	184840000	13041000	3799300	9242000	21.8573	23.1398	-1.28247	153980000	182640000	27.1982	27.4444	-0.24626	Protein ERGIC-53	LMAN1	6	11	17
D6RBV2;Q12907;D6RIU4;D6RDX1;D6RBH1	D6RBV2;Q12907;D6RIU4;D6RDX1	6;6;5;5;1	6;6;5;5;1	6;6;5;5;1	Vesicular integral-membrane protein VIP36	LMAN2	Isoform of Q12907, Vesicular integral-membrane protein VIP36;Vesicular integral-membrane protein VIP36;Isoform of Q12907, Vesicular integral-membrane protein VIP36 (Fragment);Isoform of Q12907, Vesicular integral-membrane protein VIP36 (Fragment)	Matrisome-associated	ECM-affiliated Proteins	5	6	6	6	4	4	4	4	4	4	28.6	28.6	28.6	36.543	325	325;356;191;288;203	0	104.63	21.5	18.2	95502000	33547000	61955000	5617800	1973400	3644400	20.9123	21.7972	-0.884998	46837000	46623000	25.4811	25.4745	0.00660683	Vesicular integral-membrane protein VIP36	LMAN2	5	5	10
P28300	P28300	3	3	3	Protein-lysine 6-oxidase	LOX	Protein-lysine 6-oxidase	Matrisome-associated	ECM Regulators	1	3	3	3	3	0	3	0	3	0	9.8	9.8	9.8	46.944	417	417	0	43.333	9.8	0	27061000	27061000	0	1503400	1503400	0	20.5198	#NUM!	#NUM!	27278000	0	24.7012	#NUM!	#NUM!	Protein-lysine 6-oxidase	LOX	4	0	4
Q08397;H3BUV8	Q08397	9;3	9;3	9;3	Lysyl oxidase homolog 1	LOXL1	Lysyl oxidase homolog 1	Matrisome-associated	ECM Regulators	2	9	9	9	9	0	9	0	9	0	18.5	18.5	18.5	63.109	574	574;431	0	70.94	18.5	0	181040000	181040000	0	6465900	6465900	0	22.6244	#NUM!	#NUM!	324660000	0	28.2744	#NUM!	#NUM!	Lysyl oxidase homolog 1	LOXL1	10	0	10
E9PPJ5;E9PLM6;P21741;P21741-2	E9PPJ5;E9PLM6;P21741;P21741-2	3;3;3;2	3;3;3;2	3;3;3;2	Midkine	MDK	Isoform of P21741, Midkine (Fragment);Isoform of P21741, Midkine;Midkine;Isoform of P21741, Isoform 2 of Midkine	Matrisome-associated	Secreted Factors	4	3	3	3	3	0	3	0	3	0	23.7	23.7	23.7	14.374	131	131;156;143;87	0	40.044	23.7	0	19390000	19390000	0	2770000	2770000	0	21.4015	#NUM!	#NUM!	39145000	0	25.2223	#NUM!	#NUM!	Midkine	MDK	4	0	4
Q9H239;A0A0J9YW29;A0A087WZ56;C0H5X0;B3KV06	Q9H239;A0A0J9YW29;A0A087WZ56;C0H5X0;B3KV06	2;1;1;1;1	2;1;1;1;1	2;1;1;1;1	Matrix metalloproteinase-28	MMP28	Matrix metalloproteinase-28;Isoform of Q9H239, Matrix metalloproteinase-28 (Fragment);Isoform of Q9H239, Matrix metalloproteinase-28 (Fragment);Isoform of Q9H239, MMP28 protein;Isoform of Q9H239, Matrix metalloproteinase-28	Matrisome-associated	ECM Regulators	5	2	2	2	2	0	2	0	2	0	3.7	3.7	3.7	58.938	520	520;88;89;393;510	0	11.227	3.7	0	34893000	34893000	0	1292300	1292300	0	20.3015	#NUM!	#NUM!	89733000	0	26.4191	#NUM!	#NUM!	Matrix metalloproteinase-28	MMP28	2	0	2
O15460-2;O15460	O15460-2;O15460	1;1	1;1	1;1	Prolyl 4-hydroxylase subunit alpha-2	P4HA2	Isoform of O15460, Isoform IIa of Prolyl 4-hydroxylase subunit alpha-2;Prolyl 4-hydroxylase subunit alpha-2	Matrisome-associated	ECM Regulators	2	1	1	1	0	1	0	1	0	1	2.3	2.3	2.3	60.632	533	533;535	0	18.119	0	2.3	4856600	0	4856600	161890	0	161890	#NUM!	17.3047	#NUM!	0	1915300	#NUM!	20.8691	#NUM!	Prolyl 4-hydroxylase subunit alpha-2	P4HA2	0	1	1
H0Y8D1;A6XGL3;CON__P07477;A0A087WW55;E7EQ64;P07477	H0Y8D1;A6XGL3;CON__P07477;A0A087WW55;E7EQ64;P07477	1;1;1;1;1;1	1;1;1;1;1;1	1;1;1;1;1;1	Trypsin-1;Alpha-trypsin chain 1;Alpha-trypsin chain 2	PRSS1	Isoform of P07477, Trypsin-1 (Fragment);Isoform of P07477, Protease serine 1;;Isoform of P07477, Trypsin-1;Isoform of P07477, Trypsin-1;Trypsin-1	Matrisome-associated	ECM Regulators	6	1	1	1	1	1	1	1	1	1	7	7	7	15.421	142	142;237;247;247;261;247	0.00074129	7.7335	7	7	1694600000	1192200000	502450000	282440000	198700000	83742000	27.566	26.3194	1.24657	1934500000	0	30.8493	#NUM!	#NUM!	Trypsin-1;Alpha-trypsin chain 1;Alpha-trypsin chain 2	PRSS1	13	6	19
P60903	P60903	3	3	3	Protein S100-A10	S100A10	Protein S100-A10	Matrisome-associated	Secreted Factors	1	3	3	3	2	3	2	3	2	3	35.1	35.1	35.1	11.203	97	97	0	18.047	27.8	35.1	203550000	90899000	112650000	50888000	22725000	28163000	24.4378	24.7473	-0.309521	104740000	56719000	26.6422	25.7573	0.884909	Protein S100-A10	S100A10	4	6	10
P31949	P31949	6	6	6	Protein S100-A11;Protein S100-A11, N-terminally processed	S100A11	Protein S100-A11	Matrisome-associated	Secreted Factors	1	6	6	6	6	4	6	4	6	4	52.4	52.4	52.4	11.74	105	105	0	105.16	52.4	42.9	1328800000	663620000	665220000	265770000	132720000	133040000	26.9838	26.9873	-0.00347428	685800000	359710000	29.3532	28.4223	0.930954	Protein S100-A11;Protein S100-A11, N-terminally processed	S100A11	16	7	23
Q99584	Q99584	2	2	2	Protein S100-A13	S100A13	Protein S100-A13	Matrisome-associated	Secreted Factors	1	2	2	2	1	2	1	2	1	2	23.5	23.5	23.5	11.471	98	98	0	61.681	12.2	23.5	54621000	5096900	49524000	9103400	849480	8253900	19.6962	22.9766	-3.28042	0	47557000	#NUM!	25.5032	#NUM!	Protein S100-A13	S100A13	1	3	4
Q9HCY8	Q9HCY8	1	1	1	Protein S100-A14	S100A14	Protein S100-A14	Matrisome-associated	Secreted Factors	1	1	1	1	0	1	0	1	0	1	10.6	10.6	10.6	11.662	104	104	0.00071865	7.3335	0	10.6	12990000	0	12990000	1855800	0	1855800	#NUM!	20.8236	#NUM!	0	5123100	#NUM!	22.2886	#NUM!	Protein S100-A14	S100A14	0	1	1
Q96FQ6	Q96FQ6	3	3	3	Protein S100-A16	S100A16	Protein S100-A16	Matrisome-associated	Secreted Factors	1	3	3	3	3	2	3	2	3	2	33	33	33	11.801	103	103	0	28.773	33	22.3	177290000	109150000	68140000	29548000	18192000	11357000	24.1168	23.4371	0.679722	47659000	96891000	25.5062	26.5299	-1.02361	Protein S100-A16	S100A16	3	5	8
P26447	P26447	5	5	5	Protein S100-A4	S100A4	Protein S100-A4	Matrisome-associated	Secreted Factors	1	5	5	5	2	4	2	4	2	4	36.6	36.6	36.6	11.728	101	101	0	39.619	18.8	36.6	849470000	244300000	605170000	141580000	40717000	100860000	25.2791	26.5878	-1.30865	337770000	514700000	28.3315	28.9392	-0.607691	Protein S100-A4	S100A4	13	13	26
R4GN98;P06703	R4GN98;P06703	2;2	2;2	2;2	Protein S100;Protein S100-A6	S100A6	Isoform of P06703, Protein S100 (Fragment);Protein S100-A6	Matrisome-associated	Secreted Factors	2	2	2	2	1	2	1	2	1	2	20	20	20	9.681	85	85;90	0	13.418	9.4	20	75865000	44296000	31569000	15173000	8859200	6313800	23.0787	22.5901	0.488668	0	14873000	#NUM!	23.8262	#NUM!	Protein S100;Protein S100-A6	S100A6	1	2	3
P31151;Q86SG5	P31151;Q86SG5	4;3	4;3	4;3	Protein S100-A7;Protein S100-A7A	S100A7;S100A7A	Protein S100-A7;Protein S100-A7A	Matrisome-associated	Secreted Factors	2	4	4	4	4	4	4	4	4	4	41.6	41.6	41.6	11.471	101	101;101	0	31.157	41.6	41.6	1229900000	357330000	872560000	175700000	51047000	124650000	25.6053	26.8933	-1.28798	684250000	621260000	29.3499	29.2106	0.139326	Protein S100-A7;Protein S100-A7A	S100A7;S100A7A	17	14	31
Q5SY68	Q5SY68	1	1	1	Protein S100-A7-like 2	S100A7L2	Protein S100-A7-like 2	Matrisome-associated	Secreted Factors	1	1	1	1	0	1	0	1	0	1	11.9	11.9	11.9	11.302	101	101	0.001717	6.878	0	11.9	4751000	0	4751000	593870	0	593870	#NUM!	19.1798	#NUM!	0	4216500	#NUM!	22.0076	#NUM!	Protein S100-A7-like 2	S100A7L2	0	1	1
P05109	P05109	5	5	5	Protein S100-A8;Protein S100-A8, N-terminally processed	S100A8	Protein S100-A8	Matrisome-associated	Secreted Factors	1	5	5	5	4	5	4	5	4	5	45.2	45.2	45.2	10.834	93	93	0	121.03	32.3	45.2	1006900000	194660000	812240000	125860000	24332000	101530000	24.5364	26.5973	-2.06098	582880000	689650000	29.1186	29.3613	-0.242665	Protein S100-A8;Protein S100-A8, N-terminally processed	S100A8	8	18	26
P06702	P06702	5	5	5	Protein S100-A9	S100A9	Protein S100-A9	Matrisome-associated	Secreted Factors	1	5	5	5	4	5	4	5	4	5	50.9	50.9	50.9	13.242	114	114	0	323.31	43.9	50.9	1007800000	231880000	775930000	125980000	28984000	96991000	24.7888	26.5313	-1.74259	558510000	364200000	29.057	28.4402	0.616852	Protein S100-A9	S100A9	11	22	33
A8MRB1;P04271	A8MRB1;P04271	1;1	1;1	1;1	Protein S100-B	S100B	Isoform of P04271, Protein S100-B;Protein S100-B	Matrisome-associated	Secreted Factors	2	1	1	1	0	1	0	1	0	1	16	16	16	10.343	94	94;92	1	-2	0	16	17900000	0	17900000	3580000	0	3580000	#NUM!	21.7715	#NUM!	0	7271100	#NUM!	22.7937	#NUM!	Protein S100-B	S100B	0	1	1	+
P25815	P25815	3	3	3	Protein S100-P	S100P	Protein S100-P	Matrisome-associated	Secreted Factors	1	3	3	3	2	3	2	3	2	3	42.1	42.1	42.1	10.4	95	95	0	139.99	31.6	42.1	174590000	36265000	138330000	43649000	9066200	34583000	23.1121	25.0436	-1.93149	59100000	84936000	25.8167	26.3399	-0.523218	Protein S100-P	S100P	4	4	8
Q8IX30;Q8IX30-2	Q8IX30;Q8IX30-2	4;4	4;4	4;4	Signal peptide, CUB and EGF-like domain-containing protein 3	SCUBE3	Signal peptide, CUB and EGF-like domain-containing protein 3;Isoform of Q8IX30, Isoform 2 of Signal peptide, CUB and EGF-like domain-containing protein 3	Matrisome-associated	Secreted Factors	2	4	4	4	4	0	4	0	4	0	4.1	4.1	4.1	109.28	993	993;1009	0	23.197	4.1	0	32050000	32050000	0	681920	681920	0	19.3792	#NUM!	#NUM!	44763000	0	25.4158	#NUM!	#NUM!	Signal peptide, CUB and EGF-like domain-containing protein 3	SCUBE3	4	0	4
A0A024R6I7;P01009;A0A0G2JRN3;P01009-2;P01009-3;G3V5R8;G3V2B9;G3V387;A0A0B4J278;G3V544;A0A0G2JPK4;P20848	A0A024R6I7;P01009;A0A0G2JRN3;P01009-2	10;10;8;8;4;1;1;1;1;1;1;1	10;10;8;8;4;1;1;1;1;1;1;1	10;10;8;8;4;1;1;1;1;1;1;1	Alpha-1-antitrypsin;Short peptide from AAT	SERPINA1	Isoform of P01009, Alpha-1-antitrypsin;Alpha-1-antitrypsin;Isoform of P01009, Alpha-1-antitrypsin;Isoform of P01009, Isoform 2 of Alpha-1-antitrypsin	Matrisome-associated	ECM Regulators	12	10	10	10	10	0	10	0	10	0	25.8	25.8	25.8	46.708	418	418;418;359;359;306;92;105;117;144;156;421;420	0	126.76	25.8	0	357730000	357730000	0	16260000	16260000	0	23.9548	#NUM!	#NUM!	645110000	0	29.265	#NUM!	#NUM!	Alpha-1-antitrypsin;Short peptide from AAT	SERPINA1	12	0	12
Q8IW75	Q8IW75	2	2	2	Serpin A12	SERPINA12	Serpin A12	Matrisome-associated	ECM Regulators	1	2	2	2	0	2	0	2	0	2	4.3	4.3	4.3	47.174	414	414	0	14.805	0	4.3	10863000	0	10863000	434520	0	434520	#NUM!	18.7291	#NUM!	0	10512000	#NUM!	23.3255	#NUM!	Serpin A12	SERPINA12	0	2	2
P01011;G3V3A0;G3V595;P01011-2	P01011;G3V3A0	4;3;1;1	4;3;1;1	4;3;1;1	Alpha-1-antichymotrypsin;Alpha-1-antichymotrypsin His-Pro-less	SERPINA3	Alpha-1-antichymotrypsin;Isoform of P01011, Alpha-1-antichymotrypsin	Matrisome-associated	ECM Regulators	4	4	4	4	4	0	4	0	4	0	10.6	10.6	10.6	47.65	423	423;205;305;216	0	26.468	10.6	0	44820000	44820000	0	2241000	2241000	0	21.0957	#NUM!	#NUM!	79440000	0	26.2434	#NUM!	#NUM!	Alpha-1-antichymotrypsin;Alpha-1-antichymotrypsin His-Pro-less	SERPINA3	5	0	5
P29622	P29622	2	2	2	Kallistatin	SERPINA4	Kallistatin	Matrisome-associated	ECM Regulators	1	2	2	2	2	0	2	0	2	0	4.2	4.2	4.2	48.541	427	427	0	12.725	4.2	0	19208000	19208000	0	873090	873090	0	19.7358	#NUM!	#NUM!	44805000	0	25.4172	#NUM!	#NUM!	Kallistatin	SERPINA4	2	0	2
P30740;P30740-2;C9J7N5;A0A0C4DGW9;P50453;O75830	P30740;P30740-2	8;4;1;1;1;1	8;4;1;1;1;1	7;3;0;0;0;0	Leukocyte elastase inhibitor	SERPINB1	Leukocyte elastase inhibitor;Isoform of P30740, Isoform 2 of Leukocyte elastase inhibitor	Matrisome-associated	ECM Regulators	6	8	8	7	6	7	6	7	6	6	26.4	26.4	23.7	42.741	379	379;228;206;415;376;405	0	231.16	21.1	23.7	273360000	101870000	171480000	14387000	5361600	9025500	22.3542	23.1056	-0.751343	184630000	118560000	27.4601	26.821	0.63902	Leukocyte elastase inhibitor	SERPINB1	11	13	24
Q96P63;Q96P63-2	Q96P63;Q96P63-2	7;7	7;7	7;7	Serpin B12	SERPINB12	Serpin B12;Isoform of Q96P63, Isoform 2 of Serpin B12	Matrisome-associated	ECM Regulators	2	7	7	7	4	5	4	5	4	5	16.8	16.8	16.8	46.276	405	405;425	0	47.087	8.6	12.6	75217000	23477000	51740000	3760800	1173800	2587000	20.1628	21.3028	-1.14009	50407000	56932000	25.5871	25.7627	-0.175616	Serpin B12	SERPINB12	4	5	9
P29508;P29508-2	P29508;P29508-2	10;9	10;9	4;4	Serpin B3	SERPINB3	Serpin B3;Isoform of P29508, Isoform 2 of Serpin B3	Matrisome-associated	ECM Regulators	2	10	10	4	3	9	3	9	0	4	23.8	23.8	10.3	44.564	390	390;338	0	146.76	5.9	21.5	232330000	14727000	217610000	10561000	669410	9891100	19.3525	23.2377	-3.88517	30523000	166720000	24.8634	27.3129	-2.44946	Serpin B3	SERPINB3	3	12	15
P48594;H0Y5H9;C9JZ65	P48594;H0Y5H9;C9JZ65	7;6;4	1;1;1	1;1;1	Serpin B4	SERPINB4	Serpin B4;Isoform of P48594, Serpin B4 (Fragment);Isoform of P48594, Serpin B4 (Fragment)	Matrisome-associated	ECM Regulators	3	7	1	1	3	6	0	1	0	1	15.9	2.3	2.3	44.853	390	390;371;211	0.003628	6.4356	5.9	13.6	0	0	0	0	0	0	#NUM!	#NUM!	#NUM!	0	0	#NUM!	#NUM!	#NUM!	Serpin B4	SERPINB4	0	1	1
P36952;P36952-2;C9JLM5	P36952	16;6;4	16;6;4	16;6;4	Serpin B5	SERPINB5	Serpin B5	Matrisome-associated	ECM Regulators	3	16	16	16	8	14	8	14	8	14	56.5	56.5	56.5	42.1	375	375;231;129	0	212.79	29.1	48.5	476820000	147200000	329620000	21673000	6690900	14983000	22.6738	23.8368	-1.16305	367000000	287280000	28.4512	28.0979	0.353323	Serpin B5	SERPINB5	13	21	34
A0A024QZX5;A0A087X1N8;P35237;C9JTJ8	A0A024QZX5;A0A087X1N8;P35237	9;9;9;1	9;9;9;1	8;8;8;0	Serpin B6	SERPINB6	Isoform of P35237, Serpin B6;Isoform of P35237, Serpin B6;Serpin B6	Matrisome-associated	ECM Regulators	4	9	9	8	5	6	5	6	5	5	32.6	32.6	30.5	43.024	380	380;395;376;124	0	235.39	20	21.1	195810000	80565000	115250000	9324300	3836400	5487900	21.8713	22.3878	-0.516501	100090000	66594000	26.5767	25.9889	0.587834	Serpin B6	SERPINB6	7	11	18
H7BXK7;A0A1B0GU38;P50452-2;P50452;C9JVA8	H7BXK7;A0A1B0GU38;P50452-2;P50452;C9JVA8	3;3;3;3;2	1;1;1;1;1	1;1;1;1;1	Serpin B8	SERPINB8	Isoform of P50452, Serpin B8 (Fragment);Isoform of P50452, Serpin B8;Isoform of P50452, Isoform 2 of Serpin B8;Serpin B8;Isoform of P50452, Serpin B8 (Fragment)	Matrisome-associated	ECM Regulators	5	3	1	1	0	3	0	1	0	1	17.5	7.9	7.9	21.846	189	189;259;242;374;164	0.00078958	10.524	0	17.5	6518500	0	6518500	724280	0	724280	#NUM!	19.4662	#NUM!	0	7581200	#NUM!	22.854	#NUM!	Serpin B8	SERPINB8	0	2	2
P01008;Q8TCE1;CON__P41361	P01008;Q8TCE1;CON__P41361	2;1;1	2;1;1	2;1;1	Antithrombin-III	SERPINC1	Antithrombin-III;Isoform of P01008, Antithrombin-III;	Matrisome-associated	ECM Regulators	3	2	2	2	2	0	2	0	2	0	4.3	4.3	4.3	52.602	464	464;259;465	0	92.656	4.3	0	18614000	18614000	0	689390	689390	0	19.395	#NUM!	#NUM!	43964000	0	25.3898	#NUM!	#NUM!	Antithrombin-III	SERPINC1	3	0	3
P05546	P05546	2	2	2	Heparin cofactor 2	SERPIND1	Heparin cofactor 2	Matrisome-associated	ECM Regulators	1	2	2	2	2	0	2	0	2	0	3.6	3.6	3.6	57.07	499	499	0	11.802	3.6	0	9725300	9725300	0	374050	374050	0	18.5129	#NUM!	#NUM!	27596000	0	24.718	#NUM!	#NUM!	Heparin cofactor 2	SERPIND1	2	0	2
I3L4Z0;P36955	I3L4Z0;P36955	1;1	1;1	1;1	Pigment epithelium-derived factor	SERPINF1	Isoform of P36955, Pigment epithelium-derived factor (Fragment);Pigment epithelium-derived factor	Matrisome-associated	ECM Regulators	2	1	1	1	1	0	1	0	1	0	8.6	8.6	8.6	13.803	128	128;418	0.00072701	7.4426	8.6	0	3826900	3826900	0	765370	765370	0	19.5458	#NUM!	#NUM!	9464300	0	23.1741	#NUM!	#NUM!	Pigment epithelium-derived factor	SERPINF1	1	0	1
C9JMH6;A0A0J9YY65;A0A0G2JPA8;P08697-2;P08697;CON__P28800;C9JPV4;A0A0J9YWQ3	C9JMH6;A0A0J9YY65;A0A0G2JPA8;P08697-2;P08697;CON__P28800	4;4;4;4;4;2;1;1	4;4;4;4;4;2;1;1	4;4;4;4;4;2;1;1	Alpha-2-antiplasmin	SERPINF2	Isoform of P08697, Alpha-2-antiplasmin (Fragment);Isoform of P08697, Alpha-2-antiplasmin (Fragment);Isoform of P08697, Alpha-2-antiplasmin;Isoform of P08697, Isoform 2 of Alpha-2-antiplasmin;Alpha-2-antiplasmin;	Matrisome-associated	ECM Regulators	8	4	4	4	4	0	4	0	4	0	18	18	18	27.823	255	255;255;427;427;491;492;264;264	0	126.99	18	0	36643000	36643000	0	3331200	3331200	0	21.6676	#NUM!	#NUM!	75813000	0	26.1759	#NUM!	#NUM!	Alpha-2-antiplasmin	SERPINF2	4	0	4
H9KV48;E9PGN7;P05155-2;P05155;P05155-3	H9KV48;E9PGN7;P05155-2;P05155;P05155-3	1;1;1;1;1	1;1;1;1;1	1;1;1;1;1	Plasma protease C1 inhibitor	SERPING1	Isoform of P05155, Plasma protease C1 inhibitor;Isoform of P05155, Plasma protease C1 inhibitor;Isoform of P05155, Isoform 2 of Plasma protease C1 inhibitor;Plasma protease C1 inhibitor;Isoform of P05155, Isoform 3 of Plasma protease C1 inhibitor	Matrisome-associated	ECM Regulators	5	1	1	1	1	0	1	0	1	0	1.7	1.7	1.7	50.989	463	463;543;448;500;505	0.0084349	5.9592	1.7	0	4353300	4353300	0	207300	207300	0	17.6614	#NUM!	#NUM!	10766000	0	23.36	#NUM!	#NUM!	Plasma protease C1 inhibitor	SERPING1	1	0	1
P50454;E9PR70;E9PPV6;E9PKH2;E9PK86;E9PMI5;E9PJH8;E9PIG2;E9PRS3;E9PNX1;E9PQ34;H0YEP8;E9PLA6	P50454;E9PR70;E9PPV6;E9PKH2	11;8;8;7;5;5;3;3;3;3;2;1;1	11;8;8;7;5;5;3;3;3;3;2;1;1	11;8;8;7;5;5;3;3;3;3;2;1;1	Serpin H1	SERPINH1	Serpin H1;Isoform of P50454, Serpin H1 (Fragment);Isoform of P50454, Serpin H1;Isoform of P50454, Serpin H1	Matrisome-associated	ECM Regulators	13	11	11	11	7	8	7	8	7	8	35.9	35.9	35.9	46.44	418	418;295;324;201;247;249;150;165;166;203;142;56;85	0	111.77	22.7	26.3	284350000	88812000	195540000	12363000	3861400	8501800	21.8807	23.0193	-1.13864	157240000	148990000	27.2284	27.1506	0.0777528	Serpin H1	SERPINH1	9	16	25
P03973	P03973	5	5	5	Antileukoproteinase	SLPI	Antileukoproteinase	Matrisome-associated	ECM Regulators	1	5	5	5	5	0	5	0	5	0	31.1	31.1	31.1	14.326	132	132	0	30.993	31.1	0	123030000	123030000	0	15379000	15379000	0	23.8745	#NUM!	#NUM!	142150000	0	27.0828	#NUM!	#NUM!	Antileukoproteinase	SLPI	7	0	7
A0A087WWR8;Q8IWU6	A0A087WWR8;Q8IWU6	2;2	2;2	2;2	Extracellular sulfatase Sulf-1	SULF1	Isoform of Q8IWU6, Extracellular sulfatase Sulf-1;Extracellular sulfatase Sulf-1	Matrisome-associated	ECM Regulators	2	2	2	2	2	0	2	0	2	0	3	3	3	77.432	669	669;871	0	141	3	0	112170000	112170000	0	4487000	4487000	0	22.0973	#NUM!	#NUM!	272300000	0	28.0206	#NUM!	#NUM!	Extracellular sulfatase Sulf-1	SULF1	6	0	6
O43294-2;O43294	O43294-2;O43294	6;6	6;6	6;6	Transforming growth factor beta-1-induced transcript 1 protein	TGFB1I1	Isoform of O43294, Isoform 2 of Transforming growth factor beta-1-induced transcript 1 protein;Transforming growth factor beta-1-induced transcript 1 protein	Matrisome-associated	Secreted Factors	2	6	6	6	6	0	6	0	6	0	13.5	13.5	13.5	47.941	444	444;461	0	47.081	13.5	0	126210000	126210000	0	5258500	5258500	0	22.3262	#NUM!	#NUM!	226730000	0	27.7564	#NUM!	#NUM!	Transforming growth factor beta-1-induced transcript 1 protein	TGFB1I1	8	0	8
Q15582;H0Y8L3;S4R3C6;H0Y9D7;H0YAB8;H0Y8M8;H0YAH8	Q15582;H0Y8L3	18;12;5;4;2;2;1	18;12;5;4;2;2;1	18;12;5;4;2;2;1	Transforming growth factor-beta-induced protein ig-h3	TGFBI	Transforming growth factor-beta-induced protein ig-h3;Isoform of Q15582, Transforming growth factor-beta-induced protein ig-h3 (Fragment)	Matrisome-associated	Secreted Factors	7	18	18	18	18	0	18	0	18	0	27.2	27.2	27.2	74.68	683	683;366;219;194;59;128;78	0	323.31	27.2	0	1821600000	1821600000	0	58762000	58762000	0	25.8084	#NUM!	#NUM!	3608200000	0	31.7486	#NUM!	#NUM!	Transforming growth factor-beta-induced protein ig-h3	TGFBI	50	0	50
P22735;H0YN27	P22735;H0YN27	2;1	2;1	2;1	Protein-glutamine gamma-glutamyltransferase K	TGM1	Protein-glutamine gamma-glutamyltransferase K;Isoform of P22735, Protein-glutamine gamma-glutamyltransferase K (Fragment)	Matrisome-associated	ECM Regulators	2	2	2	2	0	2	0	2	0	2	2.7	2.7	2.7	89.786	817	817;135	0	13.293	0	2.7	17058000	0	17058000	362950	0	362950	#NUM!	18.4694	#NUM!	0	16197000	#NUM!	23.9492	#NUM!	Protein-glutamine gamma-glutamyltransferase K	TGM1	0	2	2
P21980;P21980-2;A2A299;P21980-3;A2A2A0;P49221	P21980;P21980-2	18;11;5;5;2;1	18;11;5;5;2;1	18;11;5;5;2;1	Protein-glutamine gamma-glutamyltransferase 2	TGM2	Protein-glutamine gamma-glutamyltransferase 2;Isoform of P21980, Isoform 2 of Protein-glutamine gamma-glutamyltransferase 2	Matrisome-associated	ECM Regulators	6	18	18	18	17	2	17	2	17	2	34.6	34.6	34.6	77.328	687	687;548;280;349;159;684	0	218.51	31.6	4.9	678700000	660930000	17779000	19962000	19439000	522910	24.2125	18.9962	5.21625	1081300000	0	30.0101	#NUM!	#NUM!	Protein-glutamine gamma-glutamyltransferase 2	TGM2	28	2	30
Q08188	Q08188	9	9	9	Protein-glutamine gamma-glutamyltransferase E;Protein-glutamine gamma-glutamyltransferase E 50 kDa catalytic chain;Protein-glutamine gamma-glutamyltransferase E 27 kDa non-catalytic chain	TGM3	Protein-glutamine gamma-glutamyltransferase E	Matrisome-associated	ECM Regulators	1	9	9	9	2	8	2	8	2	8	13.3	13.3	13.3	76.631	693	693	0	95.064	3.8	11.8	126460000	8620500	117840000	3161600	215510	2946100	17.7174	21.4904	-3.77298	0	89008000	#NUM!	26.4074	#NUM!	Protein-glutamine gamma-glutamyltransferase E;Protein-glutamine gamma-glutamyltransferase E 50 kDa catalytic chain;Protein-glutamine gamma-glutamyltransferase E 27 kDa non-catalytic chain	TGM3	2	11	13
P35625	P35625	8	8	8	Metalloproteinase inhibitor 3	TIMP3	Metalloproteinase inhibitor 3	Matrisome-associated	ECM Regulators	1	8	8	8	8	0	8	0	8	0	34.6	34.6	34.6	24.145	211	211	0	61.144	34.6	0	379520000	379520000	0	34502000	34502000	0	25.0402	#NUM!	#NUM!	496330000	0	28.8867	#NUM!	#NUM!	Metalloproteinase inhibitor 3	TIMP3	15	0	15
K7EJ28;Q2QBA2;O43508-2;A0A0A6YY99;O75888-5;O75888-4;O75888-2;O75888-3;O75888;C9JFN2;C9JF68	K7EJ28;Q2QBA2;O43508-2;A0A0A6YY99;O75888-5;O75888-4;O75888-2;O75888-3;O75888;C9JFN2;C9JF68	2;2;2;2;2;2;2;2;2;1;1	2;2;2;2;2;2;2;2;2;1;1	2;2;2;2;2;2;2;2;2;1;1	Tumor necrosis factor ligand superfamily member 13	TNFSF13;TNFSF12-TNFSF13	Isoform of O75888, Tumor necrosis factor ligand superfamily member 13;Isoform of O75888, Tumor necrosis factor (Ligand) superfamily member 13 transcript variant delta;Isoform of O43508, Isoform TWE-PRIL of Tumor necrosis factor ligand superfamily member 12	Matrisome-associated	Secreted Factors	11	2	2	2	2	0	2	0	2	0	18.4	18.4	18.4	12.839	114	114;223;330;330;205;222;234;247;250;150;158	0	12.631	18.4	0	22579000	22579000	0	3763100	3763100	0	21.8435	#NUM!	#NUM!	50569000	0	25.5917	#NUM!	#NUM!	Tumor necrosis factor ligand superfamily member 13	TNFSF13;TNFSF12-TNFSF13	2	0	2
Q93097-2;Q93097;Q5TEH8	Q93097-2;Q93097;Q5TEH8	3;3;2	3;3;2	3;3;2	Protein Wnt-2b;Protein Wnt	WNT2B	Isoform of Q93097, Isoform 1 of Protein Wnt-2b;Protein Wnt-2b;Isoform of Q93097, Protein Wnt	Matrisome-associated	Secreted Factors	3	3	3	3	3	0	3	0	3	0	7.5	7.5	7.5	41.829	372	372;391;299	0	42.698	7.5	0	72059000	72059000	0	3431400	3431400	0	21.7104	#NUM!	#NUM!	142790000	0	27.0893	#NUM!	#NUM!	Protein Wnt-2b;Protein Wnt	WNT2B	4	0	4
P41221-2;P41221;C9J8I8	P41221-2;P41221;C9J8I8	2;2;1	2;2;1	2;2;1	Protein Wnt-5a;Protein Wnt	WNT5A	Isoform of P41221, Isoform 2 of Protein Wnt-5a;Protein Wnt-5a;Isoform of P41221, Protein Wnt (Fragment)	Matrisome-associated	Secreted Factors	3	2	2	2	2	0	2	0	2	0	4.9	4.9	4.9	40.886	365	365;380;214	0	11.473	4.9	0	6252300	6252300	0	312610	312610	0	18.254	#NUM!	#NUM!	20775000	0	24.3083	#NUM!	#NUM!	Protein Wnt-5a;Protein Wnt	WNT5A	2	0	2
O14904	O14904	2	2	2	Protein Wnt-9a	WNT9A	Protein Wnt-9a	Matrisome-associated	Secreted Factors	1	2	2	2	2	0	2	0	2	0	5.5	5.5	5.5	40.32	365	365	0	12.694	5.5	0	18552000	18552000	0	927600	927600	0	19.8231	#NUM!	#NUM!	53218000	0	25.6654	#NUM!	#NUM!	Protein Wnt-9a	WNT9A	2	0	2
A0A0A6YYC7;Q96JP5-2;Q96JP5	A0A0A6YYC7;Q96JP5-2;Q96JP5	1;1;1	1;1;1	1;1;1	E3 ubiquitin-protein ligase ZFP91	ZFP91-CNTF;ZFP91	HCG2042749, isoform CRA_d;Isoform of Q96JP5, Isoform 2 of E3 ubiquitin-protein ligase ZFP91;E3 ubiquitin-protein ligase ZFP91	Matrisome-associated	Secreted Factors	3	1	1	1	0	1	0	1	0	1	2.3	2.3	2.3	59.57	529	529;529;570	0.00071429	7.2188	0	2.3	6726900	0	6726900	280290	0	280290	#NUM!	18.0966	#NUM!	0	7823600	#NUM!	22.8994	#NUM!	E3 ubiquitin-protein ligase ZFP91	ZFP91-CNTF;ZFP91	0	1	1
Q15019;Q15019-3;Q15019-2;B5MCX3;C9J2Q4;H7C2Y0;C9JB25;C9J938;H7C310;C9IY94;C9IZU3;C9JQJ4;B5MD47;C9JZI2;A0A1B0GXJ2;C9JFT1;F8WB65;H7C1T1;C9JT15;C9JSE7	Q15019;Q15019-3;Q15019-2;B5MCX3;C9J2Q4;H7C2Y0	15;15;15;14;9;8;7;6;6;5;5;4;3;3;2;2;2;1;1;1	15;15;15;14;9;8;7;6;6;5;5;4;3;3;2;2;2;1;1;1	15;15;15;14;9;8;7;6;6;5;5;4;3;3;2;2;2;1;1;1	Septin-2	2002-09-01	Septin-2;Isoform of Q15019, Isoform 3 of Septin-2;Isoform of Q15019, Isoform 2 of Septin-2;Isoform of Q15019, Septin-2;Isoform of Q15019, Septin-2 (Fragment);Isoform of Q15019, Septin-2 (Fragment)	non matrisome	non matrisome	20	15	15	15	11	8	11	8	11	8	59.8	59.8	59.8	41.487	361	361;371;396;321;184;188;173;148;161;121;131;147;94;105;71;72;80;29;50;52	0	312.77	41	37.1	564950000	190700000	374250000	26902000	9080800	17821000	23.1144	24.0871	-0.972687	367060000	312630000	28.4514	28.2199	0.23156	Septin-2	2002-09-01	16	20	36
B1AHR1;Q9UH03-2;Q9UH03	B1AHR1;Q9UH03-2;Q9UH03	1;1;1	1;1;1	1;1;1	Neuronal-specific septin-3	2003-09-01	Isoform of Q9UH03, Neuronal-specific septin-3;Isoform of Q9UH03, Isoform 2 of Neuronal-specific septin-3;Neuronal-specific septin-3	non matrisome	non matrisome	3	1	1	1	1	0	1	0	1	0	2.7	2.7	2.7	33.601	294	294;350;358	0.0007202	7.3535	2.7	0	12299000	12299000	0	683290	683290	0	19.3821	#NUM!	#NUM!	22464000	0	24.4211	#NUM!	#NUM!	Neuronal-specific septin-3	2003-09-01	2	0	2
B1AMS2;Q14141-2;Q14141-4;Q14141;Q14141-3	B1AMS2;Q14141-2;Q14141-4;Q14141	7;7;7;7;3	3;3;3;3;2	3;3;3;3;2	Septin-6	2006-09-01	Isoform of Q14141, Septin 6, isoform CRA_b;Isoform of Q14141, Isoform I of Septin-6;Isoform of Q14141, Isoform V of Septin-6;Septin-6	non matrisome	non matrisome	5	7	3	3	4	4	0	3	0	3	24.1	15.8	15.8	49.303	431	431;427;429;434;267	0	254.56	8.4	18.3	55426000	0	55426000	2771300	0	2771300	#NUM!	21.4021	#NUM!	0	53439000	#NUM!	25.6714	#NUM!	Septin-6	2006-09-01	0	4	4
G3V1Q4;E7ES33;E7EPK1;Q16181-2;Q16181;Q5JXL7;A0A0U1RRM2;A0A0U1RRE1;A0A0U1RRH9;Q6ZU15	G3V1Q4;E7ES33;E7EPK1;Q16181-2;Q16181	13;13;13;13;13;5;5;4;3;1	13;13;13;13;13;5;5;4;3;1	13;13;13;13;13;5;5;4;3;1	Septin-7	2007-09-01	Isoform of Q16181, Septin-7;Isoform of Q16181, Septin-7;Isoform of Q16181, Septin-7;Isoform of Q16181, Isoform 2 of Septin-7;Septin-7	non matrisome	non matrisome	10	13	13	13	11	11	11	11	11	11	35.9	35.9	35.9	46.566	401	401;417;437;436;437;88;111;157;147;432	0	136.49	33.2	31.4	352810000	117020000	235790000	16800000	5572500	11228000	22.4099	23.4206	-1.0107	253120000	85514000	27.9152	26.3497	1.56559	Septin-7	2007-09-01	12	14	26
C9JV02;A0A087X142;A6NMH6;A6NFQ9;F8W8I8;Q92599-3;Q92599-2;Q92599-4;Q92599;A0A0A0MRP8;C9J4G8	C9JV02;A0A087X142;A6NMH6;A6NFQ9;F8W8I8;Q92599-3;Q92599-2;Q92599-4;Q92599;A0A0A0MRP8;C9J4G8	2;2;2;2;2;2;2;2;2;1;1	1;1;1;1;1;1;1;1;1;1;1	1;1;1;1;1;1;1;1;1;1;1	Septin-8	2008-09-01	Isoform of Q92599, Septin-8 (Fragment);Isoform of Q92599, Septin-8;Isoform of Q92599, Septin-8;Isoform of Q92599, Septin-8;Isoform of Q92599, Septin-8;Isoform of Q92599, Isoform 3 of Septin-8;Isoform of Q92599, Isoform 2 of Septin-8;Isoform of Q92599, Isof	non matrisome	non matrisome	11	2	1	1	2	1	1	1	1	1	18.5	12.3	12.3	15.045	130	130;426;430;440;460;369;429;442;483;78;97	0	15.929	18.5	12.3	16083000	4743500	11340000	2010400	592940	1417400	19.1775	20.4348	-1.25729	0	13188000	#NUM!	23.6527	#NUM!	Septin-8	2008-09-01	1	1	2
Q9UHD8-3;Q9UHD8-7;Q9UHD8-2;Q9UHD8-5;Q9UHD8;K7EK18;K7EL40;Q9UHD8-4;Q9UHD8-9;Q9UHD8-8;K7ER52;K7EIE4;K7EQD7;K7ER14;K7ELJ9;K7EIR4;K7EKN4;K7EN52;K7ENQ5;K7EJ51;K7EJZ2;K7EJL9;K7ERG1	Q9UHD8-3;Q9UHD8-7;Q9UHD8-2;Q9UHD8-5;Q9UHD8;K7EK18;K7EL40;Q9UHD8-4;Q9UHD8-9;Q9UHD8-8;K7ER52;K7EIE4;K7EQD7	11;11;11;11;11;7;7;7;7;7;6;6;6;5;4;3;3;3;3;3;3;3;1	11;11;11;11;11;7;7;7;7;7;6;6;6;5;4;3;3;3;3;3;3;3;1	11;11;11;11;11;7;7;7;7;7;6;6;6;5;4;3;3;3;3;3;3;3;1	Septin-9	2009-09-01	Isoform of Q9UHD8, Isoform 3 of Septin-9;Isoform of Q9UHD8, Isoform 7 of Septin-9;Isoform of Q9UHD8, Isoform 2 of Septin-9;Isoform of Q9UHD8, Isoform 5 of Septin-9;Septin-9;Isoform of Q9UHD8, Septin-9 (Fragment);Isoform of Q9UHD8, Septin-9 (Fragment);Isofo	non matrisome	non matrisome	23	11	11	11	8	6	8	6	8	6	31.5	31.5	31.5	47.501	422	422;567;568;579;586;195;209;335;362;474;151;157;165;159;144;104;107;115;127;134;135;189;35	0	136.92	24.4	15.4	115410000	65482000	49932000	4439000	2518500	1920500	21.2641	20.8731	0.391083	117480000	56904000	26.8078	25.762	1.04581	Septin-9	2009-09-01	8	6	14
E7EW69;E7EX04;B5ME97;Q9P0V9-3;Q9P0V9;Q9P0V9-2;F5GYV2;F5H1F2	E7EW69;E7EX04;B5ME97;Q9P0V9-3;Q9P0V9;Q9P0V9-2	5;5;5;5;5;5;1;1	5;5;5;5;5;5;1;1	5;5;5;5;5;5;1;1	Septin-10	2010-09-01	Isoform of Q9P0V9, Septin-10;Isoform of Q9P0V9, Septin-10;Isoform of Q9P0V9, Septin 10, isoform CRA_c;Isoform of Q9P0V9, Isoform 3 of Septin-10;Septin-10;Isoform of Q9P0V9, Isoform 2 of Septin-10	non matrisome	non matrisome	8	5	5	5	4	2	4	2	4	2	13.8	13.8	13.8	52.145	450	450;473;544;431;454;503;26;98	0	145.74	11.8	5.1	65303000	37852000	27451000	2968300	1720500	1247800	20.7144	20.251	0.463441	61432000	0	25.8725	#NUM!	#NUM!	Septin-10	2010-09-01	5	2	7
D6RGI3;D6RER5;Q9NVA2;Q9NVA2-2;H0Y961;D6RDU5;H0Y9G8;D6RDP1;D6R9Y6	D6RGI3;D6RER5;Q9NVA2;Q9NVA2-2;H0Y961;D6RDU5	8;8;8;7;5;5;2;1;1	8;8;8;7;5;5;2;1;1	4;4;4;3;2;1;2;1;1	Septin-11	2011-09-01	Isoform of Q9NVA2, Septin 11, isoform CRA_b;Isoform of Q9NVA2, Septin-11;Septin-11;Isoform of Q9NVA2, Isoform 2 of Septin-11;Isoform of Q9NVA2, Septin-11 (Fragment);Isoform of Q9NVA2, Septin-11 (Fragment)	non matrisome	non matrisome	9	8	8	4	6	4	6	4	2	3	21.9	21.9	13.4	49.005	425	425;432;429;439;160;372;82;126;136	0	278.67	14.4	12.7	358700000	77947000	280760000	17081000	3711700	13369000	21.8236	23.6724	-1.84874	225020000	79415000	27.7455	26.2429	1.50257	Septin-11	2011-09-01	8	6	14
P01023	P01023	5	5	3	Alpha-2-macroglobulin	A2M	Alpha-2-macroglobulin	non matrisome	non matrisome	1	5	5	3	5	0	5	0	3	0	4	4	2.6	163.29	1474	1474	0	64.74	4	0	32762000	32762000	0	455030	455030	0	18.7956	#NUM!	#NUM!	74267000	0	26.1462	#NUM!	#NUM!	Alpha-2-macroglobulin	A2M	6	0	6
H3BU82;F8VZ44;Q9NRG9	H3BU82;F8VZ44;Q9NRG9	1;1;1	1;1;1	1;1;1	Aladin	AAAS	Isoform of Q9NRG9, Aladin (Fragment);Isoform of Q9NRG9, Aladin;Aladin	non matrisome	non matrisome	3	1	1	1	1	0	1	0	1	0	3.1	3.1	3.1	38.518	358	358;422;546	0.0051086	6.128	3.1	0	5984200	5984200	0	284960	284960	0	18.1204	#NUM!	#NUM!	5984200	0	22.5127	#NUM!	#NUM!	Aladin	AAAS	1	0	1
H7C0R2;C9JG97;C9JEH3;Q13685	H7C0R2;C9JG97;C9JEH3;Q13685	1;1;1;1	1;1;1;1	1;1;1;1	Angio-associated migratory cell protein	AAMP	Isoform of Q13685, Angio-associated migratory cell protein (Fragment);Isoform of Q13685, Angio-associated migratory cell protein;Isoform of Q13685, Angio-associated migratory cell protein;Angio-associated migratory cell protein	non matrisome	non matrisome	4	1	1	1	0	1	0	1	0	1	6.9	6.9	6.9	19.999	189	189;415;435;434	0.0007731	9.2559	0	6.9	8180700	0	8180700	2726900	0	2726900	#NUM!	21.3788	#NUM!	0	3226300	#NUM!	21.6214	#NUM!	Angio-associated migratory cell protein	AAMP	0	1	1
P49588;P49588-2;H3BPK7	P49588;P49588-2	19;19;7	19;19;7	19;19;7	Alanine--tRNA ligase, cytoplasmic	AARS	Alanine--tRNA ligase, cytoplasmic;Isoform of P49588, Isoform 2 of Alanine--tRNA ligase, cytoplasmic	non matrisome	non matrisome	3	19	19	19	13	15	13	15	13	15	29.6	29.6	29.6	106.81	968	968;992;280	0	323.31	22.7	21	1107800000	357170000	750610000	21721000	7003400	14718000	22.7396	23.8111	-1.07145	543560000	374960000	29.0179	28.4822	0.535703	Alanine--tRNA ligase, cytoplasmic	AARS	23	33	56
Q5JTZ9	Q5JTZ9	1	1	1	Alanine--tRNA ligase, mitochondrial	AARS2	Alanine--tRNA ligase, mitochondrial	non matrisome	non matrisome	1	1	1	1	0	1	0	1	0	1	1.3	1.3	1.3	107.34	985	985	0	25.457	0	1.3	8749500	0	8749500	174990	0	174990	#NUM!	17.4169	#NUM!	0	3554100	#NUM!	21.7611	#NUM!	Alanine--tRNA ligase, mitochondrial	AARS2	0	1	1
E9PLW6;Q9NRN7	E9PLW6;Q9NRN7	1;1	1;1	1;1	L-aminoadipate-semialdehyde dehydrogenase-phosphopantetheinyl transferase	AASDHPPT	Isoform of Q9NRN7, L-aminoadipate-semialdehyde dehydrogenase-phosphopantetheinyl transferase (Fragment);L-aminoadipate-semialdehyde dehydrogenase-phosphopantetheinyl transferase	non matrisome	non matrisome	2	1	1	1	1	1	1	1	1	1	6.3	6.3	6.3	22.241	190	190;309	0.00071352	7.2116	6.3	6.3	24542000	7940000	16602000	3067700	992500	2075200	19.9207	20.9848	-1.06411	0	6752700	#NUM!	22.687	#NUM!	L-aminoadipate-semialdehyde dehydrogenase-phosphopantetheinyl transferase	AASDHPPT	1	1	2
Q9NY61	Q9NY61	1	1	1	Protein AATF	AATF	Protein AATF	non matrisome	non matrisome	1	1	1	1	0	1	0	1	0	1	2.5	2.5	2.5	63.132	560	560	0	14.312	0	2.5	14164000	0	14164000	615820	0	615820	#NUM!	19.2321	#NUM!	0	13706000	#NUM!	23.7083	#NUM!	Protein AATF	AATF	0	1	1
E5RFP5;E5RFN6;Q8WWZ4-3;Q8WWZ4-5;Q8WWZ4-4;Q8WWZ4	E5RFP5;E5RFN6;Q8WWZ4-3;Q8WWZ4-5;Q8WWZ4-4;Q8WWZ4	1;1;1;1;1;1	1;1;1;1;1;1	1;1;1;1;1;1	ATP-binding cassette sub-family A member 10	ABCA10	Isoform of Q8WWZ4, ATP-binding cassette sub-family A member 10;Isoform of Q8WWZ4, ATP-binding cassette sub-family A member 10;Isoform of Q8WWZ4, Isoform 3 of ATP-binding cassette sub-family A member 10;Isoform of Q8WWZ4, Isoform 5 of ATP-binding cassette s	non matrisome	non matrisome	6	1	1	1	0	1	0	1	0	1	2.9	2.9	2.9	38.985	340	340;1326;92;452;466;1543	1	-2	0	2.9	10453000	0	10453000	1045300	0	1045300	#NUM!	19.9955	#NUM!	0	4122600	#NUM!	21.9751	#NUM!	ATP-binding cassette sub-family A member 10	ABCA10	0	1	1	+
Q9NRK6;A0A0G2JLV0;A0A087WYD6;X5CMH5;Q9NUT2-5;Q9NUT2-4;Q03519;Q9NUT2-2;Q9NUT2	Q9NRK6	3;1;1;1;1;1;1;1;1	3;1;1;1;1;1;1;1;1	3;1;1;1;1;1;1;1;1	ATP-binding cassette sub-family B member 10, mitochondrial	ABCB10	ATP-binding cassette sub-family B member 10, mitochondrial	non matrisome	non matrisome	9	3	3	3	1	3	1	3	1	3	3.9	3.9	3.9	79.147	738	738;702;702;703;548;630;686;718;735	0	21.554	1.6	3.9	30944000	4273400	26671000	736760	101750	635020	16.6347	19.2764	-2.64177	0	21294000	#NUM!	24.3439	#NUM!	ATP-binding cassette sub-family B member 10, mitochondrial	ABCB10	1	3	4
H7BXK9;Q9NP58-4;Q9NP58	H7BXK9;Q9NP58-4;Q9NP58	3;3;3	3;3;3	3;3;3	ATP-binding cassette sub-family B member 6, mitochondrial	ABCB6	Isoform of Q9NP58, ATP-binding cassette sub-family B member 6, mitochondrial (Fragment);Isoform of Q9NP58, Isoform 2 of ATP-binding cassette sub-family B member 6, mitochondrial;ATP-binding cassette sub-family B member 6, mitochondrial	non matrisome	non matrisome	3	3	3	3	1	2	1	2	1	2	7.7	7.7	7.7	77.434	690	690;796;842	0	20.995	2.9	4.8	34028000	24274000	9753800	1097700	783030	314640	19.5787	18.2633	1.31537	23391000	0	24.4795	#NUM!	#NUM!	ATP-binding cassette sub-family B member 6, mitochondrial	ABCB6	2	2	4
B4DGL8;O75027;O75027-2;E9PJR8;A0A087WW65;O75027-3;E9PNQ5	B4DGL8;O75027;O75027-2;E9PJR8;A0A087WW65;O75027-3	3;3;3;2;2;2;1	3;3;3;2;2;2;1	3;3;3;2;2;2;1	ATP-binding cassette sub-family B member 7, mitochondrial	ABCB7	Isoform of O75027, ATP-binding cassette sub-family B member 7, mitochondrial (Fragment);ATP-binding cassette sub-family B member 7, mitochondrial;Isoform of O75027, Isoform 2 of ATP-binding cassette sub-family B member 7, mitochondrial;Isoform of O75027, A	non matrisome	non matrisome	7	3	3	3	2	1	2	1	2	1	5.6	5.6	5.6	77.12	702	702;752;753;188;713;712;171	0	20.559	4.1	1.4	17936000	10780000	7156400	597870	359330	238550	18.4549	17.8639	0.591018	9964100	0	23.2483	#NUM!	#NUM!	ATP-binding cassette sub-family B member 7, mitochondrial	ABCB7	2	1	3
P28288;P28288-2	P28288;P28288-2	7;5	7;5	7;5	ATP-binding cassette sub-family D member 3	ABCD3	ATP-binding cassette sub-family D member 3;Isoform of P28288, Isoform 2 of ATP-binding cassette sub-family D member 3	non matrisome	non matrisome	2	7	7	7	3	7	3	7	3	7	14.7	14.7	14.7	75.475	659	659;549	0	219.8	6.2	14.7	58784000	14305000	44479000	1469600	357640	1112000	18.4481	20.0847	-1.63658	28711000	23968000	24.7751	24.5146	0.260494	ATP-binding cassette sub-family D member 3	ABCD3	3	8	11
P61221;D6RGF4;D6R9I9;H0Y990	P61221;D6RGF4;D6R9I9	5;3;3;2	5;3;3;2	5;3;3;2	ATP-binding cassette sub-family E member 1	ABCE1	ATP-binding cassette sub-family E member 1;Isoform of P61221, ATP-binding cassette sub-family E member 1 (Fragment);Isoform of P61221, ATP-binding cassette sub-family E member 1	non matrisome	non matrisome	4	5	5	5	3	4	3	4	3	4	12.4	12.4	12.4	67.314	599	599;210;421;147	0	52.732	8.3	9.2	115680000	35714000	79961000	3855800	1190500	2665400	20.1831	21.3459	-1.16278	32904000	0	24.9718	#NUM!	#NUM!	ATP-binding cassette sub-family E member 1	ABCE1	2	5	7
Q8NE71-2;Q8NE71;H0YGW7;A0A0G2JIC2;Q5STZ8;F5GYK6	Q8NE71-2;Q8NE71;H0YGW7	15;15;10;6;6;2	15;15;10;6;6;2	15;15;10;6;6;2	ATP-binding cassette sub-family F member 1	ABCF1	Isoform of Q8NE71, Isoform 2 of ATP-binding cassette sub-family F member 1;ATP-binding cassette sub-family F member 1;Isoform of Q8NE71, ATP-binding cassette sub-family F member 1 (Fragment)	non matrisome	non matrisome	6	15	15	15	8	14	8	14	8	14	23.7	23.7	23.7	91.679	807	807;845;596;238;339;105	0	264.12	12.5	21.9	327980000	104940000	223040000	9110500	2915000	6195400	21.4751	22.5628	-1.0877	210900000	201750000	27.652	27.588	0.0639904	ATP-binding cassette sub-family F member 1	ABCF1	11	18	29
Q9UG63;Q9UG63-2;C9JHK9;C9JZV3	Q9UG63;Q9UG63-2;C9JHK9;C9JZV3	2;2;1;1	2;2;1;1	2;2;1;1	ATP-binding cassette sub-family F member 2	ABCF2	ATP-binding cassette sub-family F member 2;Isoform of Q9UG63, Isoform 2 of ATP-binding cassette sub-family F member 2;Isoform of Q9UG63, ATP-binding cassette sub-family F member 2 (Fragment);Isoform of Q9UG63, ATP-binding cassette sub-family F member 2 (Fr	non matrisome	non matrisome	4	2	2	2	0	2	0	2	0	2	3.4	3.4	3.4	71.289	623	623;634;240;287	0	13.874	0	3.4	32474000	0	32474000	984070	0	984070	#NUM!	19.9084	#NUM!	0	25491000	#NUM!	24.6035	#NUM!	ATP-binding cassette sub-family F member 2	ABCF2	0	3	3
Q9NUQ8-2;Q9NUQ8	Q9NUQ8-2;Q9NUQ8	3;3	3;3	3;3	ATP-binding cassette sub-family F member 3	ABCF3	Isoform of Q9NUQ8, Isoform 2 of ATP-binding cassette sub-family F member 3;ATP-binding cassette sub-family F member 3	non matrisome	non matrisome	2	3	3	3	1	3	1	3	1	3	6.3	6.3	6.3	78.983	703	703;709	0	36.093	1.8	6.3	33840000	10754000	23086000	1025400	325870	699580	18.3139	19.4161	-1.10219	0	18946000	#NUM!	24.1754	#NUM!	ATP-binding cassette sub-family F member 3	ABCF3	1	3	4
Q9NUJ1-3;Q9NUJ1;Q9NUJ1-2	Q9NUJ1-3;Q9NUJ1;Q9NUJ1-2	2;2;1	2;2;1	2;2;1	Mycophenolic acid acyl-glucuronide esterase, mitochondrial	ABHD10	Isoform of Q9NUJ1, Isoform 3 of Mycophenolic acid acyl-glucuronide esterase, mitochondrial;Mycophenolic acid acyl-glucuronide esterase, mitochondrial;Isoform of Q9NUJ1, Isoform 2 of Mycophenolic acid acyl-glucuronide esterase, mitochondrial	non matrisome	non matrisome	3	2	2	2	1	1	1	1	1	1	12.7	12.7	12.7	22.14	205	205;306;149	0	13.032	8.3	4.4	67097000	60198000	6899300	5591400	5016500	574940	22.2582	19.1331	3.1252	54452000	0	25.6985	#NUM!	#NUM!	Mycophenolic acid acyl-glucuronide esterase, mitochondrial	ABHD10	3	1	4
D3YTG3;Q7Z7G0;H0Y897;Q7Z7G0-3;Q7Z7G0-4;Q7Z7G0-2;Q5JPC9;H0YEA0;E9PPR9;H7C556;H7C4X4;H7C4T1;H7C4S3	D3YTG3;Q7Z7G0;H0Y897;Q7Z7G0-3;Q7Z7G0-4;Q7Z7G0-2	10;10;6;6;6;5;4;3;2;2;1;1;1	10;10;6;6;6;5;4;3;2;2;1;1;1	10;10;6;6;6;5;4;3;2;2;1;1;1	Target of Nesh-SH3	ABI3BP	Isoform of Q7Z7G0, Target of Nesh-SH3;Target of Nesh-SH3;Isoform of Q7Z7G0, Target of Nesh-SH3 (Fragment);Isoform of Q7Z7G0, Isoform 3 of Target of Nesh-SH3;Isoform of Q7Z7G0, Isoform 4 of Target of Nesh-SH3;Isoform of Q7Z7G0, Isoform 2 of Target of Nesh-S	non matrisome	non matrisome	13	10	10	10	10	0	10	0	10	0	6.5	6.5	6.5	195.32	1777	1777;1075;1131;655;784;486;1005;191;161;233;187;187;307	0	203.25	6.5	0	126580000	126580000	0	1471800	1471800	0	20.4892	#NUM!	#NUM!	258090000	0	27.9433	#NUM!	#NUM!	Target of Nesh-SH3	ABI3BP	13	0	13
Q5SZC9;Q9P1F3	Q5SZC9;Q9P1F3	1;1	1;1	1;1	Costars family protein ABRACL	ABRACL	Isoform of Q9P1F3, Costars family protein ABRACL;Costars family protein ABRACL	non matrisome	non matrisome	2	1	1	1	0	1	0	1	0	1	23.9	23.9	23.9	7.5164	67	67;81	0.0007326	7.553	0	23.9	7428700	0	7428700	2476200	0	2476200	#NUM!	21.2397	#NUM!	0	6593000	#NUM!	22.6525	#NUM!	Costars family protein ABRACL	ABRACL	0	1	1
H0Y4D4;H7C131;C9JDE9;P09110-2;P09110	H0Y4D4;H7C131;C9JDE9;P09110-2;P09110	1;1;1;1;1	1;1;1;1;1	1;1;1;1;1	3-ketoacyl-CoA thiolase, peroxisomal	ACAA1	Isoform of P09110, 3-ketoacyl-CoA thiolase, peroxisomal (Fragment);Isoform of P09110, 3-ketoacyl-CoA thiolase, peroxisomal (Fragment);Isoform of P09110, 3-ketoacyl-CoA thiolase, peroxisomal;Isoform of P09110, Isoform 2 of 3-ketoacyl-CoA thiolase, peroxisom	non matrisome	non matrisome	5	1	1	1	0	1	0	1	0	1	8.9	8.9	8.9	24.913	237	237;290;383;331;424	0.0007657	8.5861	0	8.9	5954300	0	5954300	595430	0	595430	#NUM!	19.1836	#NUM!	0	6924900	#NUM!	22.7234	#NUM!	3-ketoacyl-CoA thiolase, peroxisomal	ACAA1	0	1	1
A0A0B4J2A4;P42765;K7EME0;K7EJ68;K7ER88;K7EJB1	A0A0B4J2A4;P42765;K7EME0	10;10;9;2;1;1	10;10;9;2;1;1	10;10;9;2;1;1	3-ketoacyl-CoA thiolase, mitochondrial	ACAA2	Isoform of P42765, 3-ketoacyl-CoA thiolase, mitochondrial;3-ketoacyl-CoA thiolase, mitochondrial;Isoform of P42765, 3-ketoacyl-CoA thiolase, mitochondrial	non matrisome	non matrisome	6	10	10	10	7	5	7	5	7	5	43.7	43.7	43.7	41.601	394	394;397;342;124;72;84	0	219.38	35	14.5	138960000	55635000	83327000	6617200	2649300	3967900	21.3372	21.9199	-0.582764	49651000	68750000	25.5653	26.0349	-0.469537	3-ketoacyl-CoA thiolase, mitochondrial	ACAA2	7	6	13
Q13085;Q13085-4;Q13085-3;Q13085-2;Q59FY4;O00763-3;O00763-2;O00763;A0A087X2F8;A0A087X0W4;A0A087X126;A0A087WYK6;A0A0C4DGT1;S4R3S7;F8W8T8;H0YGH5	Q13085;Q13085-4;Q13085-3;Q13085-2	18;18;17;17;7;6;6;6;1;1;1;1;1;1;1;1	18;18;17;17;7;6;6;6;1;1;1;1;1;1;1;1	18;18;17;17;7;6;6;6;1;1;1;1;1;1;1;1	Acetyl-CoA carboxylase 1;Biotin carboxylase	ACACA	Acetyl-CoA carboxylase 1;Isoform of Q13085, Isoform 4 of Acetyl-CoA carboxylase 1;Isoform of Q13085, Isoform 3 of Acetyl-CoA carboxylase 1;Isoform of Q13085, Isoform 2 of Acetyl-CoA carboxylase 1	non matrisome	non matrisome	16	18	18	18	6	14	6	14	6	14	10.2	10.2	10.2	265.55	2346	2346;2383;2268;2288;998;2256;2388;2458;84;94;112;114;120;155;858;859	0	187.98	4.5	7.5	183550000	54879000	128670000	1529600	457330	1072200	18.8029	20.0321	-1.22927	59976000	131090000	25.8379	26.966	-1.1281	Acetyl-CoA carboxylase 1;Biotin carboxylase	ACACA	7	17	24
Q9UKU7-2;Q9UKU7	Q9UKU7-2;Q9UKU7	1;1	1;1	1;1	Isobutyryl-CoA dehydrogenase, mitochondrial	ACAD8	Isoform of Q9UKU7, Isoform 2 of Isobutyryl-CoA dehydrogenase, mitochondrial;Isobutyryl-CoA dehydrogenase, mitochondrial	non matrisome	non matrisome	2	1	1	1	0	1	0	1	0	1	4.5	4.5	4.5	31.023	288	288;415	0.00075386	8.1075	0	4.5	172100000	0	172100000	8604900	0	8604900	#NUM!	23.0367	#NUM!	0	69592000	#NUM!	26.0524	#NUM!	Isobutyryl-CoA dehydrogenase, mitochondrial	ACAD8	0	6	6
Q9H845;H0Y8Z9	Q9H845;H0Y8Z9	5;3	5;3	5;3	Acyl-CoA dehydrogenase family member 9, mitochondrial	ACAD9	Acyl-CoA dehydrogenase family member 9, mitochondrial;Isoform of Q9H845, Acyl-CoA dehydrogenase family member 9, mitochondrial (Fragment)	non matrisome	non matrisome	2	5	5	5	0	5	0	5	0	5	9.2	9.2	9.2	68.76	621	621;384	0	31.795	0	9.2	33823000	0	33823000	966380	0	966380	#NUM!	19.8822	#NUM!	0	24693000	#NUM!	24.5576	#NUM!	Acyl-CoA dehydrogenase family member 9, mitochondrial	ACAD9	0	5	5
B7Z9I1;Q5T4U5;P11310;P11310-2;H0YDT5	B7Z9I1;Q5T4U5;P11310;P11310-2	3;3;3;3;1	3;3;3;3;1	3;3;3;3;1	Medium-chain specific acyl-CoA dehydrogenase, mitochondrial	ACADM	Isoform of P11310, Medium-chain-specific acyl-CoA dehydrogenase, mitochondrial;Isoform of P11310, Acyl-Coenzyme A dehydrogenase, C-4 to C-12 straight chain, isoform CRA_a;Medium-chain specific acyl-CoA dehydrogenase, mitochondrial;Isoform of P11310, Isofor	non matrisome	non matrisome	5	3	3	3	2	2	2	2	2	2	10.4	10.4	10.4	42.426	385	385;454;421;425;67	0	70.885	7.3	6.5	72994000	31793000	41201000	3841800	1673300	2168500	20.6743	21.0483	-0.374001	0	46577000	#NUM!	25.4731	#NUM!	Medium-chain specific acyl-CoA dehydrogenase, mitochondrial	ACADM	2	3	5
E9PE82;P16219	E9PE82;P16219	1;1	1;1	1;1	Short-chain specific acyl-CoA dehydrogenase, mitochondrial	ACADS	Isoform of P16219, Short-chain-specific acyl-CoA dehydrogenase, mitochondrial;Short-chain specific acyl-CoA dehydrogenase, mitochondrial	non matrisome	non matrisome	2	1	1	1	0	1	0	1	0	1	3.2	3.2	3.2	44.012	408	408;412	0.0007728	9.228	0	3.2	11236000	0	11236000	702240	0	702240	#NUM!	19.4216	#NUM!	0	4570200	#NUM!	22.1238	#NUM!	Short-chain specific acyl-CoA dehydrogenase, mitochondrial	ACADS	0	1	1
P49748-2;P49748;P49748-3;G3V1M7;J3QRJ8;J3KSR4;K7EMF8;J3KS89;K7EQP4	P49748-2;P49748;P49748-3	13;13;13;4;2;2;1;1;1	13;13;13;4;2;2;1;1;1	13;13;13;4;2;2;1;1;1	Very long-chain specific acyl-CoA dehydrogenase, mitochondrial	ACADVL	Isoform of P49748, Isoform 2 of Very long-chain specific acyl-CoA dehydrogenase, mitochondrial;Very long-chain specific acyl-CoA dehydrogenase, mitochondrial;Isoform of P49748, Isoform 3 of Very long-chain specific acyl-CoA dehydrogenase, mitochondrial	non matrisome	non matrisome	9	13	13	13	9	11	9	11	9	11	27.3	27.3	27.3	68.058	633	633;655;678;282;194;204;45;76;224	0	223.33	19	23.2	621780000	187010000	434760000	15544000	4675400	10869000	22.1567	23.3737	-1.21706	399100000	463500000	28.5722	28.788	-0.215819	Very long-chain specific acyl-CoA dehydrogenase, mitochondrial	ACADVL	12	16	28
P24752;H0YEL7;E9PRQ6;P24752-2	P24752	7;3;3;3	7;3;3;3	7;3;3;3	Acetyl-CoA acetyltransferase, mitochondrial	ACAT1	Acetyl-CoA acetyltransferase, mitochondrial	non matrisome	non matrisome	4	7	7	7	4	6	4	6	4	6	21.3	21.3	21.3	45.199	427	427;136;141;162	0	68.639	11.2	19.7	226150000	53104000	173050000	9832700	2308900	7523900	21.1388	22.843	-1.70427	135440000	147210000	27.0131	27.1333	-0.120222	Acetyl-CoA acetyltransferase, mitochondrial	ACAT1	4	9	13
Q9BWD1;Q9BWD1-2	Q9BWD1;Q9BWD1-2	3;3	3;3	3;3	Acetyl-CoA acetyltransferase, cytosolic	ACAT2	Acetyl-CoA acetyltransferase, cytosolic;Isoform of Q9BWD1, Isoform 2 of Acetyl-CoA acetyltransferase, cytosolic	non matrisome	non matrisome	2	3	3	3	2	1	2	1	2	1	15.4	15.4	15.4	41.35	397	397;426	0	34.963	7.8	7.6	21819000	11118000	10701000	1283500	653980	629500	19.3189	19.2638	0.0550401	0	10356000	#NUM!	23.304	#NUM!	Acetyl-CoA acetyltransferase, cytosolic	ACAT2	2	2	4
Q9H3P7	Q9H3P7	2	2	2	Golgi resident protein GCP60	ACBD3	Golgi resident protein GCP60	non matrisome	non matrisome	1	2	2	2	0	2	0	2	0	2	7.6	7.6	7.6	60.593	528	528	0	64.235	0	7.6	19748000	0	19748000	940380	0	940380	#NUM!	19.8429	#NUM!	0	16973000	#NUM!	24.0167	#NUM!	Golgi resident protein GCP60	ACBD3	0	2	2
S4R3H4;E7EQT4;Q9UKV3;G3V3B0;Q9UKV3-3;Q9UKV3-2;Q9UKV3-5;G3V3T3	S4R3H4;E7EQT4;Q9UKV3;G3V3B0;Q9UKV3-3;Q9UKV3-2;Q9UKV3-5	6;6;6;5;5;5;5;1	6;6;6;5;5;5;5;1	6;6;6;5;5;5;5;1	Apoptotic chromatin condensation inducer in the nucleus	ACIN1	Isoform of Q9UKV3, Apoptotic chromatin condensation inducer in the nucleus;Isoform of Q9UKV3, Apoptotic chromatin condensation inducer in the nucleus;Apoptotic chromatin condensation inducer in the nucleus;Isoform of Q9UKV3, Apoptotic chromatin condensatio	non matrisome	non matrisome	8	6	6	6	5	3	5	3	5	3	6.9	6.9	6.9	145.44	1283	1283;1301;1341;582;583;614;1328;194	0	59.269	5.5	3.7	98600000	45201000	53399000	1540600	706270	834360	19.4299	19.6703	-0.24045	48571000	43863000	25.5336	25.3865	0.147091	Apoptotic chromatin condensation inducer in the nucleus	ACIN1	5	2	7
P53396;P53396-2;P53396-3;K7ESG8;K7EIE7	P53396;P53396-2;P53396-3	27;26;19;3;1	27;26;19;3;1	27;26;19;3;1	ATP-citrate synthase	ACLY	ATP-citrate synthase;Isoform of P53396, Isoform 2 of ATP-citrate synthase;Isoform of P53396, Isoform 3 of ATP-citrate synthase	non matrisome	non matrisome	5	27	27	27	14	22	14	22	14	22	31.2	31.2	31.2	120.84	1101	1101;1091;830;109;133	0	323.31	18.6	23	981840000	355020000	626820000	16641000	6017200	10624000	22.5207	23.3408	-0.820163	477850000	497040000	28.832	28.8888	-0.0568041	ATP-citrate synthase	ACLY	26	42	68
P21399	P21399	7	7	7	Cytoplasmic aconitate hydratase	ACO1	Cytoplasmic aconitate hydratase	non matrisome	non matrisome	1	7	7	7	5	2	5	2	5	2	11.9	11.9	11.9	98.398	889	889	0	49.169	10.3	1.6	65452000	51008000	14444000	1558400	1214500	343910	20.2119	18.3917	1.82026	53975000	0	25.6858	#NUM!	#NUM!	Cytoplasmic aconitate hydratase	ACO1	5	2	7
A2A274;Q99798	A2A274;Q99798	14;14	14;14	14;14	Aconitate hydratase, mitochondrial	ACO2	Isoform of Q99798, Aconitate hydratase, mitochondrial;Aconitate hydratase, mitochondrial	non matrisome	non matrisome	2	14	14	14	5	13	5	13	5	13	25.5	25.5	25.5	87.819	805	805;780	0	145.86	8.6	22.9	589250000	42510000	546740000	15109000	1090000	14019000	20.0559	23.7409	-3.68498	119670000	204840000	26.8345	27.6099	-0.775436	Aconitate hydratase, mitochondrial	ACO2	5	20	25
Q8WXI4-2;Q8WXI4	Q8WXI4-2;Q8WXI4	1;1	1;1	1;1	Acyl-coenzyme A thioesterase 11	ACOT11	Isoform of Q8WXI4, Isoform 2 of Acyl-coenzyme A thioesterase 11;Acyl-coenzyme A thioesterase 11	non matrisome	non matrisome	2	1	1	1	0	1	0	1	0	1	1.9	1.9	1.9	67.152	594	594;607	1	-2	0	1.9	7737300	0	7737300	249590	0	249590	#NUM!	17.9292	#NUM!	0	3051400	#NUM!	21.541	#NUM!	Acyl-coenzyme A thioesterase 11	ACOT11	0	0	0	+
Q9NPJ3-2;Q9NPJ3	Q9NPJ3-2;Q9NPJ3	4;4	4;4	4;4	Acyl-coenzyme A thioesterase 13;Acyl-coenzyme A thioesterase 13, N-terminally processed	ACOT13	Isoform of Q9NPJ3, Isoform 2 of Acyl-coenzyme A thioesterase 13;Acyl-coenzyme A thioesterase 13	non matrisome	non matrisome	2	4	4	4	3	3	3	3	3	3	45.3	45.3	45.3	12.366	117	117;140	0	39.463	36.8	34.2	213680000	87184000	126500000	53421000	21796000	31625000	24.3776	24.9146	-0.537002	145420000	117980000	27.1157	26.814	0.301683	Acyl-coenzyme A thioesterase 13;Acyl-coenzyme A thioesterase 13, N-terminally processed	ACOT13	6	3	9
O00154-6;O00154-4;O00154-7;O00154;K7EKP8;O00154-2;O00154-3;O00154-5	O00154-6;O00154-4;O00154-7;O00154;K7EKP8;O00154-2;O00154-3;O00154-5	5;5;5;5;4;4;4;4	5;5;5;5;4;4;4;4	5;5;5;5;4;4;4;4	Cytosolic acyl coenzyme A thioester hydrolase	ACOT7	Isoform of O00154, Isoform 6 of Cytosolic acyl coenzyme A thioester hydrolase;Isoform of O00154, Isoform 4 of Cytosolic acyl coenzyme A thioester hydrolase;Isoform of O00154, Isoform 7 of Cytosolic acyl coenzyme A thioester hydrolase;Cytosolic acyl coenzym	non matrisome	non matrisome	8	5	5	5	4	5	4	5	4	5	21	21	21	36.567	329	329;338;370;380;279;246;283;350	0	61.335	18.2	21	255850000	116080000	139770000	14214000	6448800	7765200	22.6206	22.8886	-0.267992	144570000	96148000	27.1072	26.5188	0.588439	Cytosolic acyl coenzyme A thioester hydrolase	ACOT7	10	11	21
H7C5Q2;Q9Y305-3;Q9Y305-2;Q9Y305;Q9Y305-4	H7C5Q2;Q9Y305-3;Q9Y305-2;Q9Y305;Q9Y305-4	1;1;1;1;1	1;1;1;1;1	1;1;1;1;1	Acyl-coenzyme A thioesterase 9, mitochondrial	ACOT9	Isoform of Q9Y305, Acyl-coenzyme A thioesterase 9, mitochondrial (Fragment);Isoform of Q9Y305, Isoform 3 of Acyl-coenzyme A thioesterase 9, mitochondrial;Isoform of Q9Y305, Isoform 2 of Acyl-coenzyme A thioesterase 9, mitochondrial;Acyl-coenzyme A thioeste	non matrisome	non matrisome	5	1	1	1	1	0	1	0	1	0	5.3	5.3	5.3	30.047	264	264;379;406;439;448	0	10.709	5.3	0	6380600	6380600	0	375330	375330	0	18.5178	#NUM!	#NUM!	15780000	0	23.9116	#NUM!	#NUM!	Acyl-coenzyme A thioesterase 9, mitochondrial	ACOT9	1	0	1
P24666;G5E9R5;P24666-4;P24666-3;P24666-2;F2Z2Q9;D3YTI2	P24666;G5E9R5;P24666-4;P24666-3;P24666-2	3;2;2;2;2;1;1	3;2;2;2;2;1;1	3;2;2;2;2;1;1	Low molecular weight phosphotyrosine protein phosphatase	ACP1	Low molecular weight phosphotyrosine protein phosphatase;Isoform of P24666, Acid phosphatase 1, soluble, isoform CRA_d;Isoform of P24666, Isoform 4 of Low molecular weight phosphotyrosine protein phosphatase;Isoform of P24666, Isoform 3 of Low molecular we	non matrisome	non matrisome	7	3	3	3	2	2	2	2	2	2	24.1	24.1	24.1	18.042	158	158;80;112;124;158;70;85	0	35.39	12.7	17.1	93373000	20050000	73323000	10375000	2227700	8147000	21.0871	22.9578	-1.87071	42052000	0	25.3257	#NUM!	#NUM!	Low molecular weight phosphotyrosine protein phosphatase	ACP1	2	2	4
E9PLV5;P10323	E9PLV5;P10323	1;1	1;1	1;1	Acrosin;Acrosin light chain;Acrosin heavy chain	ACR	Isoform of P10323, Acrosin;Acrosin	non matrisome	non matrisome	2	1	1	1	0	1	0	1	0	1	9.4	9.4	9.4	23.078	212	212;421	1	-2	0	9.4	9870600	0	9870600	759270	0	759270	#NUM!	19.5343	#NUM!	0	9551600	#NUM!	23.1873	#NUM!	Acrosin;Acrosin light chain;Acrosin heavy chain	ACR	0	1	1	+
O95573;F5GWH2	O95573	9;1	9;1	9;1	Long-chain-fatty-acid--CoA ligase 3	ACSL3	Long-chain-fatty-acid--CoA ligase 3	non matrisome	non matrisome	2	9	9	9	4	7	4	7	4	7	19.3	19.3	19.3	80.419	720	720;141	0	118.55	8.9	14.9	134840000	64148000	70689000	4086000	1943900	2142100	20.8905	21.0306	-0.140072	99322000	71285000	26.5656	26.0871	0.478515	Long-chain-fatty-acid--CoA ligase 3	ACSL3	4	7	11
O60488-2;O60488;D6RF95;H0Y9A0	O60488-2;O60488	3;3;1;1	3;3;1;1	3;3;1;1	Long-chain-fatty-acid--CoA ligase 4	ACSL4	Isoform of O60488, Isoform Short of Long-chain-fatty-acid--CoA ligase 4;Long-chain-fatty-acid--CoA ligase 4	non matrisome	non matrisome	4	3	3	3	3	0	3	0	3	0	6.1	6.1	6.1	74.435	670	670;711;154;156	0	18.437	6.1	0	16836000	16836000	0	481030	481030	0	18.8758	#NUM!	#NUM!	16836000	0	24.005	#NUM!	#NUM!	Long-chain-fatty-acid--CoA ligase 4	ACSL4	3	0	3
F5GXW0;P00813	F5GXW0;P00813	1;1	1;1	1;1	Adenosine deaminase	ADA	Isoform of P00813, Adenosine deaminase;Adenosine deaminase	non matrisome	non matrisome	2	1	1	1	1	0	1	0	1	0	5.3	5.3	5.3	29.328	263	263;363	0	14.69	5.3	0	6855500	6855500	0	457030	457030	0	18.8019	#NUM!	#NUM!	7922600	0	22.9175	#NUM!	#NUM!	Adenosine deaminase	ADA	1	0	1
P55265-5;P55265;P55265-4;H0YCK3;P55265-3;P55265-2	P55265-5;P55265;P55265-4;H0YCK3;P55265-3;P55265-2	11;11;11;10;10;10	11;11;11;10;10;10	11;11;11;10;10;10	Double-stranded RNA-specific adenosine deaminase	ADAR	Isoform of P55265, Isoform 5 of Double-stranded RNA-specific adenosine deaminase;Double-stranded RNA-specific adenosine deaminase;Isoform of P55265, Isoform 4 of Double-stranded RNA-specific adenosine deaminase;Isoform of P55265, Double-stranded RNA-specif	non matrisome	non matrisome	6	11	11	11	3	11	3	11	3	11	15.4	15.4	15.4	103.64	931	931;1226;1269;1195;1181;1200	0	106.84	4.2	15.4	163960000	27219000	136740000	2981100	494880	2486200	18.9167	21.2455	-2.32879	95386000	93633000	26.5073	26.4805	0.0267605	Double-stranded RNA-specific adenosine deaminase	ADAR	3	14	17
P78563-6;P78563-2;P78563-3;P78563-4;P78563;P78563-5	P78563-6;P78563-2;P78563-3;P78563-4;P78563;P78563-5	1;1;1;1;1;1	1;1;1;1;1;1	1;1;1;1;1;1	Double-stranded RNA-specific editase 1	ADARB1	Isoform of P78563, Isoform 6 of Double-stranded RNA-specific editase 1;Isoform of P78563, Isoform 2 of Double-stranded RNA-specific editase 1;Isoform of P78563, Isoform 3 of Double-stranded RNA-specific editase 1;Isoform of P78563, Isoform 4 of Double-stra	non matrisome	non matrisome	6	1	1	1	0	1	0	1	0	1	2.1	2.1	2.1	73.664	674	674;701;714;729;741;790	0	14.334	0	2.1	5905900	0	5905900	203650	0	203650	#NUM!	17.6357	#NUM!	0	5715000	#NUM!	22.4463	#NUM!	Double-stranded RNA-specific editase 1	ADARB1	0	1	1
E7EV99;E7ENY0;P35611-2;P35611-6;P35611;P35611-3;D6RF25;A0A0A0MSR2;H0Y9H2;P35611-5;P35611-4	E7EV99;E7ENY0;P35611-2;P35611-6;P35611;P35611-3;D6RF25;A0A0A0MSR2;H0Y9H2;P35611-5;P35611-4	2;2;2;2;2;2;1;1;1;1;1	2;2;2;2;2;2;1;1;1;1;1	2;2;2;2;2;2;1;1;1;1;1	Alpha-adducin	ADD1	Isoform of P35611, Alpha-adducin;Isoform of P35611, Alpha-adducin;Isoform of P35611, Isoform 2 of Alpha-adducin;Isoform of P35611, Isoform 6 of Alpha-adducin;Alpha-adducin;Isoform of P35611, Isoform 3 of Alpha-adducin;Isoform of P35611, Alpha-adducin (Frag	non matrisome	non matrisome	11	2	2	2	0	2	0	2	0	2	3.5	3.5	3.5	70.055	632	632;663;631;662;737;768;142;400;444;511;662	0	12.076	0	3.5	16620000	0	16620000	639230	0	639230	#NUM!	19.286	#NUM!	0	16928000	#NUM!	24.0129	#NUM!	Alpha-adducin	ADD1	0	2	2
H0Y9K5;E7EMR3;E7ES20;E7ENK1;E7ESV6;E7EUP0;E7EX52;E7EN28;E9PBG4;E7EW95;E7EVD6;E7ETE3;E7EUW2;Q9HAR2-3;Q9HAR2-2;Q9HAR2;Q9HAR2-4	H0Y9K5;E7EMR3;E7ES20;E7ENK1;E7ESV6;E7EUP0;E7EX52;E7EN28;E9PBG4;E7EW95;E7EVD6;E7ETE3;E7EUW2;Q9HAR2-3;Q9HAR2-2;Q9HAR2;Q9HAR2-4	1;1;1;1;1;1;1;1;1;1;1;1;1;1;1;1;1	1;1;1;1;1;1;1;1;1;1;1;1;1;1;1;1;1	1;1;1;1;1;1;1;1;1;1;1;1;1;1;1;1;1	Latrophilin-3	ADGRL3;LPHN3	Isoform of Q9HAR2, Adhesion G protein-coupled receptor L3 (Fragment);Isoform of Q9HAR2, Adhesion G protein-coupled receptor L3;Isoform of Q9HAR2, Adhesion G protein-coupled receptor L3;Isoform of Q9HAR2, Adhesion G protein-coupled receptor L3;Isoform of Q9	non matrisome	non matrisome	17	1	1	1	0	1	0	1	0	1	1.4	1.4	1.4	102.31	918	918;1231;1274;1283;1299;1308;1342;1351;1503;1512;1528;1571;1580;707;1240;1447;1469	0.0013894	6.9962	0	1.4	9092800	0	9092800	233150	0	233150	#NUM!	17.8309	#NUM!	0	3693600	#NUM!	21.8166	#NUM!	Latrophilin-3	ADGRL3;LPHN3	0	1	1
P11766;D6RAY0;D6R9G2;D6RFE4;H0YAG8	P11766;D6RAY0;D6R9G2;D6RFE4;H0YAG8	2;1;1;1;1	2;1;1;1;1	2;1;1;1;1	Alcohol dehydrogenase class-3	ADH5	Alcohol dehydrogenase class-3;Isoform of P11766, Alcohol dehydrogenase class-3;Isoform of P11766, Alcohol dehydrogenase class-3;Isoform of P11766, Alcohol dehydrogenase class-3;Isoform of P11766, Alcohol dehydrogenase class-3 (Fragment)	non matrisome	non matrisome	5	2	2	2	2	1	2	1	2	1	7.8	7.8	7.8	39.724	374	374;56;95;115;262	0	32.861	7.8	3.5	27982000	22565000	5416400	1399100	1128300	270820	20.1057	18.047	2.05874	19601000	0	24.2244	#NUM!	#NUM!	Alcohol dehydrogenase class-3	ADH5	2	1	3
Q15847;Q5TBU2	Q15847;Q5TBU2	2;1	2;1	2;1	Adipogenesis regulatory factor	ADIRF	Adipogenesis regulatory factor;Isoform of Q15847, Adipogenesis regulatory factor (Fragment)	non matrisome	non matrisome	2	2	2	2	2	0	2	0	2	0	28.9	28.9	28.9	7.8547	76	76;38	0	21.846	28.9	0	82729000	82729000	0	27576000	27576000	0	24.7169	#NUM!	#NUM!	133750000	0	26.995	#NUM!	#NUM!	Adipogenesis regulatory factor	ADIRF	4	0	4
P55263-4;P55263-2;P55263;P55263-3	P55263-4;P55263-2;P55263;P55263-3	5;5;5;4	5;5;5;4	5;5;5;4	Adenosine kinase	ADK	Isoform of P55263, Isoform 4 of Adenosine kinase;Isoform of P55263, Isoform 2 of Adenosine kinase;Adenosine kinase;Isoform of P55263, Isoform 3 of Adenosine kinase	non matrisome	non matrisome	4	5	5	5	2	5	2	5	2	5	21.1	21.1	21.1	36.579	327	327;345;362;305	0	70.353	8.3	21.1	206040000	41872000	164170000	11447000	2326200	9120600	21.1495	23.1207	-1.97115	60479000	78190000	25.8499	26.2205	-0.37055	Adenosine kinase	ADK	1	5	6
Q9BRR6-4;Q9BRR6-3;Q9BRR6-2;Q9BRR6	Q9BRR6-4;Q9BRR6-3;Q9BRR6-2;Q9BRR6	1;1;1;1	1;1;1;1	1;1;1;1	ADP-dependent glucokinase	ADPGK	Isoform of Q9BRR6, Isoform 4 of ADP-dependent glucokinase;Isoform of Q9BRR6, Isoform 3 of ADP-dependent glucokinase;Isoform of Q9BRR6, Isoform 2 of ADP-dependent glucokinase;ADP-dependent glucokinase	non matrisome	non matrisome	4	1	1	1	0	1	0	1	0	1	6.8	6.8	6.8	24.13	222	222;258;496;497	0.0045662	6.3008	0	6.8	5966700	0	5966700	745830	0	745830	#NUM!	19.5085	#NUM!	0	2426900	#NUM!	21.2107	#NUM!	ADP-dependent glucokinase	ADPGK	0	1	1
A0A096LNY5;A0A1B0GTG9;A0A1B0GWF8;A0A1B0GWJ0;A0A1B0GTJ7;A0A0A6YY92;P30566-2;P30566;A0A096LP92;B4DEP1;A0A096LPA2;A0A096LP72;A0A096LNY4;A0A096LNY6	A0A096LNY5;A0A1B0GTG9;A0A1B0GWF8;A0A1B0GWJ0;A0A1B0GTJ7;A0A0A6YY92;P30566-2;P30566;A0A096LP92;B4DEP1;A0A096LPA2;A0A096LP72;A0A096LNY4;A0A096LNY6	4;4;4;4;4;4;4;4;2;2;2;2;2;2	4;4;4;4;4;4;4;4;2;2;2;2;2;2	4;4;4;4;4;4;4;4;2;2;2;2;2;2	Adenylosuccinate lyase	ADSL	Isoform of P30566, Adenylosuccinate lyase (Fragment);Isoform of P30566, Adenylosuccinate lyase (Fragment);Isoform of P30566, Adenylosuccinate lyase (Fragment);Isoform of P30566, Adenylosuccinate lyase;Isoform of P30566, Adenylosuccinate lyase;Isoform of P3	non matrisome	non matrisome	14	4	4	4	2	4	2	4	2	4	19.8	19.8	19.8	29.571	262	262;377;403;480;480;498;425;484;78;127;133;149;164;360	0	26.882	11.5	19.8	41472000	11566000	29906000	3456000	963810	2492200	19.8784	21.249	-1.3706	36089000	27345000	25.1051	24.7048	0.400282	Adenylosuccinate lyase	ADSL	2	4	6
P30520	P30520	6	6	6	Adenylosuccinate synthetase isozyme 2	ADSS	Adenylosuccinate synthetase isozyme 2	non matrisome	non matrisome	1	6	6	6	2	6	2	6	2	6	19.7	19.7	19.7	50.097	456	456	0	58.787	7.2	19.7	128060000	16898000	111160000	6403100	844890	5558200	19.6884	22.4062	-2.71778	53825000	77595000	25.6818	26.2095	-0.527687	Adenylosuccinate synthetase isozyme 2	ADSS	4	8	12
Q8N142	Q8N142	2	2	2	Adenylosuccinate synthetase isozyme 1	ADSSL1	Adenylosuccinate synthetase isozyme 1	non matrisome	non matrisome	1	2	2	2	1	1	1	1	1	1	5.5	5.5	5.5	50.208	457	457	0	13.808	3.1	2.4	12306000	4104500	8201200	535030	178460	356570	17.4452	18.4438	-0.998585	4743400	0	22.1775	#NUM!	#NUM!	Adenylosuccinate synthetase isozyme 1	ADSSL1	1	1	2
Q9Y4W6;K7EP56	Q9Y4W6	3;1	2;1	2;1	AFG3-like protein 2	AFG3L2	AFG3-like protein 2	non matrisome	non matrisome	2	3	2	2	1	2	1	1	1	1	4	3	3	88.583	797	797;209	0	12.248	1.8	2.3	11051000	7603300	3447600	245580	168960	76614	17.3663	16.2253	1.141	6201100	0	22.5641	#NUM!	#NUM!	AFG3-like protein 2	AFG3L2	2	1	3
B8ZZY2;P52594-2;P52594-3;P52594;P52594-4;C9J2I0	B8ZZY2;P52594-2;P52594-3;P52594;P52594-4;C9J2I0	4;4;4;4;4;3	4;4;4;4;4;3	4;4;4;4;4;3	Arf-GAP domain and FG repeat-containing protein 1	AGFG1	Isoform of P52594, Arf-GAP domain and FG repeat-containing protein 1;Isoform of P52594, Isoform 2 of Arf-GAP domain and FG repeat-containing protein 1;Isoform of P52594, Isoform 3 of Arf-GAP domain and FG repeat-containing protein 1;Arf-GAP domain and FG r	non matrisome	non matrisome	6	4	4	4	3	3	3	3	3	3	11.8	11.8	11.8	56.413	541	541;522;560;562;584;237	0	110.07	9.2	8.7	92423000	26267000	66156000	5776400	1641700	4134700	20.6468	21.9794	-1.33259	38107000	69141000	25.1836	26.043	-0.859485	Arf-GAP domain and FG repeat-containing protein 1	AGFG1	3	3	6
E9PG39;E9PC15;Q53H12	E9PG39;E9PC15;Q53H12	1;1;1	1;1;1	1;1;1	Acylglycerol kinase, mitochondrial	AGK	Isoform of Q53H12, Acylglycerol kinase, mitochondrial;Isoform of Q53H12, Acylglycerol kinase, mitochondrial;Acylglycerol kinase, mitochondrial	non matrisome	non matrisome	3	1	1	1	1	1	1	1	1	1	5.3	5.3	5.3	26.925	244	244;394;422	0.00074405	7.7871	5.3	5.3	38832000	16911000	21921000	2773700	1208000	1565800	20.2042	20.5785	-0.374279	0	21212000	#NUM!	24.3384	#NUM!	Acylglycerol kinase, mitochondrial	AGK	1	2	3
P35573;P35573-2;P35573-3	P35573;P35573-2;P35573-3	8;7;7	8;7;7	8;7;7	Glycogen debranching enzyme;4-alpha-glucanotransferase;Amylo-alpha-1,6-glucosidase	AGL	Glycogen debranching enzyme;Isoform of P35573, Isoform 5 of Glycogen debranching enzyme;Isoform of P35573, Isoform 6 of Glycogen debranching enzyme	non matrisome	non matrisome	3	8	8	8	3	6	3	6	3	6	7	7	7	174.76	1532	1532;1515;1516	0	54.363	2.6	5.3	136260000	28618000	107640000	1465100	307720	1157400	18.2313	20.1425	-1.9112	0	72618000	#NUM!	26.1138	#NUM!	Glycogen debranching enzyme;4-alpha-glucanotransferase;Amylo-alpha-1,6-glucosidase	AGL	4	9	13
O00116;A0A1B0GWA2;B8ZZ81	O00116;A0A1B0GWA2	10;8;3	10;8;3	10;8;3	Alkyldihydroxyacetonephosphate synthase, peroxisomal	AGPS	Alkyldihydroxyacetonephosphate synthase, peroxisomal;Isoform of O00116, Alkyldihydroxyacetonephosphate synthase, peroxisomal (Fragment)	non matrisome	non matrisome	3	10	10	10	4	7	4	7	4	7	26.1	26.1	26.1	72.911	658	658;543;189	0	134.68	11.1	17.2	123170000	52218000	70953000	3519200	1491900	2027200	20.5087	20.9511	-0.442338	57618000	0	25.78	#NUM!	#NUM!	Alkyldihydroxyacetonephosphate synthase, peroxisomal	AGPS	7	8	15
Q6RW13	Q6RW13	1	1	1	Type-1 angiotensin II receptor-associated protein	AGTRAP	Type-1 angiotensin II receptor-associated protein	non matrisome	non matrisome	1	1	1	1	1	1	1	1	1	1	10.7	10.7	10.7	17.419	159	159	0.0007391	7.6706	10.7	10.7	62667000	27411000	35257000	8952500	3915800	5036700	21.9009	22.264	-0.363172	0	34117000	#NUM!	25.024	#NUM!	Type-1 angiotensin II receptor-associated protein	AGTRAP	1	1	2
Q8WYP5;Q8WYP5-3;Q8WYP5-2	Q8WYP5;Q8WYP5-3;Q8WYP5-2	4;4;4	4;4;4	4;4;4	Protein ELYS	AHCTF1	Protein ELYS;Isoform of Q8WYP5, Isoform 3 of Protein ELYS;Isoform of Q8WYP5, Isoform 2 of Protein ELYS	non matrisome	non matrisome	3	4	4	4	0	4	0	4	0	4	2.4	2.4	2.4	252.5	2266	2266;2275;2301	0	135.03	0	2.4	34344000	0	34344000	318000	0	318000	#NUM!	18.2787	#NUM!	0	35877000	#NUM!	25.0966	#NUM!	Protein ELYS	AHCTF1	0	4	4
P23526-2;P23526	P23526-2;P23526	2;2	2;2	2;2	Adenosylhomocysteinase	AHCY	Isoform of P23526, Isoform 2 of Adenosylhomocysteinase;Adenosylhomocysteinase	non matrisome	non matrisome	2	2	2	2	1	2	1	2	1	2	6.7	6.7	6.7	44.658	404	404;432	0	12.888	3	6.7	43253000	8679400	34573000	2402900	482190	1920700	18.8792	20.8732	-1.99396	0	33565000	#NUM!	25.0005	#NUM!	Adenosylhomocysteinase	AHCY	1	3	4
O43865;O43865-2;H0Y8B3;Q96HN2-4;Q96HN2-3;Q96HN2-2;Q96HN2	O43865;O43865-2	9;8;3;3;3;3;3	9;8;3;3;3;3;3	9;8;3;3;3;3;3	Putative adenosylhomocysteinase 2	AHCYL1	Adenosylhomocysteinase 2;Isoform of O43865, Isoform 2 of Adenosylhomocysteinase 2	non matrisome	non matrisome	7	9	9	9	5	7	5	7	5	7	17.9	17.9	17.9	58.951	530	530;483;518;508;508;610;611	0	92.099	11.7	14.7	153600000	34891000	118710000	5907800	1342000	4565800	20.356	22.1224	-1.76648	48686000	63970000	25.537	25.9309	-0.393889	Putative adenosylhomocysteinase 2	AHCYL1	5	10	15
Q09666;E9PQE3;E9PJZ0;E9PKR9;E9PJC6;E9PLK4;Q09666-2	Q09666	59;1;1;1;1;1;1	59;1;1;1;1;1;1	59;1;1;1;1;1;1	Neuroblast differentiation-associated protein AHNAK	AHNAK	Neuroblast differentiation-associated protein AHNAK	non matrisome	non matrisome	7	59	59	59	55	15	55	15	55	15	23.3	23.3	23.3	629.09	5890	5890;85;121;123;131;144;149	0	323.31	22.4	7.3	826000000	688100000	137900000	2196800	1830100	366750	20.8035	18.4844	2.31905	982300000	111790000	29.8716	26.7362	3.13537	Neuroblast differentiation-associated protein AHNAK	AHNAK	66	16	82
Q8IVF2-3;Q8IVF2	Q8IVF2-3;Q8IVF2	2;2	2;2	2;2	Protein AHNAK2	AHNAK2	Isoform of Q8IVF2, Isoform 3 of Protein AHNAK2;Protein AHNAK2	non matrisome	non matrisome	2	2	2	2	0	2	0	2	0	2	4	4	4	605.64	5695	5695;5795	0	11.404	0	4	12401000	0	12401000	40791	0	40791	#NUM!	15.316	#NUM!	0	12670000	#NUM!	23.5949	#NUM!	Protein AHNAK2	AHNAK2	0	2	2
O95433;O95433-2;G3V438;H0YJG7;H0YJ63;G3V3W9;H0YJU2	O95433;O95433-2;G3V438;H0YJG7	6;5;4;3;2;2;2	6;5;4;3;2;2;2	6;5;4;3;2;2;2	Activator of 90 kDa heat shock protein ATPase homolog 1	AHSA1	Activator of 90 kDa heat shock protein ATPase homolog 1;Isoform of O95433, Isoform 2 of Activator of 90 kDa heat shock protein ATPase homolog 1;Isoform of O95433, Activator of 90 kDa heat shock protein ATPase homolog 1 (Fragment);Isoform of O95433, Activat	non matrisome	non matrisome	7	6	6	6	2	5	2	5	2	5	25.7	25.7	25.7	38.274	338	338;288;203;216;90;100;133	0	61.362	8.9	20.1	92958000	10672000	82286000	4647900	533610	4114300	19.0254	21.9722	-2.94679	0	70992000	#NUM!	26.0812	#NUM!	Activator of 90 kDa heat shock protein ATPase homolog 1	AHSA1	2	7	9
O95831-3;O95831;O95831-2;E9PMA0;O95831-5;O95831-6;O95831-4	O95831-3;O95831;O95831-2;E9PMA0;O95831-5	5;5;4;3;3;1;1	5;5;4;3;3;1;1	5;5;4;3;3;1;1	Apoptosis-inducing factor 1, mitochondrial	AIFM1	Isoform of O95831, Isoform 3 of Apoptosis-inducing factor 1, mitochondrial;Apoptosis-inducing factor 1, mitochondrial;Isoform of O95831, Isoform 2 of Apoptosis-inducing factor 1, mitochondrial;Isoform of O95831, Apoptosis-inducing factor 1, mitochondrial;I	non matrisome	non matrisome	7	5	5	5	2	3	2	3	2	3	10.7	10.7	10.7	66.294	609	609;613;326;274;261;237;324	0	78.089	5.4	8.5	46221000	18204000	28017000	1540700	606790	933920	19.2108	19.8329	-0.622102	0	30948000	#NUM!	24.8833	#NUM!	Apoptosis-inducing factor 1, mitochondrial	AIFM1	2	3	5
Q9BRQ8;Q9BRQ8-2	Q9BRQ8;Q9BRQ8-2	4;3	4;3	4;3	Apoptosis-inducing factor 2	AIFM2	Apoptosis-inducing factor 2;Isoform of Q9BRQ8, Isoform 2 of Apoptosis-inducing factor 2	non matrisome	non matrisome	2	4	4	4	2	2	2	2	2	2	13.4	13.4	13.4	40.526	373	373;336	0	74.496	6.2	7.2	32907000	18061000	14845000	1731900	950600	781340	19.8585	19.5756	0.282888	18957000	0	24.1762	#NUM!	#NUM!	Apoptosis-inducing factor 2	AIFM2	3	2	5
Q12904;Q12904-2;D6R937	Q12904;Q12904-2;D6R937	5;5;3	5;5;3	5;5;3	Aminoacyl tRNA synthase complex-interacting multifunctional protein 1;Endothelial monocyte-activating polypeptide 2	AIMP1	Aminoacyl tRNA synthase complex-interacting multifunctional protein 1;Isoform of Q12904, Isoform 2 of Aminoacyl tRNA synthase complex-interacting multifunctional protein 1;Isoform of Q12904, Aminoacyl tRNA synthase complex-interacting multifunctional prote	non matrisome	non matrisome	3	5	5	5	4	3	4	3	4	3	22.4	22.4	22.4	34.352	312	312;336;150	0	238.99	17.3	14.4	81532000	32949000	48583000	4796000	1938200	2857800	20.8863	21.4465	-0.560188	59077000	41811000	25.8161	25.3174	0.498714	Aminoacyl tRNA synthase complex-interacting multifunctional protein 1;Endothelial monocyte-activating polypeptide 2	AIMP1	4	4	8
Q13155;A8MU58;F8W950	Q13155;A8MU58;F8W950	3;2;2	3;2;2	3;2;2	Aminoacyl tRNA synthase complex-interacting multifunctional protein 2	AIMP2	Aminoacyl tRNA synthase complex-interacting multifunctional protein 2;Isoform of Q13155, Aminoacyl tRNA synthase complex-interacting multifunctional protein 2;Isoform of Q13155, Aminoacyl tRNA synthase complex-interacting multifunctional protein 2	non matrisome	non matrisome	3	3	3	3	1	3	1	3	1	3	15.6	15.6	15.6	35.348	320	320;242;251	0	40.66	7.8	15.6	93836000	14854000	78982000	5519800	873770	4646000	19.7369	22.1476	-2.41066	0	48840000	#NUM!	25.5416	#NUM!	Aminoacyl tRNA synthase complex-interacting multifunctional protein 2	AIMP2	1	3	4
O00170;E9PMH2;V9GYQ3	O00170;E9PMH2	4;3;1	4;3;1	4;3;1	AH receptor-interacting protein	AIP	AH receptor-interacting protein;Isoform of O00170, AH receptor-interacting protein (Fragment)	non matrisome	non matrisome	3	4	4	4	1	3	1	3	1	3	19.7	19.7	19.7	37.636	330	330;232;188	0	26.936	4.2	15.5	41508000	11376000	30132000	2306000	632000	1674000	19.2696	20.6749	-1.4053	0	24461000	#NUM!	24.544	#NUM!	AH receptor-interacting protein	AIP	1	3	4
Q5T9B7;P00568;H0Y4J6	Q5T9B7;P00568;H0Y4J6	6;6;4	6;6;4	6;6;4	Adenylate kinase isoenzyme 1	AK1	Isoform of P00568, Adenylate kinase isoenzyme 1;Adenylate kinase isoenzyme 1;Isoform of P00568, Adenylate kinase isoenzyme 1 (Fragment)	non matrisome	non matrisome	3	6	6	6	5	4	5	4	5	4	41.4	41.4	41.4	23.411	210	210;194;135	0	123.09	37.1	21.4	260380000	124760000	135630000	21699000	10397000	11302000	23.3097	23.4301	-0.120411	125430000	142670000	26.9023	27.0881	-0.1858	Adenylate kinase isoenzyme 1	AK1	8	4	12
F8W1A4;P54819-6;P54819-5;P54819-2;P54819;F8VY04;P54819-4;P54819-3;G3V213;F8VZG5	F8W1A4;P54819-6;P54819-5;P54819-2;P54819;F8VY04;P54819-4;P54819-3	3;3;3;3;3;2;2;2;1;1	3;3;3;3;3;2;2;2;1;1	3;3;3;3;3;2;2;2;1;1	Adenylate kinase 2, mitochondrial;Adenylate kinase 2, mitochondrial;Adenylate kinase 2, mitochondrial, N-terminally processed	AK2	Isoform of P54819, Adenylate kinase 2, mitochondrial;Isoform of P54819, Isoform 6 of Adenylate kinase 2, mitochondrial;Isoform of P54819, Isoform 5 of Adenylate kinase 2, mitochondrial;Isoform of P54819, Isoform 2 of Adenylate kinase 2, mitochondrial;Adeny	non matrisome	non matrisome	10	3	3	3	1	3	1	3	1	3	16.8	16.8	16.8	25.63	232	232;191;224;232;239;190;130;202;133;162	0	27.251	5.6	16.8	144000000	97310000	46689000	10286000	6950700	3334900	22.7287	21.6692	1.05951	53501000	0	25.6731	#NUM!	#NUM!	Adenylate kinase 2, mitochondrial;Adenylate kinase 2, mitochondrial;Adenylate kinase 2, mitochondrial, N-terminally processed	AK2	4	5	9
D3DQ64;P27144	D3DQ64;P27144	2;2	2;2	2;2	Adenylate kinase 4, mitochondrial	AK4	Isoform of P27144, Adenylate kinase 4, mitochondrial;Adenylate kinase 4, mitochondrial	non matrisome	non matrisome	2	2	2	2	0	2	0	2	0	2	11.7	11.7	11.7	19.78	171	171;223	0	13.772	0	11.7	25642000	0	25642000	2136800	0	2136800	#NUM!	21.027	#NUM!	0	15600000	#NUM!	23.895	#NUM!	Adenylate kinase 4, mitochondrial	AK4	0	3	3
I3L2A2;I3L2N7;Q92667-2;Q92667	I3L2A2;I3L2N7;Q92667-2;Q92667	1;1;1;1	1;1;1;1	1;1;1;1	A-kinase anchor protein 1, mitochondrial	AKAP1	Isoform of Q92667, A-kinase anchor protein 1, mitochondrial (Fragment);Isoform of Q92667, A-kinase anchor protein 1, mitochondrial (Fragment);Isoform of Q92667, Isoform 2 of A-kinase anchor protein 1, mitochondrial;A-kinase anchor protein 1, mitochondrial	non matrisome	non matrisome	4	1	1	1	0	1	0	1	0	1	6	6	6	19.905	182	182;186;593;903	0.0013826	6.9456	0	6	3764600	0	3764600	342230	0	342230	#NUM!	18.3846	#NUM!	0	3642900	#NUM!	21.7967	#NUM!	A-kinase anchor protein 1, mitochondrial	AKAP1	0	1	1
Q02952-3;Q02952-2;Q02952	Q02952-3;Q02952-2;Q02952	1;1;1	1;1;1	1;1;1	A-kinase anchor protein 12	AKAP12	Isoform of Q02952, Isoform 3 of A-kinase anchor protein 12;Isoform of Q02952, Isoform 2 of A-kinase anchor protein 12;A-kinase anchor protein 12	non matrisome	non matrisome	3	1	1	1	1	0	1	0	1	0	0.9	0.9	0.9	180.99	1677	1677;1684;1782	0.00078678	10.216	0.9	0	4318600	4318600	0	53983	53983	0	15.7202	#NUM!	#NUM!	14350000	0	23.7745	#NUM!	#NUM!	A-kinase anchor protein 12	AKAP12	1	0	1
H0YMW2;Q12802-4;Q12802;Q12802-2	H0YMW2;Q12802-4;Q12802;Q12802-2	1;1;1;1	1;1;1;1	1;1;1;1	A-kinase anchor protein 13	AKAP13	Isoform of Q12802, A-kinase anchor protein 13 (Fragment);Isoform of Q12802, Isoform 3 of A-kinase anchor protein 13;A-kinase anchor protein 13;Isoform of Q12802, Isoform 2 of A-kinase anchor protein 13	non matrisome	non matrisome	4	1	1	1	0	1	0	1	0	1	0.8	0.8	0.8	186.13	1745	1745;2793;2813;2817	0.00070796	7.1277	0	0.8	4192800	0	4192800	59054	0	59054	#NUM!	15.8497	#NUM!	0	4057300	#NUM!	21.9521	#NUM!	A-kinase anchor protein 13	AKAP13	0	1	1
O43823	O43823	2	2	2	A-kinase anchor protein 8	AKAP8	A-kinase anchor protein 8	non matrisome	non matrisome	1	2	2	2	1	1	1	1	1	1	4.6	4.6	4.6	76.107	692	692	0	42.171	1.7	2.9	11959000	5395400	6563900	442940	199830	243110	17.6084	17.8912	-0.282836	6235100	0	22.572	#NUM!	#NUM!	A-kinase anchor protein 8	AKAP8	1	1	2
P14550;Q5T621;V9GYG2;V9GYP9	P14550;Q5T621;V9GYG2;V9GYP9	7;5;4;4	7;5;4;4	7;5;4;4	Alcohol dehydrogenase [NADP(+)]	AKR1A1	Alcohol dehydrogenase [NADP(+)];Isoform of P14550, Alcohol dehydrogenase [NADP(+)] (Fragment);Isoform of P14550, Alcohol dehydrogenase [NADP(+)];Isoform of P14550, Alcohol dehydrogenase [NADP(+)] (Fragment)	non matrisome	non matrisome	4	7	7	7	1	7	1	7	1	7	24.9	24.9	24.9	36.573	325	325;147;119;140	0	218.58	4.3	24.9	84899000	5406100	79493000	3859000	245730	3613300	17.9067	21.7849	-3.87817	0	58205000	#NUM!	25.7946	#NUM!	Alcohol dehydrogenase [NADP(+)]	AKR1A1	1	9	10
P15121;E9PCX2;E9PEF9;C9JRZ8;C9JRZ8-2	P15121;E9PCX2	15;12;5;1;1	15;12;5;1;1	15;12;5;1;1	Aldose reductase	AKR1B1	Aldose reductase;Isoform of P15121, Aldose reductase	non matrisome	non matrisome	5	15	15	15	8	12	8	12	8	12	48.7	48.7	48.7	35.853	316	316;263;102;316;344	0	223.45	24.1	41.1	1210300000	347370000	862970000	67241000	19298000	47943000	24.2019	25.5148	-1.31287	567140000	811070000	29.0791	29.5953	-0.516122	Aldose reductase	AKR1B1	16	18	34
Q04828;H0Y804;A6NHU4;P17516	Q04828;H0Y804;A6NHU4	15;10;8;5	8;5;2;0	1;1;1;0	Aldo-keto reductase family 1 member C1	AKR1C1	Aldo-keto reductase family 1 member C1;Isoform of Q04828, Aldo-keto reductase family 1 member C1 (Fragment);Isoform of Q04828, Aldo-keto reductase family 1 member C1	non matrisome	non matrisome	4	15	8	1	13	13	7	6	0	1	52	34.7	5.3	36.788	323	323;248;205;323	0	81.107	46.7	41.8	1689700000	618830000	1070900000	88934000	32570000	56364000	24.957	25.7483	-0.79123	666340000	562370000	29.3117	29.0669	0.244739	Aldo-keto reductase family 1 member C1	AKR1C1	17	13	30
B4DK69;P52895;S4R3P0;P52895-2	B4DK69;P52895;S4R3P0	13;13;9;4	3;3;3;0	3;3;3;0	Aldo-keto reductase family 1 member C2	AKR1C2	Isoform of P52895, Aldo-keto reductase family 1 member C2;Aldo-keto reductase family 1 member C2;Isoform of P52895, Aldo-keto reductase family 1 member C2 (Fragment)	non matrisome	non matrisome	4	13	3	3	12	11	3	3	3	3	45.1	7.4	7.4	33.834	297	297;323;200;139	0	35.213	45.1	34	560870000	33570000	527300000	35054000	2098100	32956000	21.0007	24.974	-3.97339	116540000	286080000	26.7962	28.0918	-1.29559	Aldo-keto reductase family 1 member C2	AKR1C2	5	15	20
A0A0A0MSS8;P42330;S4R3Z2;P42330-2;S4R3D5	A0A0A0MSS8;P42330;S4R3Z2;P42330-2	17;17;16;10;6	17;17;16;10;6	10;10;9;7;2	Aldo-keto reductase family 1 member C3	AKR1C3	Isoform of P42330, Aldo-keto reductase family 1 member C3;Aldo-keto reductase family 1 member C3;Isoform of P42330, Aldo-keto reductase family 1 member C3;Isoform of P42330, Isoform 2 of Aldo-keto reductase family 1 member C3	non matrisome	non matrisome	5	17	17	10	15	13	15	13	9	6	63.2	63.2	45.8	36.867	323	323;323;300;204;155	0	323.31	57	47.7	5132000000	1731700000	3400200000	256600000	86586000	170010000	26.3676	27.341	-0.973414	2111900000	2618000000	30.9759	31.2858	-0.309924	Aldo-keto reductase family 1 member C3	AKR1C3	43	47	90
P51857-2;P51857	P51857-2;P51857	1;1	1;1	1;1	3-oxo-5-beta-steroid 4-dehydrogenase	AKR1D1	Isoform of P51857, Isoform 2 of 3-oxo-5-beta-steroid 4-dehydrogenase;3-oxo-5-beta-steroid 4-dehydrogenase	non matrisome	non matrisome	2	1	1	1	1	1	1	1	1	1	3.1	3.1	3.1	32.747	290	290;326	0.0036244	6.4294	3.1	3.1	167760000	13282000	154480000	8829400	699060	8130300	19.4151	22.9549	-3.53982	0	140640000	#NUM!	27.0674	#NUM!	3-oxo-5-beta-steroid 4-dehydrogenase	AKR1D1	1	2	3
H3BLU7;O43488;Q8NHP1	H3BLU7;O43488;Q8NHP1	2;2;1	2;2;1	2;2;1	Aflatoxin B1 aldehyde reductase member 2;Aflatoxin B1 aldehyde reductase member 4	AKR7A2;AKR7L	Isoform of O43488, Aflatoxin B1 aldehyde reductase member 2 (Fragment);Aflatoxin B1 aldehyde reductase member 2;Aflatoxin B1 aldehyde reductase member 4	non matrisome	non matrisome	3	2	2	2	1	2	1	2	1	2	8.6	8.6	8.6	34.684	314	314;359;331	0	19.974	3.8	8.6	21972000	5186500	16786000	1690200	398960	1291200	18.6059	20.3003	-1.6944	0	18164000	#NUM!	24.1146	#NUM!	Aflatoxin B1 aldehyde reductase member 2;Aflatoxin B1 aldehyde reductase member 4	AKR7A2;AKR7L	1	2	3
CON__P02768-1;P02768;A0A0C4DGB6;H0YA55;A0A087WWT3;B7WNR0;P02768-3;D6RHD5;C9JKR2;P02768-2;H7C013	CON__P02768-1;P02768;A0A0C4DGB6;H0YA55;A0A087WWT3;B7WNR0;P02768-3;D6RHD5;C9JKR2;P02768-2	38;38;35;28;27;27;27;26;24;24;12	38;38;35;28;27;27;27;26;24;24;12	32;32;29;22;24;23;24;22;20;20;10	Serum albumin	ALB	;Serum albumin;Isoform of P02768, Serum albumin;Isoform of P02768, Serum albumin (Fragment);Isoform of P02768, Serum albumin;Isoform of P02768, Serum albumin;Isoform of P02768, Isoform 3 of Serum albumin;Isoform of P02768, Serum albumin;Isoform of P02768,	non matrisome	non matrisome	11	38	38	32	38	17	38	17	32	15	60.6	60.6	58	69.366	609	609;609;604;454;396;494;396;459;417;417;197	0	323.31	60.6	28.7	10950000000	10606000000	343590000	304170000	294620000	9544200	28.1343	23.1862	4.94809	16288000000	415830000	33.9231	28.6314	5.29167	Serum albumin	ALB	117	23	140
F5GXJ9;Q13740-2;Q13740;H7C543;Q13740-4	F5GXJ9;Q13740-2;Q13740	3;3;3;1;1	3;3;3;1;1	3;3;3;1;1	CD166 antigen	ALCAM	Isoform of Q13740, CD166 antigen;Isoform of Q13740, Isoform 2 of CD166 antigen;CD166 antigen	non matrisome	non matrisome	5	3	3	3	0	3	0	3	0	3	6.6	6.6	6.6	59.528	532	532;570;583;344;305	0	18.393	0	6.6	41785000	0	41785000	1547600	0	1547600	#NUM!	20.5616	#NUM!	0	40644000	#NUM!	25.2765	#NUM!	CD166 antigen	ALCAM	0	3	3
F5H4B6;Q8IZ83-3;Q8IZ83	F5H4B6;Q8IZ83-3;Q8IZ83	2;2;2	2;2;2	2;2;2	Aldehyde dehydrogenase family 16 member A1	ALDH16A1	Isoform of Q8IZ83, Aldehyde dehydrogenase family 16 member A1;Isoform of Q8IZ83, Isoform 3 of Aldehyde dehydrogenase family 16 member A1;Aldehyde dehydrogenase family 16 member A1	non matrisome	non matrisome	3	2	2	2	0	2	0	2	0	2	5.5	5.5	5.5	67.152	639	639;751;802	0	15.653	0	5.5	14143000	0	14143000	707150	0	707150	#NUM!	19.4317	#NUM!	0	16449000	#NUM!	23.9715	#NUM!	Aldehyde dehydrogenase family 16 member A1	ALDH16A1	0	2	2
P54886-2;P54886	P54886-2;P54886	14;14	14;14	14;14	Delta-1-pyrroline-5-carboxylate synthase;Glutamate 5-kinase;Gamma-glutamyl phosphate reductase	ALDH18A1	Isoform of P54886, Isoform Short of Delta-1-pyrroline-5-carboxylate synthase;Delta-1-pyrroline-5-carboxylate synthase	non matrisome	non matrisome	2	14	14	14	8	10	8	10	8	10	23.8	23.8	23.8	87.088	793	793;795	0	323.31	15.1	15.5	293240000	82529000	210710000	6374800	1794100	4580700	20.7748	22.1271	-1.35231	125760000	191360000	26.9061	27.5117	-0.605616	Delta-1-pyrroline-5-carboxylate synthase;Glutamate 5-kinase;Gamma-glutamyl phosphate reductase	ALDH18A1	12	13	25
O75891-2;O75891;O75891-3	O75891-2;O75891;O75891-3	1;1;1	1;1;1	1;1;1	Cytosolic 10-formyltetrahydrofolate dehydrogenase	ALDH1L1	Isoform of O75891, Isoform 2 of Cytosolic 10-formyltetrahydrofolate dehydrogenase;Cytosolic 10-formyltetrahydrofolate dehydrogenase;Isoform of O75891, Isoform 3 of Cytosolic 10-formyltetrahydrofolate dehydrogenase	non matrisome	non matrisome	3	1	1	1	0	1	0	1	0	1	1.4	1.4	1.4	87.601	801	801;902;912	0.0020374	6.7906	0	1.4	50867000	0	50867000	1017300	0	1017300	#NUM!	19.9563	#NUM!	0	20679000	#NUM!	24.3017	#NUM!	Cytosolic 10-formyltetrahydrofolate dehydrogenase	ALDH1L1	0	3	3
P05091-2;P05091;S4R3S4	P05091-2;P05091	7;7;3	7;7;3	7;7;3	Aldehyde dehydrogenase, mitochondrial	ALDH2	Isoform of P05091, Isoform 2 of Aldehyde dehydrogenase, mitochondrial;Aldehyde dehydrogenase, mitochondrial	non matrisome	non matrisome	3	7	7	7	3	5	3	5	3	5	21.1	21.1	21.1	50.989	470	470;517;117	0	49.497	8.5	14.9	88529000	31199000	57330000	4215700	1485700	2730000	20.5027	21.3805	-0.877758	0	49532000	#NUM!	25.5619	#NUM!	Aldehyde dehydrogenase, mitochondrial	ALDH2	4	5	9
C9JMC5;A8MYB8;E9PNN6;P30838;I3L3I9;I3L4E5;I3L1H6;C9JKT2;I3L3W9	C9JMC5;A8MYB8;E9PNN6;P30838;I3L3I9;I3L4E5;I3L1H6;C9JKT2	6;6;6;6;4;3;3;3;2	6;6;6;6;4;3;3;3;2	5;5;5;5;3;3;3;2;2	Aldehyde dehydrogenase, dimeric NADP-preferring	ALDH3A1	Isoform of P30838, Aldehyde dehydrogenase, dimeric NADP-preferring (Fragment);Isoform of P30838, Aldehyde dehydrogenase, dimeric NADP-preferring;Isoform of P30838, Aldehyde dehydrogenase, dimeric NADP-preferring;Aldehyde dehydrogenase, dimeric NADP-preferr	non matrisome	non matrisome	9	6	6	5	3	5	3	5	2	4	20.4	20.4	17.2	41.647	372	372;389;396;453;380;119;131;259;74	0	76.979	11.6	15.3	95157000	58922000	36235000	5286500	3273400	2013000	21.6424	20.9409	0.701443	47364000	41153000	25.4973	25.2945	0.202793	Aldehyde dehydrogenase, dimeric NADP-preferring	ALDH3A1	3	5	8
J3QRD1;P51648;P51648-2;J3QS00;I3L1M4;J3QKK9;J3KTD9;I3L2W1;J3KTG1;E9PJV0;C9JGJ2;I3L0X1;P48448	J3QRD1;P51648;P51648-2;J3QS00;I3L1M4	4;4;4;2;2;1;1;1;1;1;1;1;1	3;3;3;1;1;1;1;1;1;0;1;1;0	3;3;3;1;1;1;1;1;1;0;1;1;0	Fatty aldehyde dehydrogenase	ALDH3A2	Isoform of P51648, Fatty aldehyde dehydrogenase;Fatty aldehyde dehydrogenase;Isoform of P51648, Isoform 2 of Fatty aldehyde dehydrogenase;Isoform of P51648, Fatty aldehyde dehydrogenase (Fragment);Isoform of P51648, Fatty aldehyde dehydrogenase (Fragment)	non matrisome	non matrisome	13	4	3	3	3	3	2	2	2	2	11.2	8.1	8.1	44.648	393	393;485;508;134;162;54;62;97;146;147;166;182;385	0	21.806	9.2	8.1	60164000	14680000	45484000	3008200	734020	2274200	19.4855	21.1169	-1.63147	14680000	0	23.8073	#NUM!	#NUM!	Fatty aldehyde dehydrogenase	ALDH3A2	2	2	4
P43353-2;P43353;A0A087X192;Q9BUJ8	P43353-2;P43353;A0A087X192;Q9BUJ8	2;2;1;1	1;1;1;1	1;1;1;1	Aldehyde dehydrogenase family 3 member B1	ALDH3B1	Isoform of P43353, Isoform 2 of Aldehyde dehydrogenase family 3 member B1;Aldehyde dehydrogenase family 3 member B1;Isoform of P43353, Aldehyde dehydrogenase family 3 member B1 (Fragment);Isoform of P43353, ALDH3B1 protein	non matrisome	non matrisome	4	2	1	1	1	2	0	1	0	1	5.3	2.6	2.6	47.682	431	431;468;211;230	0.0023474	6.658	2.8	5.3	9682200	0	9682200	537900	0	537900	#NUM!	19.037	#NUM!	0	9369300	#NUM!	23.1595	#NUM!	Aldehyde dehydrogenase family 3 member B1	ALDH3B1	0	1	1
A0A1B0GUA1;A0A1B0GTG2;A0A1B0GW82;A0A1B0GW77;P49419-2;P49419;A0A1B0GTY9;A0A1B0GTJ4;A0A140T9V3;P49419-4;A0A1B0GV49;A0A0J9YWF7;A0A1B0GUY0;H0YHM6;F8WDY6;A0A1B0GVU0;F8VVF2	A0A1B0GUA1;A0A1B0GTG2;A0A1B0GW82;A0A1B0GW77;P49419-2;P49419;A0A1B0GTY9;A0A1B0GTJ4;A0A140T9V3;P49419-4;A0A1B0GV49;A0A0J9YWF7	9;9;9;9;9;9;8;7;7;7;6;5;4;3;2;2;2	9;9;9;9;9;9;8;7;7;7;6;5;4;3;2;2;2	9;9;9;9;9;9;8;7;7;7;6;5;4;3;2;2;2	Alpha-aminoadipic semialdehyde dehydrogenase	ALDH7A1	Isoform of P49419, Alpha-aminoadipic semialdehyde dehydrogenase;Isoform of P49419, Alpha-aminoadipic semialdehyde dehydrogenase;Isoform of P49419, Alpha-aminoadipic semialdehyde dehydrogenase (Fragment);Isoform of P49419, Alpha-aminoadipic semialdehyde deh	non matrisome	non matrisome	17	9	9	9	3	7	3	7	3	7	23.4	23.4	23.4	56.465	521	521;536;545;554;511;539;479;499;502;475;472;294;348;239;136;164;193	0	76.811	7.9	18.2	137960000	51826000	86136000	5998400	2253300	3745000	21.1036	21.8365	-0.732926	68471000	0	26.029	#NUM!	#NUM!	Alpha-aminoadipic semialdehyde dehydrogenase	ALDH7A1	4	8	12
P49189;P49189-2	P49189;P49189-2	7;4	7;4	7;4	4-trimethylaminobutyraldehyde dehydrogenase	ALDH9A1	4-trimethylaminobutyraldehyde dehydrogenase;Isoform of P49189, Isoform 2 of 4-trimethylaminobutyraldehyde dehydrogenase	non matrisome	non matrisome	2	7	7	7	3	6	3	6	3	6	18.2	18.2	18.2	53.801	494	494;424	0	96.801	8.3	15.2	131490000	33822000	97670000	5259700	1352900	3906800	20.3676	21.8976	-1.52993	68401000	73943000	26.0275	26.1399	-0.112396	4-trimethylaminobutyraldehyde dehydrogenase	ALDH9A1	3	6	9
P04075;J3KPS3;P04075-2;H3BQN4;H3BPS8;H3BUH7;H3BR04;H3BU78;H3BMQ8;H3BR68;A0A087WXX2;P05062	P04075;J3KPS3;P04075-2;H3BQN4;H3BPS8	22;21;21;20;12;9;9;9;8;7;1;1	22;21;21;20;12;9;9;9;8;7;1;1	19;19;18;17;9;9;9;9;8;7;0;0	Fructose-bisphosphate aldolase A;Fructose-bisphosphate aldolase	ALDOA	Fructose-bisphosphate aldolase A;Isoform of P04075, Fructose-bisphosphate aldolase;Isoform of P04075, Isoform 2 of Fructose-bisphosphate aldolase A;Isoform of P04075, Fructose-bisphosphate aldolase;Isoform of P04075, Fructose-bisphosphate aldolase A (Fragm	non matrisome	non matrisome	12	22	22	19	22	18	22	18	19	18	80.8	80.8	69.5	39.42	364	364;368;418;361;278;155;162;204;140;130;316;364	0	323.31	80.8	67.3	10524000000	3461800000	7062600000	457580000	150510000	307070000	27.1653	28.194	-1.02871	6201200000	5694700000	32.5299	32.407	0.122928	Fructose-bisphosphate aldolase A;Fructose-bisphosphate aldolase	ALDOA	75	72	147
P09972;A8MVZ9;J3KSV6;J3QKP5;K7EKH5;C9J8F3;J3QKK1	P09972;A8MVZ9;J3KSV6;J3QKP5	10;7;5;5;4;4;3	7;7;5;5;4;4;3	7;7;5;5;4;4;3	Fructose-bisphosphate aldolase C;Fructose-bisphosphate aldolase	ALDOC	Fructose-bisphosphate aldolase C;Isoform of P09972, Fructose-bisphosphate aldolase;Isoform of P09972, Fructose-bisphosphate aldolase C (Fragment);Isoform of P09972, Fructose-bisphosphate aldolase C (Fragment)	non matrisome	non matrisome	7	10	7	7	8	6	5	6	5	6	39.8	28.6	28.6	39.455	364	364;336;175;180;135;149;122	0	323.31	36	24.2	242600000	80300000	162300000	10548000	3491300	7056500	21.7353	22.7505	-1.01519	90549000	101740000	26.4322	26.6003	-0.168116	Fructose-bisphosphate aldolase C;Fructose-bisphosphate aldolase	ALDOC	7	9	16
A0A0A0MTE0;Q9H553	A0A0A0MTE0;Q9H553	1;1	1;1	1;1	Alpha-1,3/1,6-mannosyltransferase ALG2	ALG2	Isoform of Q9H553, Alpha-1,3/1,6-mannosyltransferase ALG2;Alpha-1,3/1,6-mannosyltransferase ALG2	non matrisome	non matrisome	2	1	1	1	0	1	0	1	0	1	12.3	12.3	12.3	14.932	138	138;416	0.00073341	7.5701	0	12.3	5244000	0	5244000	749150	0	749150	#NUM!	19.5149	#NUM!	0	6098900	#NUM!	22.5401	#NUM!	Alpha-1,3/1,6-mannosyltransferase ALG2	ALG2	0	1	1
P09923;P05187;P10696	P09923;P05187	3;2;1	3;2;1	3;2;1	Intestinal-type alkaline phosphatase;Alkaline phosphatase, placental type	ALPI;ALPP	Intestinal-type alkaline phosphatase;Alkaline phosphatase, placental type	non matrisome	non matrisome	3	3	3	3	1	2	1	2	1	2	6.8	6.8	6.8	56.811	528	528;535;532	0	52.012	1.9	4.9	34622000	7228900	27393000	1442600	301200	1141400	18.2004	20.1224	-1.92201	0	11046000	#NUM!	23.397	#NUM!	Intestinal-type alkaline phosphatase;Alkaline phosphatase, placental type	ALPI;ALPP	1	3	4
P05186;P05186-3;P05186-2;B1ANL0	P05186;P05186-3;P05186-2	12;11;8;3	12;11;8;3	12;11;8;3	Alkaline phosphatase, tissue-nonspecific isozyme	ALPL	Alkaline phosphatase, tissue-nonspecific isozyme;Isoform of P05186, Isoform 3 of Alkaline phosphatase, tissue-nonspecific isozyme;Isoform of P05186, Isoform 2 of Alkaline phosphatase, tissue-nonspecific isozyme	non matrisome	non matrisome	4	12	12	12	7	11	7	11	7	11	38.7	38.7	38.7	57.304	524	524;469;447;216	0	316.61	25	36.8	711210000	325010000	386200000	26341000	12037000	14304000	23.521	23.7699	-0.248943	339040000	255870000	28.3369	27.9308	0.406044	Alkaline phosphatase, tissue-nonspecific isozyme	ALPL	16	20	36
E9PB61;Q86V81	E9PB61;Q86V81	4;4	4;4	4;4	THO complex subunit 4	ALYREF	Isoform of Q86V81, THO complex subunit 4;THO complex subunit 4	non matrisome	non matrisome	2	4	4	4	4	4	4	4	4	4	19.3	19.3	19.3	27.557	264	264;257	0	57.874	19.3	19.3	191600000	46670000	144930000	13686000	3333600	10352000	21.6686	23.3034	-1.63476	79485000	80349000	26.2442	26.2598	-0.0155974	THO complex subunit 4	ALYREF	5	5	10
H0Y360;Q01433-3;Q01433-5;Q01433-2;Q01433-4;Q01433	H0Y360;Q01433-3;Q01433-5;Q01433-2;Q01433-4;Q01433	1;1;1;1;1;1	1;1;1;1;1;1	1;1;1;1;1;1	AMP deaminase 2	AMPD2	Isoform of Q01433, AMP deaminase 2 (Fragment);Isoform of Q01433, Isoform Ex1A-3 of AMP deaminase 2;Isoform of Q01433, Isoform 5 of AMP deaminase 2;Isoform of Q01433, Isoform Ex1A-2-3 of AMP deaminase 2;Isoform of Q01433, Isoform Ex1B-3 of AMP deaminase 2;A	non matrisome	non matrisome	6	1	1	1	1	0	1	0	1	0	1.4	1.4	1.4	98.401	861	861;760;761;798;804;879	0.0010556	7.0919	1.4	0	4318300	4318300	0	113640	113640	0	16.7941	#NUM!	#NUM!	4990400	0	22.2507	#NUM!	#NUM!	AMP deaminase 2	AMPD2	1	0	1
E9PKC5;Q01432-6;Q01432-3;Q01432;Q01432-5;Q01432-4;P23109-2;P23109	E9PKC5;Q01432-6;Q01432-3;Q01432;Q01432-5;Q01432-4;P23109-2;P23109	1;1;1;1;1;1;1;1	1;1;1;1;1;1;1;1	1;1;1;1;1;1;1;1	AMP deaminase 3;AMP deaminase 1	AMPD3;AMPD1	Isoform of Q01432, AMP deaminase 3;Isoform of Q01432, Isoform 4 of AMP deaminase 3;Isoform of Q01432, Isoform 1C of AMP deaminase 3;AMP deaminase 3;Isoform of Q01432, Isoform 3 of AMP deaminase 3;Isoform of Q01432, Isoform 2 of AMP deaminase 3;Isoform of P	non matrisome	non matrisome	8	1	1	1	0	1	0	1	0	1	1.5	1.5	1.5	78.492	677	677;608;658;767;774;776;776;780	0.0045161	6.2114	0	1.5	6190200	0	6190200	247610	0	247610	#NUM!	17.9177	#NUM!	0	7199400	#NUM!	22.7794	#NUM!	AMP deaminase 3;AMP deaminase 1	AMPD3;AMPD1	0	1	1
Q9H1A4;H0Y564	Q9H1A4	3;1	3;1	3;1	Anaphase-promoting complex subunit 1	ANAPC1	Anaphase-promoting complex subunit 1	non matrisome	non matrisome	2	3	3	3	0	3	0	3	0	3	2.3	2.3	2.3	216.5	1944	1944;1452	0	23.09	0	2.3	19088000	0	19088000	209760	0	209760	#NUM!	17.6784	#NUM!	0	19114000	#NUM!	24.1881	#NUM!	Anaphase-promoting complex subunit 1	ANAPC1	0	3	3
Q9UJX3-2;Q9UJX3;H0YIW2	Q9UJX3-2;Q9UJX3;H0YIW2	2;2;1	2;2;1	2;2;1	Anaphase-promoting complex subunit 7	ANAPC7	Isoform of Q9UJX3, Isoform 2 of Anaphase-promoting complex subunit 7;Anaphase-promoting complex subunit 7;Isoform of Q9UJX3, Anaphase-promoting complex subunit 7 (Fragment)	non matrisome	non matrisome	3	2	2	2	1	1	1	1	1	1	5.2	5.2	5.2	60.002	537	537;599;149	0	12.649	2.8	2.4	6075500	6075500	0	202520	202520	0	17.6277	#NUM!	#NUM!	7021100	0	22.7433	#NUM!	#NUM!	Anaphase-promoting complex subunit 7	ANAPC7	1	1	2
B7Z651;A0A0U1RQN6;E9PHW9;I6L894;Q01484-5;Q01484-2;Q01484;D6RHE1;E9PCH6	B7Z651;A0A0U1RQN6;E9PHW9;I6L894;Q01484-5;Q01484-2;Q01484;D6RHE1	3;3;3;3;3;3;3;2;1	3;3;3;3;3;3;3;2;1	2;2;2;2;2;2;2;2;1	Ankyrin-2	ANK2	Isoform of Q01484, Ankyrin-2 (Fragment);Isoform of Q01484, Ankyrin-2 (Fragment);Isoform of Q01484, Ankyrin-2 (Fragment);Isoform of Q01484, Ankyrin-2;Isoform of Q01484, Isoform 4 of Ankyrin-2;Isoform of Q01484, Isoform 2 of Ankyrin-2;Ankyrin-2;Isoform of Q0	non matrisome	non matrisome	9	3	3	2	0	3	0	3	0	2	2.9	2.9	2.2	119.9	1114	1114;1194;1730;3924;1863;1872;3957;1611;1048	0	102.5	0	2.9	287980000	0	287980000	4965100	0	4965100	#NUM!	22.2434	#NUM!	0	124900000	#NUM!	26.8962	#NUM!	Ankyrin-2	ANK2	0	9	9
Q9P2R3;Q9P2R3-2;Q9P2R3-4;I3L1Z9	Q9P2R3;Q9P2R3-2;Q9P2R3-4	4;4;4;1	4;4;4;1	4;4;4;1	Rabankyrin-5	ANKFY1	Rabankyrin-5;Isoform of Q9P2R3, Isoform 2 of Rabankyrin-5;Isoform of Q9P2R3, Isoform 4 of Rabankyrin-5	non matrisome	non matrisome	4	4	4	4	1	3	1	3	1	3	5.4	5.4	5.4	128.4	1169	1169;1170;1211;60	0	27.322	1.1	4.3	26383000	4388800	21994000	497800	82808	414990	16.3375	18.6627	-2.32523	0	16703000	#NUM!	23.9936	#NUM!	Rabankyrin-5	ANKFY1	1	3	4
E9PDP5;Q8IWZ3-5;Q8IWZ3-2;Q8IWZ3;Q8IWZ3-4;Q8IWZ3-6;Q8IWZ3-3;D6RHC4	E9PDP5;Q8IWZ3-5;Q8IWZ3-2;Q8IWZ3;Q8IWZ3-4;Q8IWZ3-6;Q8IWZ3-3;D6RHC4	4;4;4;4;4;4;3;2	4;4;4;4;4;4;3;2	2;2;2;2;2;2;2;2	Ankyrin repeat and KH domain-containing protein 1	ANKHD1	Isoform of Q8IWZ3, Ankyrin repeat and KH domain-containing protein 1 (Fragment);Isoform of Q8IWZ3, Isoform 5 of Ankyrin repeat and KH domain-containing protein 1;Isoform of Q8IWZ3, Isoform 2 of Ankyrin repeat and KH domain-containing protein 1;Ankyrin repe	non matrisome	non matrisome	8	4	4	2	0	4	0	4	0	2	3.8	3.8	2.3	166.74	1565	1565;581;627;2542;2544;2617;616;368	0	72.194	0	3.8	35175000	0	35175000	651380	0	651380	#NUM!	19.3131	#NUM!	0	25339000	#NUM!	24.5949	#NUM!	Ankyrin repeat and KH domain-containing protein 1	ANKHD1	0	6	6
Q86XL3	Q86XL3	1	1	1	Ankyrin repeat and LEM domain-containing protein 2	ANKLE2	Ankyrin repeat and LEM domain-containing protein 2	non matrisome	non matrisome	1	1	1	1	0	1	0	1	0	1	1.3	1.3	1.3	104.11	938	938	0.0051546	6.1934	0	1.3	4539500	0	4539500	81063	0	81063	#NUM!	16.3068	#NUM!	0	1846400	#NUM!	20.8163	#NUM!	Ankyrin repeat and LEM domain-containing protein 2	ANKLE2	0	1	1
H0YM23;O75179-6;O75179-7;O75179-2;O75179;O75179-5;O75179-3;O75179-4;H0YLQ3	H0YM23;O75179-6;O75179-7;O75179-2;O75179;O75179-5;O75179-3;O75179-4	4;4;4;4;4;3;3;3;1	2;2;2;2;2;1;1;1;1	2;2;2;2;2;1;1;1;1	Ankyrin repeat domain-containing protein 17	ANKRD17	Isoform of O75179, Ankyrin repeat domain-containing protein 17 (Fragment);Isoform of O75179, Isoform 6 of Ankyrin repeat domain-containing protein 17;Isoform of O75179, Isoform 7 of Ankyrin repeat domain-containing protein 17;Isoform of O75179, Isoform 2 o	non matrisome	non matrisome	9	4	2	2	0	4	0	2	0	2	2.1	1.2	1.2	263.25	2487	2487;2352;2490;2602;2603;751;1187;2010;862	0	14.576	0	2.1	6706400	0	6706400	77981	0	77981	#NUM!	16.2508	#NUM!	0	6489700	#NUM!	22.6297	#NUM!	Ankyrin repeat domain-containing protein 17	ANKRD17	0	2	2
O15084;O15084-4;O15084-1;B4DIW9;O15084-2	O15084;O15084-4;O15084-1;B4DIW9;O15084-2	2;2;2;1;1	2;2;2;1;1	2;2;2;1;1	Serine/threonine-protein phosphatase 6 regulatory ankyrin repeat subunit A	ANKRD28	Serine/threonine-protein phosphatase 6 regulatory ankyrin repeat subunit A;Isoform of O15084, Isoform 4 of Serine/threonine-protein phosphatase 6 regulatory ankyrin repeat subunit A;Isoform of O15084, Isoform 3 of Serine/threonine-protein phosphatase 6 reg	non matrisome	non matrisome	5	2	2	2	1	1	1	1	1	1	2.9	2.9	2.9	112.96	1053	1053;1083;1086;722;899	0	21.72	1.4	1.5	18956000	8055100	10900000	526540	223750	302790	17.7715	18.208	-0.43643	8055100	0	22.9415	#NUM!	#NUM!	Serine/threonine-protein phosphatase 6 regulatory ankyrin repeat subunit A	ANKRD28	1	1	2
B8ZZS4;Q9H8Y5	B8ZZS4;Q9H8Y5	2;2	2;2	2;2	Ankyrin repeat and zinc finger domain-containing protein 1	ANKZF1	Isoform of Q9H8Y5, Ankyrin repeat and zinc finger domain-containing protein 1;Ankyrin repeat and zinc finger domain-containing protein 1	non matrisome	non matrisome	2	2	2	2	1	1	1	1	1	1	5	5	5	57.572	516	516;726	0	16.68	2.1	2.9	8726500	4721500	4005100	335640	181590	154040	17.4703	17.2329	0.23738	0	3875600	#NUM!	21.886	#NUM!	Ankyrin repeat and zinc finger domain-containing protein 1	ANKZF1	1	1	2
Q9NQW6;Q9NQW6-2;H7C3S1;H7C1C2	Q9NQW6;Q9NQW6-2	5;4;2;2	5;4;2;2	5;4;2;2	Actin-binding protein anillin	ANLN	Anillin;Isoform of Q9NQW6, Isoform 2 of Anillin	non matrisome	non matrisome	4	5	5	5	4	2	4	2	4	2	6.3	6.3	6.3	124.2	1124	1124;1087;236;252	0	72.014	4.7	2.4	29222000	13271000	15952000	512680	232820	279860	17.8289	18.0943	-0.26549	17288000	0	24.0433	#NUM!	#NUM!	Actin-binding protein anillin	ANLN	4	2	6
H0YN26;P39687;H7BZ09;O43423	H0YN26;P39687	6;6;1;1	6;6;1;1	5;5;1;1	Acidic leucine-rich nuclear phosphoprotein 32 family member A	ANP32A	Isoform of P39687, Acidic leucine-rich nuclear phosphoprotein 32 family member A;Acidic leucine-rich nuclear phosphoprotein 32 family member A	non matrisome	non matrisome	4	6	6	5	4	5	4	5	3	4	40.7	40.7	31.6	19.997	177	177;249;79;234	0	85.944	28.8	36.2	515750000	130200000	385550000	57306000	14467000	42839000	23.7863	25.3524	-1.56616	259130000	356850000	27.9491	28.4107	-0.461642	Acidic leucine-rich nuclear phosphoprotein 32 family member A	ANP32A	5	7	12
Q92688-2;Q92688	Q92688-2;Q92688	4;4	3;3	3;3	Acidic leucine-rich nuclear phosphoprotein 32 family member B	ANP32B	Isoform of Q92688, Isoform 2 of Acidic leucine-rich nuclear phosphoprotein 32 family member B;Acidic leucine-rich nuclear phosphoprotein 32 family member B	non matrisome	non matrisome	2	4	3	3	2	4	1	3	1	3	24.6	16.4	16.4	22.276	195	195;251	0	33.992	14.9	24.6	217540000	34080000	183460000	27193000	4259900	22933000	22.0224	24.4509	-2.42853	0	135460000	#NUM!	27.0133	#NUM!	Acidic leucine-rich nuclear phosphoprotein 32 family member B	ANP32B	2	7	9
Q9BTT0-3;Q9BTT0;E9PPH5;Q5TB19;E9PLC4	Q9BTT0-3;Q9BTT0;E9PPH5;Q5TB19;E9PLC4	3;3;2;2;2	3;3;2;2;2	3;3;2;2;2	Acidic leucine-rich nuclear phosphoprotein 32 family member E	ANP32E	Isoform of Q9BTT0, Isoform 3 of Acidic leucine-rich nuclear phosphoprotein 32 family member E;Acidic leucine-rich nuclear phosphoprotein 32 family member E;Isoform of Q9BTT0, Acidic leucine-rich nuclear phosphoprotein 32 family member E (Fragment);Isoform	non matrisome	non matrisome	5	3	3	3	2	2	2	2	2	2	20	20	20	25.125	220	220;268;114;149;165	0	92.268	14.1	11.4	92920000	48308000	44612000	13274000	6901100	6373100	22.7184	22.6036	0.114831	0	51885000	#NUM!	25.6288	#NUM!	Acidic leucine-rich nuclear phosphoprotein 32 family member E	ANP32E	3	2	5
Q16853-2;Q16853	Q16853-2;Q16853	2;2	2;2	2;2	Membrane primary amine oxidase	AOC3	Isoform of Q16853, Isoform 2 of Membrane primary amine oxidase;Membrane primary amine oxidase	non matrisome	non matrisome	2	2	2	2	2	0	2	0	2	0	2.7	2.7	2.7	70.674	634	634;763	0	10.723	2.7	0	9175600	9175600	0	316400	316400	0	18.2714	#NUM!	#NUM!	21270000	0	24.3423	#NUM!	#NUM!	Membrane primary amine oxidase	AOC3	2	0	2
Q10567-3;Q10567-2;Q10567;Q10567-4;C9J1E7	Q10567-3;Q10567-2;Q10567;Q10567-4;C9J1E7	8;8;8;7;5	3;3;3;2;1	3;3;3;2;1	AP-1 complex subunit beta-1	AP1B1	Isoform of Q10567, Isoform C of AP-1 complex subunit beta-1;Isoform of Q10567, Isoform B of AP-1 complex subunit beta-1;AP-1 complex subunit beta-1;Isoform of Q10567, Isoform 4 of AP-1 complex subunit beta-1;Isoform of Q10567, AP-1 complex subunit beta-1 (	non matrisome	non matrisome	5	8	3	3	5	5	1	2	1	2	10.6	4.7	4.7	103.56	939	939;942;949;919;578	0	39.593	6.2	6.8	42198000	13829000	28369000	959050	314290	644760	18.2617	19.2984	-1.03667	0	27453000	#NUM!	24.7105	#NUM!	AP-1 complex subunit beta-1	AP1B1	1	2	3
O43747;O43747-2;H3BN75;H3BS13;H3BV30;H3BRM7;H3BN71;B4DGE1;H3BR36;H3BUN9;H3BNR4	O43747;O43747-2	4;4;1;1;1;1;1;1;1;1;1	4;4;1;1;1;1;1;1;1;1;1	4;4;1;1;1;1;1;1;1;1;1	AP-1 complex subunit gamma-1	AP1G1	AP-1 complex subunit gamma-1;Isoform of O43747, Isoform 2 of AP-1 complex subunit gamma-1	non matrisome	non matrisome	11	4	4	4	1	3	1	3	1	3	5.8	5.8	5.8	91.35	822	822;825;53;85;91;139;144;176;187;208;236	0	24.911	1.6	4.3	37426000	12666000	24760000	1069300	361900	707410	18.4652	19.4322	-0.966956	0	22735000	#NUM!	24.4384	#NUM!	AP-1 complex subunit gamma-1	AP1G1	1	3	4
Q9BXS5;Q9BXS5-2;K7EJL1;E7ENJ6;K7EPJ8;K7ENA7;K7EQ90;K7ER75;A0A087WZX7;K7EQX3	Q9BXS5;Q9BXS5-2;K7EJL1;E7ENJ6	5;5;4;4;2;2;1;1;1;1	5;5;4;4;2;2;1;1;1;1	5;5;4;4;2;2;1;1;1;1	AP-1 complex subunit mu-1	AP1M1	AP-1 complex subunit mu-1;Isoform of Q9BXS5, Isoform 2 of AP-1 complex subunit mu-1;Isoform of Q9BXS5, AP-1 complex subunit mu-1;Isoform of Q9BXS5, AP-1 complex subunit mu-1	non matrisome	non matrisome	10	5	5	5	1	5	1	5	1	5	15.4	15.4	15.4	48.586	423	423;435;351;370;125;136;64;105;128;176	0	58.309	4.7	15.4	66831000	5121800	61710000	2673300	204870	2468400	17.6443	21.2351	-3.5908	0	65784000	#NUM!	25.9712	#NUM!	AP-1 complex subunit mu-1	AP1M1	1	7	8
H7C1E4;P61966;P61966-2	H7C1E4;P61966;P61966-2	2;2;1	2;2;1	2;2;1	AP-1 complex subunit sigma-1A	AP1S1	Isoform of P61966, AP-1 complex subunit sigma-1A (Fragment);AP-1 complex subunit sigma-1A;Isoform of P61966, Isoform 2 of AP-1 complex subunit sigma-1A	non matrisome	non matrisome	3	2	2	2	0	2	0	2	0	2	13.1	13.1	13.1	22.065	191	191;158;133	0	16.694	0	13.1	16925000	0	16925000	1538700	0	1538700	#NUM!	20.5533	#NUM!	0	18069000	#NUM!	24.107	#NUM!	AP-1 complex subunit sigma-1A	AP1S1	0	2	2
O95782-2;O95782	O95782-2;O95782	13;13	13;13	7;7	AP-2 complex subunit alpha-1	AP2A1	Isoform of O95782, Isoform B of AP-2 complex subunit alpha-1;AP-2 complex subunit alpha-1	non matrisome	non matrisome	2	13	13	7	4	11	4	11	0	7	20	20	10.7	105.36	955	955;977	0	124.65	6.1	17.2	326430000	70655000	255780000	6159100	1333100	4826000	20.3464	22.2024	-1.85604	66908000	151380000	25.9957	27.1736	-1.17792	AP-2 complex subunit alpha-1	AP2A1	5	11	16
O94973-3;O94973;O94973-2;A0A0G2JQM1;A0A0G2JS82;E9PR62;A0A0G2JRF9;A0A0G2JQA4;M0R2D9;E9PPZ3;E9PS94;E9PQP4;E9PNC4;E9PPY8;A0A0G2JRS3;A0A0G2JS17;A0A0G2JQT9;H0YDE9;H0YEG0	O94973-3;O94973;O94973-2;A0A0G2JQM1;A0A0G2JS82	9;9;9;8;8;3;2;2;1;1;1;1;1;1;1;1;1;1;1	3;3;3;3;3;1;1;1;0;0;0;0;1;0;1;0;0;0;0	3;3;3;3;3;1;1;1;0;0;0;0;1;0;1;0;0;0;0	AP-2 complex subunit alpha-2	AP2A2	Isoform of O94973, Isoform 3 of AP-2 complex subunit alpha-2;AP-2 complex subunit alpha-2;Isoform of O94973, Isoform 2 of AP-2 complex subunit alpha-2;Isoform of O94973, AP-2 complex subunit alpha-2 (Fragment);Isoform of O94973, AP-2 complex subunit alpha-	non matrisome	non matrisome	19	9	3	3	4	7	0	3	0	3	18	4.4	4.4	73.127	656	656;939;940;634;917;378;356;356;57;60;62;90;125;138;140;156;173;184;185	0	24.864	8.8	13.9	92225000	0	92225000	2364700	0	2364700	#NUM!	21.1732	#NUM!	0	40116000	#NUM!	25.2577	#NUM!	AP-2 complex subunit alpha-2	AP2A2	0	4	4
P63010-3;P63010;P63010-2;A0A087X253;A0A087WU93;A0A087WZQ6;A0A087WYD1;K7EN71;K7ERB2;K7EJ01;H7C034	P63010-3;P63010;P63010-2;A0A087X253	9;9;9;8;4;4;3;1;1;1;1	9;9;9;8;4;4;3;1;1;1;1	4;4;4;4;0;0;0;0;0;0;0	AP-2 complex subunit beta	AP2B1	Isoform of P63010, Isoform 3 of AP-2 complex subunit beta;AP-2 complex subunit beta;Isoform of P63010, Isoform 2 of AP-2 complex subunit beta;Isoform of P63010, AP-2 complex subunit beta	non matrisome	non matrisome	11	9	9	4	7	6	7	6	3	3	11.9	11.9	5.6	98.117	880	880;937;951;913;663;677;639;132;151;164;173	0	63.696	9	8	143690000	58059000	85627000	3504500	1416100	2088500	20.4335	20.994	-0.560544	57240000	69274000	25.7705	26.0458	-0.27529	AP-2 complex subunit beta	AP2B1	10	8	18
C9JTK4;C9JGT8;C9JJ47;A0A087WY71;E9PFW3;Q96CW1-2;Q96CW1;C9JJD3;C9JPV8	C9JTK4;C9JGT8;C9JJ47;A0A087WY71;E9PFW3;Q96CW1-2;Q96CW1;C9JJD3;C9JPV8	2;2;2;2;2;2;2;1;1	2;2;2;2;2;2;2;1;1	2;2;2;2;2;2;2;1;1	AP-2 complex subunit mu	AP2M1	Isoform of Q96CW1, AP-2 complex subunit mu (Fragment);Isoform of Q96CW1, AP-2 complex subunit mu (Fragment);Isoform of Q96CW1, AP-2 complex subunit mu (Fragment);Isoform of Q96CW1, AP-2 complex subunit mu;Isoform of Q96CW1, AP-2 complex subunit mu;Isoform	non matrisome	non matrisome	9	2	2	2	1	1	1	1	1	1	12.5	12.5	12.5	18.324	160	160;195;252;434;460;433;435;113;136	0	14.641	5.6	6.9	13614000	6094100	7519800	1047200	468780	578450	18.8386	19.1418	-0.303281	0	7276800	#NUM!	22.7949	#NUM!	AP-2 complex subunit mu	AP2M1	1	1	2
O00203-3;O00203;H0YBD0	O00203-3;O00203	5;5;1	5;5;1	5;5;1	AP-3 complex subunit beta-1	AP3B1	Isoform of O00203, Isoform 2 of AP-3 complex subunit beta-1;AP-3 complex subunit beta-1	non matrisome	non matrisome	3	5	5	5	4	3	4	3	4	3	6.5	6.5	6.5	116.19	1045	1045;1094;154	0	38.846	4.7	4.1	43721000	19877000	23844000	809650	368100	441550	18.4897	18.7522	-0.262479	46409000	23499000	25.4679	24.4861	0.981805	AP-3 complex subunit beta-1	AP3B1	4	4	8
O14617-3;O14617-4;O14617-2;O14617;O14617-5;K7ERW8;K7ELX8	O14617-3;O14617-4;O14617-2;O14617;O14617-5	3;3;3;3;3;1;1	3;3;3;3;3;1;1	3;3;3;3;3;1;1	AP-3 complex subunit delta-1	AP3D1	Isoform of O14617, Isoform 3 of AP-3 complex subunit delta-1;Isoform of O14617, Isoform 4 of AP-3 complex subunit delta-1;Isoform of O14617, Isoform 2 of AP-3 complex subunit delta-1;AP-3 complex subunit delta-1;Isoform of O14617, Isoform 5 of AP-3 complex	non matrisome	non matrisome	7	3	3	3	1	2	1	2	1	2	4.5	4.5	4.5	111.24	984	984;1021;1112;1153;1215;155;193	0	21.799	1.8	2.6	15292000	0	15292000	355630	0	355630	#NUM!	18.44	#NUM!	0	16909000	#NUM!	24.0113	#NUM!	AP-3 complex subunit delta-1	AP3D1	1	3	4
Q9Y2T2	Q9Y2T2	1	1	1	AP-3 complex subunit mu-1	AP3M1	AP-3 complex subunit mu-1	non matrisome	non matrisome	1	1	1	1	0	1	0	1	0	1	3.3	3.3	3.3	46.939	418	418	0.0033322	6.5786	0	3.3	5501000	0	5501000	250050	0	250050	#NUM!	17.9319	#NUM!	0	5323300	#NUM!	22.3439	#NUM!	AP-3 complex subunit mu-1	AP3M1	0	1	1
F5H459;Q92572	F5H459;Q92572	1;1	1;1	1;1	AP-3 complex subunit sigma-1	AP3S1	Isoform of Q92572, AP-3 complex subunit sigma-1;AP-3 complex subunit sigma-1	non matrisome	non matrisome	2	1	1	1	0	1	0	1	0	1	9.3	9.3	9.3	18.771	162	162;193	0.0099379	5.9011	0	9.3	10575000	0	10575000	1762600	0	1762600	#NUM!	20.7493	#NUM!	0	12299000	#NUM!	23.552	#NUM!	AP-3 complex subunit sigma-1	AP3S1	0	1	1
P02743	P02743	8	8	8	Serum amyloid P-component;Serum amyloid P-component(1-203)	APCS	Serum amyloid P-component	non matrisome	non matrisome	1	8	8	8	8	0	8	0	8	0	34.5	34.5	34.5	25.387	223	223	0	194.62	34.5	0	1239500000	1239500000	0	123950000	123950000	0	26.8852	#NUM!	#NUM!	1711900000	0	30.673	#NUM!	#NUM!	Serum amyloid P-component;Serum amyloid P-component(1-203)	APCS	19	0	19
C9JIF9;P13798;H7C393;H7C1U0;C9JLK2;F8WEH5	C9JIF9;P13798;H7C393;H7C1U0;C9JLK2	8;8;6;5;4;1	8;8;6;5;4;1	8;8;6;5;4;1	Acylamino-acid-releasing enzyme	APEH	Isoform of P13798, Acylamino-acid-releasing enzyme;Acylamino-acid-releasing enzyme;Isoform of P13798, Acylamino-acid-releasing enzyme (Fragment);Isoform of P13798, Acylamino-acid-releasing enzyme (Fragment);Isoform of P13798, Acylamino-acid-releasing enzym	non matrisome	non matrisome	6	8	8	8	5	6	5	6	5	6	16.4	16.4	16.4	81.673	737	737;732;284;308;232;50	0	68.281	9.2	11.4	154670000	54691000	99984000	4989500	1764200	3225300	20.7506	21.621	-0.870419	62408000	101840000	25.8952	26.6017	-0.706501	Acylamino-acid-releasing enzyme	APEH	6	6	12
P27695;G3V3C7;G3V3M6;A0A0C4DGK8;G3V5M0;G3V359;G3V5Q1;G3V5D9;H7C4A8	P27695;G3V3C7;G3V3M6;A0A0C4DGK8;G3V5M0;G3V359;G3V5Q1	5;4;4;3;3;3;3;2;2	5;4;4;3;3;3;3;2;2	5;4;4;3;3;3;3;2;2	DNA-(apurinic or apyrimidinic site) lyase;DNA-(apurinic or apyrimidinic site) lyase, mitochondrial	APEX1	DNA-(apurinic or apyrimidinic site) lyase;Isoform of P27695, DNA-(apurinic or apyrimidinic site) lyase (Fragment);Isoform of P27695, DNA-(apurinic or apyrimidinic site) lyase (Fragment);Isoform of P27695, DNA-(apurinic or apyrimidinic site) lyase (Fragment	non matrisome	non matrisome	9	5	5	5	3	4	3	4	3	4	25.8	25.8	25.8	35.554	318	318;174;263;146;162;172;242;107;150	0	69.542	15.7	18.9	134200000	38552000	95645000	9585500	2753700	6831800	21.3929	22.7038	-1.31089	46787000	63030000	25.4796	25.9095	-0.429931	DNA-(apurinic or apyrimidinic site) lyase;DNA-(apurinic or apyrimidinic site) lyase, mitochondrial	APEX1	3	7	10
Q9BZZ5-2;G3V1C3;Q9BZZ5-3;Q9BZZ5-5;Q9BZZ5;H0YER7;Q9BZZ5-1;Q9BZZ5-6;E9PQK6	Q9BZZ5-2;G3V1C3;Q9BZZ5-3;Q9BZZ5-5;Q9BZZ5;H0YER7;Q9BZZ5-1;Q9BZZ5-6	5;4;4;4;4;3;3;3;1	5;4;4;4;4;3;3;3;1	5;4;4;4;4;3;3;3;1	Apoptosis inhibitor 5	API5	Isoform of Q9BZZ5, Isoform 2 of Apoptosis inhibitor 5;Isoform of Q9BZZ5, Apoptosis inhibitor 5;Isoform of Q9BZZ5, Isoform 3 of Apoptosis inhibitor 5;Isoform of Q9BZZ5, Isoform 5 of Apoptosis inhibitor 5;Apoptosis inhibitor 5;Isoform of Q9BZZ5, Apoptosis in	non matrisome	non matrisome	9	5	5	5	4	4	4	4	4	4	11.7	11.7	11.7	56.769	504	504;510;445;450;524;294;438;513;123	0	95.037	9.3	10.3	87654000	32138000	55516000	3506200	1285500	2220600	20.2939	21.0825	-0.78862	45380000	28499000	25.4356	24.7644	0.671145	Apoptosis inhibitor 5	API5	6	6	12
H0Y512;Q9HDC9	H0Y512;Q9HDC9	1;1	1;1	1;1	Adipocyte plasma membrane-associated protein	APMAP	Isoform of Q9HDC9, Adipocyte plasma membrane-associated protein (Fragment);Adipocyte plasma membrane-associated protein	non matrisome	non matrisome	2	1	1	1	1	0	1	0	1	0	7.1	7.1	7.1	45.294	409	409;416	0	10.87	7.1	0	9189200	9189200	0	417690	417690	0	18.6721	#NUM!	#NUM!	9189200	0	23.1315	#NUM!	#NUM!	Adipocyte plasma membrane-associated protein	APMAP	1	0	1
F8W696;P02647	F8W696;P02647	5;5	5;5	5;5	Apolipoprotein A-I;Proapolipoprotein A-I;Truncated apolipoprotein A-I	APOA1	Isoform of P02647, Apolipoprotein A-I;Apolipoprotein A-I	non matrisome	non matrisome	2	5	5	5	5	0	5	0	5	0	21.6	21.6	21.6	27.908	245	245;267	0	89.515	21.6	0	34451000	34451000	0	2153200	2153200	0	21.0381	#NUM!	#NUM!	74238000	0	26.1457	#NUM!	#NUM!	Apolipoprotein A-I;Proapolipoprotein A-I;Truncated apolipoprotein A-I	APOA1	5	0	5
Q8NCW5-2;Q8NCW5;Q5T3I4;Q5T3I3	Q8NCW5-2;Q8NCW5;Q5T3I4;Q5T3I3	3;3;2;2	3;3;2;2	3;3;2;2	NAD(P)H-hydrate epimerase	APOA1BP	Isoform of Q8NCW5, Isoform 2 of NAD(P)H-hydrate epimerase;NAD(P)H-hydrate epimerase;Isoform of Q8NCW5, NAD(P)H-hydrate epimerase;Isoform of Q8NCW5, NAD(P)H-hydrate epimerase	non matrisome	non matrisome	4	3	3	3	2	2	2	2	2	2	22.7	22.7	22.7	20.43	185	185;288;245;260	0	46.439	16.2	16.2	91403000	20181000	71223000	9140300	2018100	7122300	20.9446	22.7639	-1.81935	0	68921000	#NUM!	26.0384	#NUM!	NAD(P)H-hydrate epimerase	APOA1BP	2	2	4
V9GYE3;V9GYG9;V9GYM3;P02652;V9GYC1;V9GYS1	V9GYE3;V9GYG9;V9GYM3;P02652;V9GYC1;V9GYS1	2;2;2;2;1;1	2;2;2;2;1;1	2;2;2;2;1;1	Apolipoprotein A-II;Proapolipoprotein A-II;Truncated apolipoprotein A-II	APOA2	Isoform of P02652, Apolipoprotein A-II;Isoform of P02652, Apolipoprotein A-II (Fragment);Isoform of P02652, Apolipoprotein A-II;Apolipoprotein A-II;Isoform of P02652, Apolipoprotein A-II (Fragment);Isoform of P02652, Apolipoprotein A-II	non matrisome	non matrisome	6	2	2	2	2	0	2	0	2	0	32.7	32.7	32.7	5.8767	52	52;95;133;100;66;82	0	22.007	32.7	0	64431000	64431000	0	21477000	21477000	0	24.3563	#NUM!	#NUM!	154360000	0	27.2017	#NUM!	#NUM!	Apolipoprotein A-II;Proapolipoprotein A-II;Truncated apolipoprotein A-II	APOA2	3	0	3
P06727;CON__Q32PJ2	P06727	7;1	7;1	7;1	Apolipoprotein A-IV	APOA4	Apolipoprotein A-IV	non matrisome	non matrisome	2	7	7	7	7	0	7	0	7	0	17.4	17.4	17.4	45.398	396	396;380	0	55.551	17.4	0	65368000	65368000	0	2514100	2514100	0	21.2616	#NUM!	#NUM!	155820000	0	27.2153	#NUM!	#NUM!	Apolipoprotein A-IV	APOA4	7	0	7
C9JF17;P05090;C9JX71;F8WBT9	C9JF17;P05090;C9JX71	4;4;2;1	4;4;2;1	4;4;2;1	Apolipoprotein D	APOD	Isoform of P05090, Apolipoprotein D (Fragment);Apolipoprotein D;Isoform of P05090, Apolipoprotein D (Fragment)	non matrisome	non matrisome	4	4	4	4	3	3	3	3	3	3	20	20	20	24.158	215	215;189;149;108	0	68.658	14.9	13.5	112820000	25792000	87032000	10257000	2344700	7912000	21.161	22.9156	-1.75464	62220000	94596000	25.8909	26.4953	-0.604401	Apolipoprotein D	APOD	4	5	9
P02649	P02649	1	1	1	Apolipoprotein E	APOE	Apolipoprotein E	non matrisome	non matrisome	1	1	1	1	1	0	1	0	1	0	2.8	2.8	2.8	36.154	317	317	0	12.429	2.8	0	4610600	4610600	0	209570	209570	0	17.6771	#NUM!	#NUM!	9474700	0	23.1756	#NUM!	#NUM!	Apolipoprotein E	APOE	1	0	1
J3QRN2;P02749;J3QLI0	J3QRN2;P02749;J3QLI0	2;2;1	2;2;1	2;2;1	Beta-2-glycoprotein 1	APOH	Isoform of P02749, Beta-2-glycoprotein 1 (Fragment);Beta-2-glycoprotein 1;Isoform of P02749, Beta-2-glycoprotein 1 (Fragment)	non matrisome	non matrisome	3	2	2	2	2	0	2	0	2	0	15.5	15.5	15.5	19.907	181	181;345;200	0	13.911	15.5	0	12615000	12615000	0	1401700	1401700	0	20.4187	#NUM!	#NUM!	29110000	0	24.795	#NUM!	#NUM!	Beta-2-glycoprotein 1	APOH	2	0	2
J3KQL8;Q9BQE5	J3KQL8;Q9BQE5	1;1	1;1	1;1	Apolipoprotein L2	APOL2	Isoform of Q9BQE5, Apolipoprotein L2;Apolipoprotein L2	non matrisome	non matrisome	2	1	1	1	0	1	0	1	0	1	2.4	2.4	2.4	48.915	449	449;337	0.00078493	10.134	0	2.4	4396900	0	4396900	191170	0	191170	#NUM!	17.5445	#NUM!	0	1734100	#NUM!	20.7258	#NUM!	Apolipoprotein L2	APOL2	0	1	1
G3V1B6;H7C1U8;Q9BUR5-2;Q9BUR5	G3V1B6;H7C1U8;Q9BUR5-2;Q9BUR5	1;1;1;1	1;1;1;1	1;1;1;1	Apolipoprotein O	APOO	Isoform of Q9BUR5, MICOS complex subunit MIC26;Isoform of Q9BUR5, MICOS complex subunit (Fragment);Isoform of Q9BUR5, Isoform 2 of MICOS complex subunit MIC26;MICOS complex subunit MIC26	non matrisome	non matrisome	4	1	1	1	0	1	0	1	0	1	9.6	9.6	9.6	13.101	114	114;178;180;198	0.0010541	7.0853	0	9.6	6835800	0	6835800	1139300	0	1139300	#NUM!	20.1197	#NUM!	0	6614900	#NUM!	22.6573	#NUM!	Apolipoprotein O	APOO	0	1	1
A0A087WUX8;A0A087WYF7;Q6UXV4	A0A087WUX8;A0A087WYF7;Q6UXV4	1;1;1	1;1;1	1;1;1	MICOS complex subunit MIC27	APOOL	Isoform of Q6UXV4, MICOS complex subunit;Isoform of Q6UXV4, MICOS complex subunit;MICOS complex subunit MIC27	non matrisome	non matrisome	3	1	1	1	0	1	0	1	0	1	7.2	7.2	7.2	28.761	263	263;268;268	0.00073611	7.5911	0	7.2	4689000	0	4689000	293060	0	293060	#NUM!	18.1608	#NUM!	0	5453400	#NUM!	22.3787	#NUM!	MICOS complex subunit MIC27	APOOL	0	1	1
Q9UKG1	Q9UKG1	1	1	1	DCC-interacting protein 13-alpha	APPL1	DCC-interacting protein 13-alpha	non matrisome	non matrisome	1	1	1	1	1	0	1	0	1	0	1.3	1.3	1.3	79.663	709	709	0.00395	6.42	1.3	0	7796700	7796700	0	216580	216580	0	17.7245	#NUM!	#NUM!	19282000	0	24.2008	#NUM!	#NUM!	DCC-interacting protein 13-alpha	APPL1	1	0	1
H3BQF1;P07741-2;P07741;H3BQB1;H3BSW3;H3BQZ9	H3BQF1;P07741-2;P07741;H3BQB1;H3BSW3;H3BQZ9	4;4;4;3;2;2	4;4;4;3;2;2	4;4;4;3;2;2	Adenine phosphoribosyltransferase	APRT	Isoform of P07741, Adenine phosphoribosyltransferase (Fragment);Isoform of P07741, Isoform 2 of Adenine phosphoribosyltransferase;Adenine phosphoribosyltransferase;Isoform of P07741, Adenine phosphoribosyltransferase (Fragment);Isoform of P07741, Adenine p	non matrisome	non matrisome	6	4	4	4	3	2	3	2	3	2	30.4	30.4	30.4	16.323	148	148;134;180;162;63;153	0	27.523	23	12.8	50941000	20774000	30167000	4631000	1888500	2742500	20.8488	21.3871	-0.538251	27506000	0	24.7132	#NUM!	#NUM!	Adenine phosphoribosyltransferase	APRT	3	3	6
O60306	O60306	1	1	1	Intron-binding protein aquarius	AQR	Intron-binding protein aquarius	non matrisome	non matrisome	1	1	1	1	1	1	1	1	1	1	1.1	1.1	1.1	171.29	1485	1485	0.00078125	9.7546	1.1	1.1	13165000	6309800	6855400	193610	92791	100810	16.5017	16.6213	-0.119582	0	6633800	#NUM!	22.6614	#NUM!	Intron-binding protein aquarius	AQR	1	1	2
P48444;B0YIW6;P48444-2;Q6P1Q5;E9PK34	P48444;B0YIW6;P48444-2	11;10;7;5;1	11;10;7;5;1	11;10;7;5;1	Coatomer subunit delta	ARCN1	Coatomer subunit delta;Isoform of P48444, Archain 1, isoform CRA_a;Isoform of P48444, Isoform 2 of Coatomer subunit delta	non matrisome	non matrisome	5	11	11	11	5	10	5	10	5	10	29.5	29.5	29.5	57.21	511	511;552;423;189;83	0	81.633	15.3	23.1	658500000	415070000	243420000	24389000	15373000	9015700	23.8739	23.104	0.769887	532650000	299590000	28.9886	28.1584	0.830198	Coatomer subunit delta	ARCN1	10	12	22
P84077;P61204;F5H423;F5H0C7;P61204-2;H0YGG7	P84077;P61204;F5H423;F5H0C7;P61204-2	7;7;6;4;4;1	4;4;3;1;3;1	3;3;2;1;2;1	ADP-ribosylation factor 1;ADP-ribosylation factor 3	ARF1;ARF3	ADP-ribosylation factor 1;ADP-ribosylation factor 3;Uncharacterized protein;Isoform of P61204, ADP-ribosylation factor 3 (Fragment);Isoform of P61204, Isoform 2 of ADP-ribosylation factor 3	non matrisome	non matrisome	6	7	4	3	5	7	2	4	1	3	43.1	26	20.4	20.697	181	181;181;210;102;144;62	0	29.924	30.4	43.1	432740000	294290000	138450000	43274000	29429000	13845000	24.8107	23.7229	1.08787	352380000	68746000	28.3926	26.0348	2.35778	ADP-ribosylation factor 1;ADP-ribosylation factor 3	ARF1;ARF3	6	8	14
P18085;C9JAK5;C9JPM4;U3KQF2	P18085;C9JAK5;C9JPM4	8;7;6;3	8;7;6;3	5;5;3;3	ADP-ribosylation factor 4	ARF4	ADP-ribosylation factor 4;Isoform of P18085, ADP-ribosylation factor 4;Isoform of P18085, ADP-ribosylation factor 4 (Fragment)	non matrisome	non matrisome	4	8	8	5	6	6	6	6	3	3	48.3	48.3	31.1	20.511	180	180;153;127;71	0	136.43	34.4	36.7	731620000	251020000	480600000	66511000	22820000	43691000	24.4438	25.3808	-0.937037	250400000	201770000	27.8997	27.5881	0.311523	ADP-ribosylation factor 4	ARF4	15	16	31
C9J1Z8;P84085;F5H1V1;F5H6T5;F8WDB3	C9J1Z8;P84085	5;5;1;1;1	1;1;0;0;0	1;1;0;0;0	ADP-ribosylation factor 5	ARF5	Isoform of P84085, ADP-ribosylation factor 5 (Fragment);ADP-ribosylation factor 5	non matrisome	non matrisome	5	5	1	1	4	5	0	1	0	1	37.3	10	10	17.107	150	150;180;40;50;59	0.0017094	6.8556	27.3	37.3	4007700	0	4007700	445290	0	445290	#NUM!	18.7644	#NUM!	0	3878100	#NUM!	21.8869	#NUM!	ADP-ribosylation factor 5	ARF5	0	1	1
P62330	P62330	1	1	1	ADP-ribosylation factor 6	ARF6	ADP-ribosylation factor 6	non matrisome	non matrisome	1	1	1	1	0	1	0	1	0	1	6.3	6.3	6.3	20.082	175	175	0.0045366	6.2407	0	6.3	8663900	0	8663900	1083000	0	1083000	#NUM!	20.0466	#NUM!	0	8009100	#NUM!	22.9332	#NUM!	ADP-ribosylation factor 6	ARF6	0	2	2
Q8N6T3-4;Q8N6T3;H0YIQ0;E5RHH7;E5RHT6;E5RHC5;F8W1U7;F8VWH9;Q8N6T3-5;Q8N6T3-3;Q8N6T3-2	Q8N6T3-4;Q8N6T3;H0YIQ0;E5RHH7;E5RHT6;E5RHC5;F8W1U7;F8VWH9;Q8N6T3-5;Q8N6T3-3;Q8N6T3-2	2;2;1;1;1;1;1;1;1;1;1	2;2;1;1;1;1;1;1;1;1;1	2;2;1;1;1;1;1;1;1;1;1	ADP-ribosylation factor GTPase-activating protein 1	ARFGAP1	Isoform of Q8N6T3, Isoform 4 of ADP-ribosylation factor GTPase-activating protein 1;ADP-ribosylation factor GTPase-activating protein 1;Isoform of Q8N6T3, ADP-ribosylation factor GTPase-activating protein 1 (Fragment);Isoform of Q8N6T3, ADP-ribosylation fa	non matrisome	non matrisome	11	2	2	2	0	2	0	2	0	2	10.2	10.2	10.2	31.476	293	293;406;104;153;244;261;271;340;361;403;414	0	12.639	0	10.2	6201400	0	6201400	387590	0	387590	#NUM!	18.5642	#NUM!	0	5764500	#NUM!	22.4588	#NUM!	ADP-ribosylation factor GTPase-activating protein 1	ARFGAP1	0	1	1
E9PQP3;A0A0D9SF70;G5E9L0;Q8N6H7-3;Q8N6H7-2;Q8N6H7;H0YDN9;E9PIY6	E9PQP3;A0A0D9SF70;G5E9L0;Q8N6H7-3;Q8N6H7-2;Q8N6H7;H0YDN9;E9PIY6	2;2;2;2;2;2;1;1	2;2;2;2;2;2;1;1	2;2;2;2;2;2;1;1	ADP-ribosylation factor GTPase-activating protein 2	ARFGAP2	Isoform of Q8N6H7, ADP-ribosylation factor GTPase-activating protein 2 (Fragment);Isoform of Q8N6H7, ADP-ribosylation factor GTPase-activating protein 2;Isoform of Q8N6H7, ADP-ribosylation factor GTPase-activating protein 2;Isoform of Q8N6H7, Isoform 3 of	non matrisome	non matrisome	8	2	2	2	0	2	0	2	0	2	12	12	12	30.597	274	274;385;493;252;414;521;237;327	0	30.957	0	12	12988000	0	12988000	683600	0	683600	#NUM!	19.3828	#NUM!	0	15106000	#NUM!	23.8486	#NUM!	ADP-ribosylation factor GTPase-activating protein 2	ARFGAP2	0	2	2
E5RIF2;Q9Y6D6	E5RIF2;Q9Y6D6	1;1	1;1	1;1	Brefeldin A-inhibited guanine nucleotide-exchange protein 1	ARFGEF1	Isoform of Q9Y6D6, Brefeldin A-inhibited guanine nucleotide-exchange protein 1 (Fragment);Brefeldin A-inhibited guanine nucleotide-exchange protein 1	non matrisome	non matrisome	2	1	1	1	0	1	0	1	0	1	1.3	1.3	1.3	145.49	1279	1279;1849	0	22.686	0	1.3	5486400	0	5486400	79513	0	79513	#NUM!	16.2789	#NUM!	0	4869200	#NUM!	22.2153	#NUM!	Brefeldin A-inhibited guanine nucleotide-exchange protein 1	ARFGEF1	0	1	1
P05089;P05089-2;P05089-3	P05089;P05089-2;P05089-3	4;4;2	4;4;2	4;4;2	Arginase-1	ARG1	Arginase-1;Isoform of P05089, Isoform 2 of Arginase-1;Isoform of P05089, Isoform 3 of Arginase-1	non matrisome	non matrisome	3	4	4	4	1	3	1	3	1	3	13.7	13.7	13.7	34.735	322	322;330;236	0	26.588	5.6	8.1	43386000	5717800	37668000	2552100	336340	2215800	18.3596	21.0794	-2.71984	0	16924000	#NUM!	24.0126	#NUM!	Arginase-1	ARG1	1	3	4
H0YE29;Q07960;E9PNR6	H0YE29;Q07960	5;5;2	5;5;2	5;5;2	Rho GTPase-activating protein 1	ARHGAP1	Isoform of Q07960, Rho GTPase-activating protein 1 (Fragment);Rho GTPase-activating protein 1	non matrisome	non matrisome	3	5	5	5	2	3	2	3	2	3	21.9	21.9	21.9	38.276	334	334;439;192	0	47.844	9.3	12.6	37880000	21930000	15949000	1894000	1096500	797470	20.0645	19.6051	0.459404	0	15941000	#NUM!	23.9262	#NUM!	Rho GTPase-activating protein 1	ARHGAP1	2	3	5
J3KRE2;J3KTF8;J3QQX2;P52565;J3KS60;J3KRY1;P52565-2	J3KRE2;J3KTF8;J3QQX2;P52565;J3KS60;J3KRY1;P52565-2	4;4;4;4;2;2;2	4;4;4;4;2;2;2	4;4;4;4;2;2;2	Rho GDP-dissociation inhibitor 1	ARHGDIA	Isoform of P52565, Rho GDP-dissociation inhibitor 1;Isoform of P52565, Rho GDP-dissociation inhibitor 1 (Fragment);Isoform of P52565, Rho GDP-dissociation inhibitor 1;Rho GDP-dissociation inhibitor 1;Isoform of P52565, Rho GDP-dissociation inhibitor 1;Isof	non matrisome	non matrisome	7	4	4	4	3	2	3	2	3	2	52.7	52.7	52.7	14.814	129	129;193;235;204;92;249;160	0	33.498	44.2	20.2	155610000	44970000	110640000	25934000	7495000	18439000	22.8375	24.1363	-1.29876	0	79569000	#NUM!	26.2457	#NUM!	Rho GDP-dissociation inhibitor 1	ARHGDIA	3	4	7
M0QZR4;Q92888-2;Q92888;Q92888-3;Q92888-4;M0QYC1;M0QYS3;M0R3H5;M0QZH8;M0R2C7	M0QZR4;Q92888-2;Q92888;Q92888-3;Q92888-4;M0QYC1	6;6;6;6;5;3;2;1;1;1	6;6;6;6;5;3;2;1;1;1	6;6;6;6;5;3;2;1;1;1	Rho guanine nucleotide exchange factor 1	ARHGEF1	Isoform of Q92888, Rho guanine nucleotide exchange factor 1;Isoform of Q92888, Isoform 2 of Rho guanine nucleotide exchange factor 1;Rho guanine nucleotide exchange factor 1;Isoform of Q92888, Isoform 3 of Rho guanine nucleotide exchange factor 1;Isoform o	non matrisome	non matrisome	10	6	6	6	4	3	4	3	4	3	9.4	9.4	9.4	108.32	968	968;879;912;927;948;702;307;88;275;291	0	96.875	5.9	5.1	52557000	30840000	21717000	1118200	656160	462070	19.3237	18.8178	0.505936	58599000	0	25.8044	#NUM!	#NUM!	Rho guanine nucleotide exchange factor 1	ARHGEF1	4	3	7
O94989	O94989	1	1	1	Rho guanine nucleotide exchange factor 15	ARHGEF15	Rho guanine nucleotide exchange factor 15	non matrisome	non matrisome	1	1	1	1	0	1	0	1	0	1	2.1	2.1	2.1	91.939	841	841	0.0069335	6.0312	0	2.1	0	0	0	0	0	0	#NUM!	#NUM!	#NUM!	0	0	#NUM!	#NUM!	#NUM!	Rho guanine nucleotide exchange factor 15	ARHGEF15	0	1	1
V9GYM8;Q92974-3;Q92974-2;Q92974;V9GYF0;Q5VY93	V9GYM8;Q92974-3;Q92974-2;Q92974;V9GYF0;Q5VY93	3;3;3;3;2;2	3;3;3;3;2;2	3;3;3;3;2;2	Rho guanine nucleotide exchange factor 2	ARHGEF2	Isoform of Q92974, Rho guanine nucleotide exchange factor 2;Isoform of Q92974, Isoform 3 of Rho guanine nucleotide exchange factor 2;Isoform of Q92974, Isoform 2 of Rho guanine nucleotide exchange factor 2;Rho guanine nucleotide exchange factor 2;Isoform o	non matrisome	non matrisome	6	3	3	3	1	3	1	3	1	3	3.1	3.1	3.1	116.07	1031	1031;958;985;986;263;264	0	66.414	1.2	3.1	38820000	6853700	31966000	657970	116160	541800	16.8258	19.0474	-2.22165	0	31989000	#NUM!	24.9311	#NUM!	Rho guanine nucleotide exchange factor 2	ARHGEF2	1	3	4
B1ALK7;Q14155-1;Q14155-5;F6SJA5;E7EUY6;E9PDQ5;Q15052-2;Q14155-6;Q14155-2;Q15052;Q14155-3;Q14155	B1ALK7;Q14155-1;Q14155-5;F6SJA5;E7EUY6;E9PDQ5;Q15052-2;Q14155-6;Q14155-2;Q15052;Q14155-3;Q14155	2;2;2;1;1;1;1;1;1;1;1;1	2;2;2;1;1;1;1;1;1;1;1;1	2;2;2;1;1;1;1;1;1;1;1;1	Rho guanine nucleotide exchange factor 7;Rho guanine nucleotide exchange factor 6	ARHGEF7;ARHGEF6	Isoform of Q14155, Rho guanine nucleotide exchange factor 7;Isoform of Q14155, Isoform 1 of Rho guanine nucleotide exchange factor 7;Isoform of Q14155, Isoform 5 of Rho guanine nucleotide exchange factor 7;Isoform of Q14155, Rho guanine nucleotide exchange	non matrisome	non matrisome	12	2	2	2	1	1	1	1	1	1	3.1	3.1	3.1	79.831	705	705;646;731;130;447;547;622;625;753;776;782;803	0	11.166	1.4	1.7	7918300	3478600	4439700	208380	91542	116840	16.4821	16.8342	-0.352029	3478600	0	21.7301	#NUM!	#NUM!	Rho guanine nucleotide exchange factor 7;Rho guanine nucleotide exchange factor 6	ARHGEF7;ARHGEF6	1	1	2
O95376;C9JZ71	O95376	4;1	4;1	4;1	E3 ubiquitin-protein ligase ARIH2	ARIH2	E3 ubiquitin-protein ligase ARIH2	non matrisome	non matrisome	2	4	4	4	2	2	2	2	2	2	10.8	10.8	10.8	57.818	493	493;138	0	50.122	4.5	6.3	8025800	0	8025800	321030	0	321030	#NUM!	18.2923	#NUM!	0	5713300	#NUM!	22.4459	#NUM!	E3 ubiquitin-protein ligase ARIH2	ARIH2	2	2	4
B4DZG7;F8VYN9;P40616-2;P40616	B4DZG7;F8VYN9;P40616-2;P40616	2;2;2;2	2;2;2;2	2;2;2;2	ADP-ribosylation factor-like protein 1	ARL1	Isoform of P40616, ADP-ribosylation factor-like protein 1;Isoform of P40616, ADP-ribosylation factor-like protein 1;Isoform of P40616, Isoform 2 of ADP-ribosylation factor-like protein 1;ADP-ribosylation factor-like protein 1	non matrisome	non matrisome	4	2	2	2	2	0	2	0	2	0	17	17	17	15.443	135	135;194;164;181	0	13.654	17	0	84746000	84746000	0	12107000	12107000	0	23.5293	#NUM!	#NUM!	72945000	0	26.1203	#NUM!	#NUM!	ADP-ribosylation factor-like protein 1	ARL1	6	0	6
Q8N8L6	Q8N8L6	1	1	1	ADP-ribosylation factor-like protein 10	ARL10	ADP-ribosylation factor-like protein 10	non matrisome	non matrisome	1	1	1	1	1	0	1	0	1	0	5.7	5.7	5.7	27.459	244	244	0.0039396	6.3952	5.7	0	36117000	36117000	0	3009700	3009700	0	21.5212	#NUM!	#NUM!	104130000	0	26.6338	#NUM!	#NUM!	ADP-ribosylation factor-like protein 10	ARL10	2	0	2
P36404	P36404	2	2	2	ADP-ribosylation factor-like protein 2	ARL2	ADP-ribosylation factor-like protein 2	non matrisome	non matrisome	1	2	2	2	2	2	2	2	2	2	12	12	12	20.878	184	184	0	16.424	12	12	42366000	15379000	26987000	4707300	1708800	2998500	20.7046	21.5158	-0.811257	21658000	26077000	24.3684	24.6363	-0.267878	ADP-ribosylation factor-like protein 2	ARL2	2	2	4
P36405	P36405	1	1	1	ADP-ribosylation factor-like protein 3	ARL3	ADP-ribosylation factor-like protein 3	non matrisome	non matrisome	1	1	1	1	0	1	0	1	0	1	12.1	12.1	12.1	20.455	182	182	0	19.638	0	12.1	17817000	0	17817000	1619700	0	1619700	#NUM!	20.6273	#NUM!	0	17241000	#NUM!	24.0393	#NUM!	ADP-ribosylation factor-like protein 3	ARL3	0	1	1
F8WF90;C9JQU6;F8WF33;O75915	F8WF90;C9JQU6;F8WF33;O75915	1;1;1;1	1;1;1;1	1;1;1;1	PRA1 family protein 3	ARL6IP5	Isoform of O75915, PRA1 family protein 3;Isoform of O75915, PRA1 family protein 3;Isoform of O75915, PRA1 family protein 3;PRA1 family protein 3	non matrisome	non matrisome	4	1	1	1	0	1	0	1	0	1	18.6	18.6	18.6	6.8708	59	59;88;93;188	0.0017135	6.8677	0	18.6	4777400	0	4777400	1592500	0	1592500	#NUM!	20.6029	#NUM!	0	4240000	#NUM!	22.0156	#NUM!	PRA1 family protein 3	ARL6IP5	0	1	1
A0A087X2J2;Q96BM9	A0A087X2J2;Q96BM9	1;1	1;1	1;1	ADP-ribosylation factor-like protein 8A	ARL8A	Isoform of Q96BM9, ADP-ribosylation factor-like protein 8A;ADP-ribosylation factor-like protein 8A	non matrisome	non matrisome	2	1	1	1	1	0	1	0	1	0	10.9	10.9	10.9	16.904	147	147;186	0	11.264	10.9	0	4651600	4651600	0	581440	581440	0	19.1493	#NUM!	#NUM!	3793700	0	21.8552	#NUM!	#NUM!	ADP-ribosylation factor-like protein 8A	ARL8A	1	0	1
E5RJ86;Q9NVT9	E5RJ86;Q9NVT9	1;1	1;1	1;1	Armadillo repeat-containing protein 1	ARMC1	Isoform of Q9NVT9, Armadillo repeat-containing protein 1 (Fragment);Armadillo repeat-containing protein 1	non matrisome	non matrisome	2	1	1	1	1	1	1	1	1	1	7.4	7.4	7.4	21.226	190	190;282	0.00070872	7.1312	7.4	7.4	11200000	3910900	7289300	1244500	434540	809930	18.7291	19.6274	-0.898308	0	7053800	#NUM!	22.75	#NUM!	Armadillo repeat-containing protein 1	ARMC1	1	1	2
Q6NXE6-2;Q6NXE6;F5H7V0;F5GZP0;F5H3X1;F5H052;H0YGQ5;F5H2X2;F5H2K4;F5GWV0;F5H4P3;B4E1N1	Q6NXE6-2;Q6NXE6;F5H7V0;F5GZP0;F5H3X1;F5H052;H0YGQ5;F5H2X2;F5H2K4;F5GWV0;F5H4P3;B4E1N1	2;2;1;1;1;1;1;1;1;1;1;1	2;2;1;1;1;1;1;1;1;1;1;1	2;2;1;1;1;1;1;1;1;1;1;1	Armadillo repeat-containing protein 6	ARMC6	Isoform of Q6NXE6, Isoform 2 of Armadillo repeat-containing protein 6;Armadillo repeat-containing protein 6;Isoform of Q6NXE6, Armadillo repeat-containing protein 6 (Fragment);Isoform of Q6NXE6, Armadillo repeat-containing protein 6;Isoform of Q6NXE6, Arma	non matrisome	non matrisome	12	2	2	2	1	1	1	1	1	1	5.7	5.7	5.7	51.547	476	476;501;30;43;70;103;137;161;163;256;259;408	0	23.012	3.4	2.3	10186000	5340800	4845300	424420	222530	201890	17.7636	17.6232	0.14043	5340800	0	22.3486	#NUM!	#NUM!	Armadillo repeat-containing protein 6	ARMC6	1	1	2
Q9UH62	Q9UH62	2	2	2	Armadillo repeat-containing X-linked protein 3	ARMCX3	Armadillo repeat-containing X-linked protein 3	non matrisome	non matrisome	1	2	2	2	1	1	1	1	1	1	7.7	7.7	7.7	42.5	379	379	0	102.53	4.2	3.4	21899000	11358000	10541000	1042800	540840	501970	19.0448	18.9372	0.107601	11358000	0	23.4372	#NUM!	#NUM!	Armadillo repeat-containing X-linked protein 3	ARMCX3	1	1	2
O15143;C9JBJ7;C9K057;C9J4Z7;F8VXW2;C9JEY1;C9JQM8;C9JFG9;C9J6C8;C9JTT6;C9JM51;F8WEB3;E9PF58;Q92747-2;Q92747	O15143	7;3;3;3;3;3;3;3;3;2;1;1;1;1;1	7;3;3;3;3;3;3;3;3;2;1;1;1;1;1	7;3;3;3;3;3;3;3;3;2;1;1;1;1;1	Actin-related protein 2/3 complex subunit 1B	ARPC1B	Actin-related protein 2/3 complex subunit 1B	non matrisome	non matrisome	15	7	7	7	3	6	3	6	3	6	25.8	25.8	25.8	40.949	372	372;102;108;128;130;130;132;132;132;82;21;32;279;345;370	0	197.71	12.9	21.2	129250000	23827000	105430000	7180700	1323700	5857000	20.3361	22.4817	-2.14559	55189000	86967000	25.7179	26.374	-0.656087	Actin-related protein 2/3 complex subunit 1B	ARPC1B	5	9	14
O15144;G5E9S7;C9JTV5;G5E9J0;H7C3F9	O15144	6;2;2;2;1	6;2;2;2;1	6;2;2;2;1	Actin-related protein 2/3 complex subunit 2	ARPC2	Actin-related protein 2/3 complex subunit 2	non matrisome	non matrisome	5	6	6	6	3	6	3	6	3	6	20.3	20.3	20.3	34.333	300	300;38;89;91;165	0	50.576	11.3	20.3	179610000	51788000	127820000	8980500	2589400	6391100	21.3042	22.6076	-1.30345	151830000	101720000	27.1779	26.6	0.577854	Actin-related protein 2/3 complex subunit 2	ARPC2	5	8	13
C9JZD1;O15145	C9JZD1;O15145	1;1	1;1	1;1	Actin-related protein 2/3 complex subunit 3	ARPC3	Isoform of O15145, Actin-related protein 2/3 complex subunit 3 (Fragment);Actin-related protein 2/3 complex subunit 3	non matrisome	non matrisome	2	1	1	1	0	1	0	1	0	1	13.1	13.1	13.1	11.546	99	99;178	0	11.166	0	13.1	7370300	0	7370300	1842600	0	1842600	#NUM!	20.8133	#NUM!	0	8571800	#NUM!	23.0312	#NUM!	Actin-related protein 2/3 complex subunit 3	ARPC3	0	1	1
F8WCF6;P59998;P59998-3;H7C0A3;F8WDD7;A0A0A6YYG9;P59998-2;R4GN08;P59998-4;F8WDW3;F8WE39	F8WCF6;P59998;P59998-3;H7C0A3;F8WDD7;A0A0A6YYG9;P59998-2;R4GN08;P59998-4	6;6;6;5;4;4;4;3;3;1;1	6;6;6;5;4;4;4;3;3;1;1	6;6;6;5;4;4;4;3;3;1;1	Actin-related protein 2/3 complex subunit 4	ARPC4-TTLL3;ARPC4	Isoform of A0A0A6YYG9, Actin-related protein 2/3 complex subunit 4;Actin-related protein 2/3 complex subunit 4;Isoform of P59998, Isoform 3 of Actin-related protein 2/3 complex subunit 4;Isoform of A0A0A6YYG9, Protein ARPC4-TTLL3 (Fragment);Isoform of P599	non matrisome	non matrisome	11	6	6	6	4	5	4	5	4	5	39.2	39.2	39.2	21.058	181	181;168;187;167;113;625;625;77;78;44;47	0	39.605	25.4	28.7	125550000	56113000	69440000	12555000	5611300	6944000	22.4199	22.7273	-0.307432	79235000	105320000	26.2396	26.6502	-0.41057	Actin-related protein 2/3 complex subunit 4	ARPC4-TTLL3;ARPC4	8	4	12
O15511;B1ALC0;O15511-2	O15511;B1ALC0;O15511-2	2;1;1	2;1;1	2;1;1	Actin-related protein 2/3 complex subunit 5	ARPC5	Actin-related protein 2/3 complex subunit 5;Isoform of O15511, Actin-related protein 2/3 complex subunit 5;Isoform of O15511, Isoform 2 of Actin-related protein 2/3 complex subunit 5	non matrisome	non matrisome	3	2	2	2	2	2	2	2	2	2	16.6	16.6	16.6	16.32	151	151;135;154	0	14.216	16.6	16.6	58044000	7925300	50119000	5804400	792530	5011900	19.5961	22.2569	-2.66082	0	44844000	#NUM!	25.4184	#NUM!	Actin-related protein 2/3 complex subunit 5	ARPC5	2	3	5
H3BQ52;H3BTD3;H3BMD8;A6NMQ3;Q5T5H1;P56211-2;P56211;O43768-6;O43768-5;O43768-2;O43768;O43768-9;O43768-7;O43768-3;O43768-4	H3BQ52;H3BTD3;H3BMD8;A6NMQ3;Q5T5H1;P56211-2;P56211;O43768-6;O43768-5;O43768-2;O43768;O43768-9;O43768-7;O43768-3;O43768-4	1;1;1;1;1;1;1;1;1;1;1;1;1;1;1	1;1;1;1;1;1;1;1;1;1;1;1;1;1;1	1;1;1;1;1;1;1;1;1;1;1;1;1;1;1	cAMP-regulated phosphoprotein 19;Alpha-endosulfine	ARPP19;ENSA	Isoform of P56211, cAMP-regulated phosphoprotein 19;Isoform of P56211, cAMP-regulated phosphoprotein 19 (Fragment);Isoform of P56211, cAMP-regulated phosphoprotein 19;Isoform of O43768, Alpha-endosulfine;Isoform of O43768, Alpha-endosulfine;Isoform of P562	non matrisome	non matrisome	15	1	1	1	0	1	0	1	0	1	15.5	15.5	15.5	7.6866	71	71;72;131;140;187;96;112;113;117;117;121;133;133;137;140	0.00072046	7.3538	0	15.5	6762700	0	6762700	1352500	0	1352500	#NUM!	20.3672	#NUM!	0	6544100	#NUM!	22.6418	#NUM!	cAMP-regulated phosphoprotein 19;Alpha-endosulfine	ARPP19;ENSA	0	1	1
A0A0C4DFZ2	A0A0C4DFZ2	1	1	1		ARSA	Isoform of P15289, Arylsulfatase A	non matrisome	non matrisome	1	1	1	1	0	1	0	1	0	1	4.1	4.1	4.1	53.806	509	509	1	-2	0	4.1	31419000	0	31419000	1848200	0	1848200	#NUM!	20.8177	#NUM!	0	12780000	#NUM!	23.6074	#NUM!		ARSA	0	0	0	+
E9PKM6;E9PM82;E9PQZ6;H0YCB3;Q8N9N2-2;Q8N9N2	E9PKM6;E9PM82;E9PQZ6;H0YCB3;Q8N9N2-2;Q8N9N2	1;1;1;1;1;1	1;1;1;1;1;1	1;1;1;1;1;1	Activating signal cointegrator 1 complex subunit 1	ASCC1	Isoform of Q8N9N2, Activating signal cointegrator 1 complex subunit 1 (Fragment);Isoform of Q8N9N2, Activating signal cointegrator 1 complex subunit 1 (Fragment);Isoform of Q8N9N2, Activating signal cointegrator 1 complex subunit 1 (Fragment);Isoform of Q8	non matrisome	non matrisome	6	1	1	1	1	0	1	0	1	0	11.4	11.4	11.4	14.163	123	123;124;152;292;357;400	0.0013836	6.9479	11.4	0	3889300	3889300	0	972320	972320	0	19.8911	#NUM!	#NUM!	9618700	0	23.1974	#NUM!	#NUM!	Activating signal cointegrator 1 complex subunit 1	ASCC1	1	0	1
Q8N3C0;Q8N3C0-4	Q8N3C0;Q8N3C0-4	4;2	4;2	4;2	Activating signal cointegrator 1 complex subunit 3	ASCC3	Activating signal cointegrator 1 complex subunit 3;Isoform of Q8N3C0, Isoform 3 of Activating signal cointegrator 1 complex subunit 3	non matrisome	non matrisome	2	4	4	4	1	3	1	3	1	3	2	2	2	251.46	2202	2202;731	0	24.915	0.5	1.5	12862000	2770900	10091000	107180	23091	84093	14.495	16.3597	-1.86466	0	10112000	#NUM!	23.2696	#NUM!	Activating signal cointegrator 1 complex subunit 3	ASCC3	1	2	3
Q9Y294	Q9Y294	1	1	1	Histone chaperone ASF1A	ASF1A	Histone chaperone ASF1A	non matrisome	non matrisome	1	1	1	1	0	1	0	1	0	1	7.4	7.4	7.4	22.968	204	204	0	28.365	0	7.4	11278000	0	11278000	1879700	0	1879700	#NUM!	20.8421	#NUM!	0	10914000	#NUM!	23.3797	#NUM!	Histone chaperone ASF1A	ASF1A	0	1	1
H0YBF6;F5H8F7;Q9UBL3-2;Q9UBL3-3;Q9UBL3	H0YBF6;F5H8F7;Q9UBL3-2;Q9UBL3-3;Q9UBL3	1;1;1;1;1	1;1;1;1;1	1;1;1;1;1	Set1/Ash2 histone methyltransferase complex subunit ASH2	ASH2L	Isoform of Q9UBL3, Set1/Ash2 histone methyltransferase complex subunit ASH2 (Fragment);Isoform of Q9UBL3, Set1/Ash2 histone methyltransferase complex subunit ASH2;Isoform of Q9UBL3, Isoform 2 of Set1/Ash2 histone methyltransferase complex subunit ASH2;Isof	non matrisome	non matrisome	5	1	1	1	1	1	1	1	1	1	4.2	4.2	4.2	21.743	192	192;489;501;534;628	0.0051167	6.1325	4.2	4.2	10342000	3907100	6435100	1034200	390710	643510	18.5757	19.2956	-0.719864	0	5711200	#NUM!	22.4454	#NUM!	Set1/Ash2 histone methyltransferase complex subunit ASH2	ASH2L	1	1	2
O95671-3;O95671-2;O95671	O95671-3;O95671-2;O95671	1;1;1	1;1;1	1;1;1	N-acetylserotonin O-methyltransferase-like protein	ASMTL	Isoform of O95671, Isoform 3 of N-acetylserotonin O-methyltransferase-like protein;Isoform of O95671, Isoform 2 of N-acetylserotonin O-methyltransferase-like protein;N-acetylserotonin O-methyltransferase-like protein	non matrisome	non matrisome	3	1	1	1	0	1	0	1	0	1	3	3	3	62.442	563	563;605;621	0.00073421	7.5722	0	3	7535200	0	7535200	327620	0	327620	#NUM!	18.3217	#NUM!	0	3064900	#NUM!	21.5474	#NUM!	N-acetylserotonin O-methyltransferase-like protein	ASMTL	0	1	1
A0A087WXS7;O43681;K7ERW9	A0A087WXS7;O43681;K7ERW9	2;2;1	2;2;1	2;2;1	ATPase ASNA1	ASNA1	Isoform of O43681, ATPase ASNA1;ATPase ASNA1;Isoform of O43681, ATPase ASNA1 (Fragment)	non matrisome	non matrisome	3	2	2	2	1	1	1	1	1	1	9.1	9.1	9.1	37.119	331	331;348;200	0	13.701	6.3	2.7	13301000	9436300	3864500	831300	589770	241530	19.1698	17.8818	1.28795	7696100	0	22.8757	#NUM!	#NUM!	ATPase ASNA1	ASNA1	1	1	2
P08243-3;P08243-2;P08243;F8WEJ5;C9J057;C9JT45;C9JM09	P08243-3;P08243-2;P08243;F8WEJ5	9;9;9;6;4;3;2	9;9;9;6;4;3;2	9;9;9;6;4;3;2	Asparagine synthetase [glutamine-hydrolyzing]	ASNS	Isoform of P08243, Isoform 3 of Asparagine synthetase [glutamine-hydrolyzing];Isoform of P08243, Isoform 2 of Asparagine synthetase [glutamine-hydrolyzing];Asparagine synthetase [glutamine-hydrolyzing];Isoform of P08243, Asparagine synthetase [glutamine-hy	non matrisome	non matrisome	7	9	9	9	4	7	4	7	4	7	27.6	27.6	27.6	54.817	478	478;540;561;401;214;162;118	0	196.46	13	20.3	178880000	68237000	110640000	7155200	2729500	4425700	21.3802	22.0775	-0.697269	100320000	76457000	26.58	26.1881	0.391889	Asparagine synthetase [glutamine-hydrolyzing]	ASNS	5	10	15
Q12797;Q12797-10;E5RHJ2;A0A0A0MSK8;E5RG56;Q12797-7;Q12797-6;Q12797-2	Q12797;Q12797-10	3;2;1;1;1;1;1;1	3;2;1;1;1;1;1;1	3;2;1;1;1;1;1;1	Aspartyl/asparaginyl beta-hydroxylase	ASPH	Aspartyl/asparaginyl beta-hydroxylase;Isoform of Q12797, Isoform 10 of Aspartyl/asparaginyl beta-hydroxylase	non matrisome	non matrisome	8	3	3	3	1	3	1	3	1	3	7	7	7	85.862	758	758;729;113;294;327;203;270;313	0	323.31	2.2	7	134630000	13299000	121330000	4487500	443300	4044200	18.7579	21.9474	-3.1895	0	87853000	#NUM!	26.3886	#NUM!	Aspartyl/asparaginyl beta-hydroxylase	ASPH	1	4	5
P00966;Q5T6L6;Q5T6L5	P00966;Q5T6L6	18;9;8	18;9;8	18;9;8	Argininosuccinate synthase	ASS1	Argininosuccinate synthase;Isoform of P00966, Argininosuccinate synthase (Fragment)	non matrisome	non matrisome	3	18	18	18	11	18	11	18	11	18	52.2	52.2	52.2	46.53	412	412;198;179	0	323.31	40	52.2	6363700000	1751300000	4612400000	303030000	83394000	219640000	26.3134	27.7106	-1.39713	3305800000	4041700000	31.6224	31.9123	-0.289963	Argininosuccinate synthase	ASS1	35	45	80
Q8NBU5;Q8NBU5-2	Q8NBU5	3;1	3;1	3;1	ATPase family AAA domain-containing protein 1	ATAD1	ATPase family AAA domain-containing protein 1	non matrisome	non matrisome	2	3	3	3	2	1	2	1	2	1	12.7	12.7	12.7	40.744	361	361;287	0	40.345	9.4	3.3	16856000	13060000	3795900	842800	653010	189800	19.3167	17.5341	1.78263	13973000	0	23.7361	#NUM!	#NUM!	ATPase family AAA domain-containing protein 1	ATAD1	2	1	3
Q6PL18;A0A0B4J211;Q6PL18-2	Q6PL18;A0A0B4J211;Q6PL18-2	2;1;1	2;1;1	2;1;1	ATPase family AAA domain-containing protein 2	ATAD2	ATPase family AAA domain-containing protein 2;Isoform of Q6PL18, ATPase family AAA domain-containing protein 2;Isoform of Q6PL18, Isoform 2 of ATPase family AAA domain-containing protein 2	non matrisome	non matrisome	3	2	2	2	1	2	1	2	1	2	1.8	1.8	1.8	158.55	1390	1390;708;412	0	53.891	0.9	1.8	8244100	3177600	5066400	119480	46053	73426	15.491	16.164	-0.672996	0	4496500	#NUM!	22.1004	#NUM!	ATPase family AAA domain-containing protein 2	ATAD2	1	2	3
H0Y2W2;Q9NVI7-3;Q9NVI7-2;Q9NVI7;Q5SV16	H0Y2W2;Q9NVI7-3;Q9NVI7-2;Q9NVI7;Q5SV16	2;2;2;2;1	2;2;2;2;1	2;2;2;2;1	ATPase family AAA domain-containing protein 3A	ATAD3A	Isoform of Q9NVI7, ATPase family AAA domain-containing protein 3A (Fragment);Isoform of Q9NVI7, Isoform 3 of ATPase family AAA domain-containing protein 3A;Isoform of Q9NVI7, Isoform 2 of ATPase family AAA domain-containing protein 3A;ATPase family AAA dom	non matrisome	non matrisome	5	2	2	2	0	2	0	2	0	2	6.3	6.3	6.3	64.243	572	572;507;586;634;201	0	15.2	0	6.3	19396000	0	19396000	606130	0	606130	#NUM!	19.2093	#NUM!	0	18191000	#NUM!	24.1167	#NUM!	ATPase family AAA domain-containing protein 3A	ATAD3A	0	2	2
O95352-3;O95352-2;O95352	O95352-3;O95352-2;O95352	1;1;1	1;1;1	1;1;1	Ubiquitin-like modifier-activating enzyme ATG7	ATG7	Isoform of O95352, Isoform 3 of Ubiquitin-like modifier-activating enzyme ATG7;Isoform of O95352, Isoform 2 of Ubiquitin-like modifier-activating enzyme ATG7;Ubiquitin-like modifier-activating enzyme ATG7	non matrisome	non matrisome	3	1	1	1	0	1	0	1	0	1	1.8	1.8	1.8	68.617	623	623;676;703	0.00072886	7.4826	0	1.8	3035800	0	3035800	89287	0	89287	#NUM!	16.4462	#NUM!	0	3530700	#NUM!	21.7515	#NUM!	Ubiquitin-like modifier-activating enzyme ATG7	ATG7	0	1	1
P31939;P31939-2;H7C1S2;F8WEF0;C9JLK0	P31939;P31939-2	13;11;6;3;2	13;11;6;3;2	13;11;6;3;2	Bifunctional purine biosynthesis protein PURH;Phosphoribosylaminoimidazolecarboxamide formyltransferase;IMP cyclohydrolase	ATIC	Bifunctional purine biosynthesis protein PURH;Isoform of P31939, Isoform 2 of Bifunctional purine biosynthesis protein PURH	non matrisome	non matrisome	5	13	13	13	7	10	7	10	7	10	31.8	31.8	31.8	64.615	592	592;591;231;84;170	0	270.78	18.1	23.1	400750000	121460000	279290000	10546000	3196200	7349800	21.6079	22.8093	-1.20135	254970000	264700000	27.9258	27.9798	-0.0540307	Bifunctional purine biosynthesis protein PURH;Phosphoribosylaminoimidazolecarboxamide formyltransferase;IMP cyclohydrolase	ATIC	9	14	23
Q8NHH9-3;Q8NHH9-5;Q8NHH9	Q8NHH9-3;Q8NHH9-5;Q8NHH9	1;1;1	1;1;1	1;1;1	Atlastin-2	ATL2	Isoform of Q8NHH9, Isoform 3 of Atlastin-2;Isoform of Q8NHH9, Isoform 5 of Atlastin-2;Atlastin-2	non matrisome	non matrisome	3	1	1	1	0	1	0	1	0	1	2.9	2.9	2.9	46.917	412	412;565;583	0.00072438	7.4046	0	2.9	5903900	0	5903900	281140	0	281140	#NUM!	18.1009	#NUM!	0	2401400	#NUM!	21.1954	#NUM!	Atlastin-2	ATL2	0	1	1
F5H6I7;Q6DD88;F5GWF8	F5H6I7;Q6DD88	6;6;2	6;6;2	6;6;2	Atlastin-3	ATL3	Isoform of Q6DD88, Atlastin-3;Atlastin-3	non matrisome	non matrisome	3	6	6	6	5	5	5	5	5	5	17.6	17.6	17.6	58.772	523	523;541;169	0	213.82	14	13.6	140650000	65563000	75090000	5860500	2731800	3128700	21.3814	21.5771	-0.195711	70854000	82954000	26.0783	26.3058	-0.227462	Atlastin-3	ATL3	8	6	14
E5RGN3;E5RIM7;O00244	E5RGN3;E5RIM7;O00244	1;1;1	1;1;1	1;1;1	Copper transport protein ATOX1	ATOX1	Isoform of O00244, Copper transport protein ATOX1;Isoform of O00244, Copper transport protein ATOX1;Copper transport protein ATOX1	non matrisome	non matrisome	3	1	1	1	1	1	1	1	1	1	28.8	28.8	28.8	6.3304	59	59;73;68	0.00075873	8.2264	28.8	28.8	20123000	11173000	8950300	5030800	2793200	2237600	21.4135	21.0935	0.319967	0	8661100	#NUM!	23.0461	#NUM!	Copper transport protein ATOX1	ATOX1	1	1	2
P05023-4;P05023;P05023-3;P05023-2;P20648;P54707;P54707-2;Q5TC01;Q5TC05	P05023-4;P05023;P05023-3;P05023-2	25;25;24;15;2;2;2;1;1	25;25;24;15;2;2;2;1;1	12;12;11;11;0;0;0;0;0	Sodium/potassium-transporting ATPase subunit alpha-1	ATP1A1	Isoform of P05023, Isoform 4 of Sodium/potassium-transporting ATPase subunit alpha-1;Sodium/potassium-transporting ATPase subunit alpha-1;Isoform of P05023, Isoform 3 of Sodium/potassium-transporting ATPase subunit alpha-1;Isoform of P05023, Isoform 2 of S	non matrisome	non matrisome	9	25	25	12	14	23	14	23	5	10	29.3	29.3	12.7	113	1023	1023;1023;992;681;1035;1039;1045;144;157	0	323.31	18.9	26.2	5843900000	387460000	5456400000	129860000	8610200	121250000	23.0376	26.8534	-3.81579	1099000000	1800200000	30.0335	30.7455	-0.711966	Sodium/potassium-transporting ATPase subunit alpha-1	ATP1A1	25	69	94
B1AKY9;P50993;H0Y7C1;E9PRA5	B1AKY9;P50993;H0Y7C1	16;16;11;4	5;5;3;1	2;2;1;0	Sodium/potassium-transporting ATPase subunit alpha-2	ATP1A2	Isoform of P50993, Sodium/potassium-transporting ATPase subunit alpha;Sodium/potassium-transporting ATPase subunit alpha-2;Isoform of P50993, Sodium/potassium-transporting ATPase subunit alpha (Fragment)	non matrisome	non matrisome	4	16	5	2	9	16	3	5	2	2	22	6.9	3.8	110.86	1009	1009;1020;714;517	0	83.926	15.4	22	449140000	86164000	362980000	9357100	1795100	7562000	20.7756	22.8503	-2.0747	51826000	178980000	25.6272	27.4152	-1.78805	Sodium/potassium-transporting ATPase subunit alpha-2	ATP1A2	6	8	14
M0R116;A0A0A0MT26;P13637;P13637-2;P13637-3;M0QXF2	M0R116;A0A0A0MT26;P13637;P13637-2;P13637-3	23;23;23;23;23;5	10;10;10;10;10;3	8;8;8;8;8;2	Sodium/potassium-transporting ATPase subunit alpha-3	ATP1A3	Isoform of P13637, Sodium/potassium-transporting ATPase subunit alpha;Isoform of P13637, Sodium/potassium-transporting ATPase subunit alpha-3;Sodium/potassium-transporting ATPase subunit alpha-3;Isoform of P13637, Isoform 2 of Sodium/potassium-transporting	non matrisome	non matrisome	6	23	10	8	12	23	3	10	3	8	32	14.8	12.1	108.28	983	983;1226;1013;1024;1026;251	0	323.31	18.6	32	2905300000	83228000	2822000000	67565000	1935500	65629000	20.8843	25.9678	-5.08356	146710000	1425800000	27.1284	30.4091	-3.28073	Sodium/potassium-transporting ATPase subunit alpha-3	ATP1A3	7	32	39
P05026-2;P05026;V9GYR2	P05026-2;P05026;V9GYR2	3;3;2	3;3;2	3;3;2	Sodium/potassium-transporting ATPase subunit beta-1	ATP1B1	Isoform of P05026, Isoform 2 of Sodium/potassium-transporting ATPase subunit beta-1;Sodium/potassium-transporting ATPase subunit beta-1;Isoform of P05026, Sodium/potassium-transporting ATPase subunit beta (Fragment)	non matrisome	non matrisome	3	3	3	3	1	2	1	2	1	2	11	11	11	34.893	301	301;303;130	0	24.451	3.7	7.3	47415000	8024600	39390000	3951200	668720	3282500	19.351	21.6464	-2.29532	8024600	0	22.936	#NUM!	#NUM!	Sodium/potassium-transporting ATPase subunit beta-1	ATP1B1	1	4	5
I3L3J8;P14415	I3L3J8;P14415	1;1	1;1	1;1	Sodium/potassium-transporting ATPase subunit beta-2	ATP1B2	Isoform of P14415, Sodium/potassium-transporting ATPase subunit beta (Fragment);Sodium/potassium-transporting ATPase subunit beta-2	non matrisome	non matrisome	2	1	1	1	0	1	0	1	0	1	8.1	8.1	8.1	19.266	172	172;290	0.006026	6.0701	0	8.1	11273000	0	11273000	1610400	0	1610400	#NUM!	20.619	#NUM!	0	4445800	#NUM!	22.084	#NUM!	Sodium/potassium-transporting ATPase subunit beta-2	ATP1B2	0	1	1
P54709;C9JA36;P54709-2;H7C4L9;H7C547;F8WBY4;C9JXZ1	P54709;C9JA36;P54709-2	4;2;2;1;1;1;1	4;2;2;1;1;1;1	4;2;2;1;1;1;1	Sodium/potassium-transporting ATPase subunit beta-3	ATP1B3	Sodium/potassium-transporting ATPase subunit beta-3;Isoform of P54709, Sodium/potassium-transporting ATPase subunit beta-3 (Fragment);Isoform of P54709, Isoform 2 of Sodium/potassium-transporting ATPase subunit beta-3	non matrisome	non matrisome	7	4	4	4	1	4	1	4	1	4	19.7	19.7	19.7	31.512	279	279;133;193;27;43;44;119	0	35.256	3.9	19.7	94556000	25167000	69389000	7879600	2097200	5782400	21	22.4632	-1.4632	0	56274000	#NUM!	25.746	#NUM!	Sodium/potassium-transporting ATPase subunit beta-3	ATP1B3	2	5	7
O14983-2;O14983;O14983-3;H3BVB2;H3BTW4;H3BUT9;H3BTF1	O14983-2;O14983;O14983-3	27;27;25;2;2;1;1	27;27;25;2;2;1;1	11;11;11;0;1;1;1	Sarcoplasmic/endoplasmic reticulum calcium ATPase 1	ATP2A1	Isoform of O14983, Isoform SERCA1A of Sarcoplasmic/endoplasmic reticulum calcium ATPase 1;Sarcoplasmic/endoplasmic reticulum calcium ATPase 1;Isoform of O14983, Isoform 3 of Sarcoplasmic/endoplasmic reticulum calcium ATPase 1	non matrisome	non matrisome	7	27	27	11	22	22	22	22	9	9	27.9	27.9	10.8	109.28	994	994;1001;869;113;128;24;41	0	323.31	24.8	23.7	1968900000	669130000	1299800000	46879000	15932000	30947000	23.9254	24.8833	-0.957872	909960000	1115000000	29.7612	30.0544	-0.293169	Sarcoplasmic/endoplasmic reticulum calcium ATPase 1	ATP2A1	37	39	76
P16615-5;P16615-2;P16615-3;P16615;P16615-4;H7C5W9;J3QSY6	P16615-5;P16615-2;P16615-3;P16615;P16615-4;H7C5W9	23;23;23;23;21;20;1	10;10;10;10;9;8;1	9;9;9;9;8;7;1	Sarcoplasmic/endoplasmic reticulum calcium ATPase 2	ATP2A2	Isoform of P16615, Isoform 5 of Sarcoplasmic/endoplasmic reticulum calcium ATPase 2;Isoform of P16615, Isoform 2 of Sarcoplasmic/endoplasmic reticulum calcium ATPase 2;Isoform of P16615, Isoform 3 of Sarcoplasmic/endoplasmic reticulum calcium ATPase 2;Sarc	non matrisome	non matrisome	7	23	10	9	14	20	4	7	4	6	29.9	15.2	13.9	109.73	997	997;997;999;1042;1015;933;50	0	284.81	20.4	23.4	288030000	76964000	211070000	6400700	1710300	4690400	20.7058	22.1613	-1.45546	92279000	0	26.4595	#NUM!	#NUM!	Sarcoplasmic/endoplasmic reticulum calcium ATPase 2	ATP2A2	5	12	17
P20020-4;P20020;P20020-5;P20020-2;P20020-6;P20020-3;E7ERY9;Q16720-8;Q16720-7;Q16720-6;Q16720-3;Q16720-5;Q16720-2;Q16720-4;Q16720;H0Y7S3;A0A0U1RQU3;F8W1V5	P20020-4;P20020;P20020-5;P20020-2;P20020-6;P20020-3;E7ERY9;Q16720-8;Q16720-7;Q16720-6;Q16720-3;Q16720-5;Q16720-2;Q16720-4;Q16720	9;9;8;8;8;8;6;5;5;5;5;5;5;5;5;4;2;1	9;9;8;8;8;8;6;5;5;5;5;5;5;5;5;4;2;1	4;4;3;3;3;3;1;0;0;0;0;0;0;0;0;0;2;1	Plasma membrane calcium-transporting ATPase 1;Calcium-transporting ATPase;Plasma membrane calcium-transporting ATPase 3	ATP2B1;ATP2B3	Isoform of P20020, Isoform C of Plasma membrane calcium-transporting ATPase 1;Plasma membrane calcium-transporting ATPase 1;Isoform of P20020, Isoform E of Plasma membrane calcium-transporting ATPase 1;Isoform of P20020, Isoform A of Plasma membrane calciu	non matrisome	non matrisome	18	9	9	4	5	8	5	8	1	3	11.5	11.5	6	137.8	1249	1249;1258;1171;1176;1184;1220;963;1115;1129;1154;1159;1168;1173;1206;1220;1099;300;101	0	104.02	5.8	9.8	116420000	38345000	78080000	2238900	737400	1501500	19.4921	20.518	-1.02589	89828000	46954000	26.4207	25.4847	0.935917	Plasma membrane calcium-transporting ATPase 1;Calcium-transporting ATPase;Plasma membrane calcium-transporting ATPase 3	ATP2B1;ATP2B3	5	9	14
Q01814-4;Q01814-7;Q01814-3;Q01814-6;Q01814-2;Q01814-8;Q01814-5;Q01814	Q01814-4;Q01814-7;Q01814-3;Q01814-6;Q01814-2;Q01814-8;Q01814-5;Q01814	5;5;5;5;5;5;5;5	1;1;1;1;1;1;1;1	1;1;1;1;1;1;1;1	Plasma membrane calcium-transporting ATPase 2	ATP2B2	Isoform of Q01814, Isoform ZA of Plasma membrane calcium-transporting ATPase 2;Isoform of Q01814, Isoform XA of Plasma membrane calcium-transporting ATPase 2;Isoform of Q01814, Isoform YA of Plasma membrane calcium-transporting ATPase 2;Isoform of Q01814,	non matrisome	non matrisome	8	5	1	1	3	5	0	1	0	1	6	1.5	1.5	127.33	1154	1154;1168;1185;1198;1199;1212;1229;1243	0.00072939	7.4827	3	6	7171100	0	7171100	137910	0	137910	#NUM!	17.0734	#NUM!	0	2828100	#NUM!	21.4314	#NUM!	Plasma membrane calcium-transporting ATPase 2	ATP2B2	0	2	2
P23634-5;P23634-4;P23634-3;P23634-2;P23634-7;P23634-6;P23634-8;P23634	P23634-5;P23634-4;P23634-3;P23634-2;P23634-7;P23634-6;P23634-8;P23634	6;6;6;6;6;6;6;6	1;1;1;1;1;1;1;1	1;1;1;1;1;1;1;1	Plasma membrane calcium-transporting ATPase 4	ATP2B4	Isoform of P23634, Isoform ZK of Plasma membrane calcium-transporting ATPase 4;Isoform of P23634, Isoform XK of Plasma membrane calcium-transporting ATPase 4;Isoform of P23634, Isoform ZA of Plasma membrane calcium-transporting ATPase 4;Isoform of P23634,	non matrisome	non matrisome	8	6	1	1	5	5	1	0	1	0	7.3	1.2	1.2	124.01	1122	1122;1134;1158;1170;1193;1205;1229;1241	0	25.457	5.8	6.1	6059300	6059300	0	110170	110170	0	16.7494	#NUM!	#NUM!	12452000	0	23.5699	#NUM!	#NUM!	Plasma membrane calcium-transporting ATPase 4	ATP2B4	1	0	1
B4E2Q0;P98194-4;P98194;H0Y9V7;P98194-2;P98194-3;P98194-5;P98194-8;P98194-9;P98194-6;P98194-7	B4E2Q0;P98194-4;P98194;H0Y9V7;P98194-2;P98194-3;P98194-5;P98194-8;P98194-9;P98194-6;P98194-7	2;2;2;1;1;1;1;1;1;1;1	2;2;2;1;1;1;1;1;1;1;1	2;2;2;1;1;1;1;1;1;1;1	Calcium-transporting ATPase;Calcium-transporting ATPase type 2C member 1	ATP2C1	Isoform of P98194, Calcium-transporting ATPase;Isoform of P98194, Isoform 4 of Calcium-transporting ATPase type 2C member 1;Calcium-transporting ATPase type 2C member 1;Isoform of P98194, Calcium-transporting ATPase type 2C member 1 (Fragment);Isoform of P	non matrisome	non matrisome	11	2	2	2	2	0	2	0	2	0	2.9	2.9	2.9	104.71	953	953;903;919;903;888;923;939;944;949;959;973	0	13.861	2.9	0	3731800	3731800	0	84813	84813	0	16.372	#NUM!	#NUM!	4312600	0	22.0401	#NUM!	#NUM!	Calcium-transporting ATPase;Calcium-transporting ATPase type 2C member 1	ATP2C1	2	0	2
P25705;P25705-2;P25705-3;K7EK77;K7ERX7;K7EQH4;K7EJP1;K7ENJ4;K7ESA0	P25705;P25705-2;P25705-3;K7EK77	23;22;19;12;10;8;8;6;2	23;22;19;12;10;8;8;6;2	23;22;19;12;10;8;8;6;2	ATP synthase subunit alpha, mitochondrial	ATP5A1	ATP synthase subunit alpha, mitochondrial;Isoform of P25705, Isoform 2 of ATP synthase subunit alpha, mitochondrial;Isoform of P25705, Isoform 3 of ATP synthase subunit alpha, mitochondrial;Isoform of P25705, ATP synthase subunit alpha, mitochondrial (Frag	non matrisome	non matrisome	9	23	23	23	19	22	19	22	19	22	48.5	48.5	48.5	59.75	553	553;503;531;207;205;111;144;199;77	0	323.31	43	46.5	7615200000	1448600000	6166500000	245650000	46730000	198920000	25.4778	27.5676	-2.08977	2610300000	2739200000	31.2816	31.3511	-0.069539	ATP synthase subunit alpha, mitochondrial	ATP5A1	49	88	137
P06576;H0YH81;F8W079;F8W0P7;H0YI37	P06576;H0YH81;F8W079	23;19;13;8;7	23;19;13;8;7	23;19;13;8;7	ATP synthase subunit beta, mitochondrial;ATP synthase subunit beta	ATP5B	ATP synthase subunit beta, mitochondrial;Isoform of P06576, ATP synthase subunit beta, mitochondrial (Fragment);Isoform of P06576, ATP synthase subunit beta, mitochondrial (Fragment)	non matrisome	non matrisome	5	23	23	23	21	21	21	21	21	21	67.1	67.1	67.1	56.559	529	529;362;284;270;133	0	323.31	64.8	62	14165000000	2897300000	11268000000	488460000	99908000	388550000	26.5741	28.5335	-1.95943	3805700000	6506300000	31.8255	32.5992	-0.773676	ATP synthase subunit beta, mitochondrial;ATP synthase subunit beta	ATP5B	62	137	199
P36542;P36542-2	P36542;P36542-2	8;7	8;7	8;7	ATP synthase subunit gamma, mitochondrial	ATP5C1	ATP synthase subunit gamma, mitochondrial;Isoform of P36542, Isoform Heart of ATP synthase subunit gamma, mitochondrial	non matrisome	non matrisome	2	8	8	8	8	7	8	7	8	7	28.9	28.9	28.9	32.996	298	298;297	0	135.6	28.9	24.5	1113700000	165670000	948000000	85667000	12744000	72923000	23.6033	26.1199	-2.51656	254940000	609210000	27.9256	29.1824	-1.25678	ATP synthase subunit gamma, mitochondrial	ATP5C1	21	17	38
P30049	P30049	2	2	2	ATP synthase subunit delta, mitochondrial	ATP5D	ATP synthase subunit delta, mitochondrial	non matrisome	non matrisome	1	2	2	2	2	1	2	1	2	1	13.7	13.7	13.7	17.49	168	168	0	55.411	13.7	8.3	113570000	36446000	77120000	22713000	7289200	15424000	22.7973	23.8787	-1.08134	65154000	0	25.9574	#NUM!	#NUM!	ATP synthase subunit delta, mitochondrial	ATP5D	3	1	4
Q5QNZ2;P24539	Q5QNZ2;P24539	7;7	7;7	7;7	ATP synthase F(0) complex subunit B1, mitochondrial	ATP5F1	Isoform of P24539, ATP synthase F(0) complex subunit B1, mitochondrial;ATP synthase F(0) complex subunit B1, mitochondrial	non matrisome	non matrisome	2	7	7	7	6	7	6	7	6	7	31.8	31.8	31.8	22.275	195	195;256	0	220.62	30.8	31.8	1528600000	90916000	1437700000	127390000	7576300	119810000	22.8531	26.8362	-3.98311	397080000	511930000	28.5649	28.9314	-0.366517	ATP synthase F(0) complex subunit B1, mitochondrial	ATP5F1	11	20	31
O75947;O75947-2;F5H608	O75947;O75947-2	3;2;1	3;2;1	3;2;1	ATP synthase subunit d, mitochondrial	ATP5H	ATP synthase subunit d, mitochondrial;Isoform of O75947, Isoform 2 of ATP synthase subunit d, mitochondrial	non matrisome	non matrisome	3	3	3	3	1	3	1	3	1	3	18	18	18	18.491	161	161;137;81	0	39.962	6.2	18	104720000	4046800	100670000	10472000	404680	10067000	18.6264	23.2631	-4.63671	0	95168000	#NUM!	26.504	#NUM!	ATP synthase subunit d, mitochondrial	ATP5H	1	4	5
P18859;P18859-2;A8MUH2	P18859;P18859-2;A8MUH2	2;2;1	2;2;1	2;2;1	ATP synthase-coupling factor 6, mitochondrial	ATP5J	ATP synthase-coupling factor 6, mitochondrial;Isoform of P18859, Isoform 2 of ATP synthase-coupling factor 6, mitochondrial;Isoform of P18859, ATP synthase-coupling factor 6, mitochondrial	non matrisome	non matrisome	3	2	2	2	1	2	1	2	1	2	28.7	28.7	28.7	12.587	108	108;116;119	0	115.89	18.5	28.7	42030000	8104500	33926000	8406100	1620900	6785200	20.6284	22.694	-2.0656	0	31366000	#NUM!	24.9027	#NUM!	ATP synthase-coupling factor 6, mitochondrial	ATP5J	1	2	3
E9PN17;O75964	E9PN17;O75964	3;3	3;3	3;3	ATP synthase subunit g, mitochondrial	ATP5L	Isoform of O75964, ATP synthase subunit g, mitochondrial;ATP synthase subunit g, mitochondrial	non matrisome	non matrisome	2	3	3	3	1	3	1	3	1	3	43.4	43.4	43.4	8.4518	76	76;103	0	50.708	17.1	43.4	165700000	26559000	139140000	41424000	6639700	34785000	22.6627	25.052	-2.38928	0	139100000	#NUM!	27.0515	#NUM!	ATP synthase subunit g, mitochondrial	ATP5L	2	4	6
P48047;H7C0C1;H7C086;H7C068	P48047;H7C0C1	7;5;2;2	7;5;2;2	7;5;2;2	ATP synthase subunit O, mitochondrial	ATP5O	ATP synthase subunit O, mitochondrial;Uncharacterized protein (Fragment)	non matrisome	non matrisome	4	7	7	7	5	5	5	5	5	5	44.1	44.1	44.1	23.277	213	213;242;74;86	0	55.312	33.3	31.5	253350000	49924000	203430000	21113000	4160300	16953000	21.9883	24.015	-2.02678	51129000	128580000	25.6076	26.9381	-1.33045	ATP synthase subunit O, mitochondrial	ATP5O	5	7	12
B7Z641;B7Z2A9;Q93050-1;Q93050;Q93050-3	B7Z641;B7Z2A9;Q93050-1;Q93050;Q93050-3	2;2;2;2;2	2;2;2;2;2	2;2;2;2;2	V-type proton ATPase subunit a;V-type proton ATPase 116 kDa subunit a isoform 1	ATP6V0A1	Isoform of Q93050, V-type proton ATPase subunit a;Isoform of Q93050, V-type proton ATPase subunit a;Isoform of Q93050, Isoform 2 of V-type proton ATPase 116 kDa subunit a isoform 1;V-type proton ATPase 116 kDa subunit a isoform 1;Isoform of Q93050, Isoform	non matrisome	non matrisome	5	2	2	2	0	2	0	2	0	2	3.9	3.9	3.9	90.499	788	788;794;831;837;838	0	14.578	0	3.9	75621000	0	75621000	2607600	0	2607600	#NUM!	21.3143	#NUM!	0	30232000	#NUM!	24.8496	#NUM!	V-type proton ATPase subunit a;V-type proton ATPase 116 kDa subunit a isoform 1	ATP6V0A1	0	5	5
P27449	P27449	1	1	1	V-type proton ATPase 16 kDa proteolipid subunit	ATP6V0C	V-type proton ATPase 16 kDa proteolipid subunit	non matrisome	non matrisome	1	1	1	1	0	1	0	1	0	1	11.6	11.6	11.6	15.736	155	155	0.0010515	7.0605	0	11.6	12349000	0	12349000	4116400	0	4116400	#NUM!	21.973	#NUM!	0	5023000	#NUM!	22.2601	#NUM!	V-type proton ATPase 16 kDa proteolipid subunit	ATP6V0C	0	2	2
J3QL14;R4GN72;F5GYQ1;P61421	J3QL14;R4GN72;F5GYQ1;P61421	1;1;1;1	1;1;1;1	1;1;1;1	V-type proton ATPase subunit d 1	ATP6V0D1	Isoform of P61421, V-type proton ATPase subunit d 1 (Fragment);Isoform of P61421, V-type proton ATPase subunit d 1;Isoform of P61421, V-type proton ATPase subunit d 1;V-type proton ATPase subunit d 1	non matrisome	non matrisome	4	1	1	1	1	0	1	0	1	0	5.2	5.2	5.2	26.705	232	232;274;392;351	0	12.713	5.2	0	3875200	3875200	0	322930	322930	0	18.3009	#NUM!	#NUM!	3160500	0	21.5917	#NUM!	#NUM!	V-type proton ATPase subunit d 1	ATP6V0D1	1	0	1
P38606-2;P38606;C9JA17;C9JVW8	P38606-2;P38606	12;12;3;3	12;12;3;3	12;12;3;3	V-type proton ATPase catalytic subunit A	ATP6V1A	Isoform of P38606, Isoform 2 of V-type proton ATPase catalytic subunit A;V-type proton ATPase catalytic subunit A	non matrisome	non matrisome	4	12	12	12	4	10	4	10	4	10	27.2	27.2	27.2	64.735	584	584;617;184;221	0	105.41	11.3	20.5	172160000	31010000	141150000	5063700	912060	4151600	19.7988	21.9852	-2.18647	0	89295000	#NUM!	26.4121	#NUM!	V-type proton ATPase catalytic subunit A	ATP6V1A	4	15	19
P21281;H0YC04;E5RGH6;C9J5E3;C9JNS9;C9JL73;P15313	P21281;H0YC04	4;2;1;1;1;1;1	4;2;1;1;1;1;1	4;2;1;1;1;1;1	V-type proton ATPase subunit B, brain isoform	ATP6V1B2	V-type proton ATPase subunit B, brain isoform;Isoform of P21281, V-type proton ATPase subunit B, brain isoform (Fragment)	non matrisome	non matrisome	7	4	4	4	1	3	1	3	1	3	17	17	17	56.5	511	511;199;66;248;249;496;513	0	48.21	2.7	14.3	227560000	6316500	221250000	9102600	252660	8849900	17.9468	23.0772	-5.13039	0	96475000	#NUM!	26.5237	#NUM!	V-type proton ATPase subunit B, brain isoform	ATP6V1B2	1	5	6
P21283	P21283	2	2	2	V-type proton ATPase subunit C 1	ATP6V1C1	V-type proton ATPase subunit C 1	non matrisome	non matrisome	1	2	2	2	2	0	2	0	2	0	6.8	6.8	6.8	43.941	382	382	0	12.414	6.8	0	15546000	15546000	0	575780	575780	0	19.1352	#NUM!	#NUM!	15661000	0	23.9007	#NUM!	#NUM!	V-type proton ATPase subunit C 1	ATP6V1C1	2	0	2
G3V2S6;Q9Y5K8;H0YJ55;H0YJS0;G3V2V6;H0YJH8;G3V559	G3V2S6;Q9Y5K8;H0YJ55;H0YJS0;G3V2V6;H0YJH8;G3V559	2;2;1;1;1;1;1	2;2;1;1;1;1;1	2;2;1;1;1;1;1	V-type proton ATPase subunit D	ATP6V1D	Isoform of Q9Y5K8, V-type proton ATPase subunit D;V-type proton ATPase subunit D;Isoform of Q9Y5K8, V-type proton ATPase subunit D (Fragment);Isoform of Q9Y5K8, V-type proton ATPase subunit D (Fragment);Isoform of Q9Y5K8, V-type proton ATPase subunit D;Iso	non matrisome	non matrisome	7	2	2	2	1	1	1	1	1	1	14.6	14.6	14.6	21.921	192	192;247;44;119;148;153;179	0	13.606	6.2	8.3	15208000	4126900	11081000	1520800	412690	1108100	18.6547	20.0797	-1.42496	4769300	0	22.1853	#NUM!	#NUM!	V-type proton ATPase subunit D	ATP6V1D	1	1	2
P36543-3;P36543;Q96A05;C9J8H1;P36543-2	P36543-3;P36543;Q96A05	3;3;2;1;1	3;3;2;1;1	3;3;2;1;1	V-type proton ATPase subunit E 1;V-type proton ATPase subunit E 2	ATP6V1E1;ATP6V1E2	Isoform of P36543, Isoform 3 of V-type proton ATPase subunit E 1;V-type proton ATPase subunit E 1;V-type proton ATPase subunit E 2	non matrisome	non matrisome	5	3	3	3	0	3	0	3	0	3	16.8	16.8	16.8	22.706	196	196;226;226;203;204	0	23.33	0	16.8	17720000	0	17720000	1476600	0	1476600	#NUM!	20.4938	#NUM!	0	9695100	#NUM!	23.2088	#NUM!	V-type proton ATPase subunit E 1;V-type proton ATPase subunit E 2	ATP6V1E1;ATP6V1E2	0	3	3
Q16864;Q16864-2	Q16864;Q16864-2	1;1	1;1	1;1	V-type proton ATPase subunit F	ATP6V1F	V-type proton ATPase subunit F;Isoform of Q16864, Isoform 2 of V-type proton ATPase subunit F	non matrisome	non matrisome	2	1	1	1	0	1	0	1	0	1	16	16	16	13.37	119	119;147	0.00075415	8.1143	0	16	5996100	0	5996100	856580	0	856580	#NUM!	19.7082	#NUM!	0	6973600	#NUM!	22.7335	#NUM!	V-type proton ATPase subunit F	ATP6V1F	0	1	1
H0Y474;O95670-3;O95670	H0Y474;O95670-3;O95670	2;2;2	2;2;2	2;2;2	V-type proton ATPase subunit G 2	ATP6V1G2	Isoform of O95670, V-type proton ATPase subunit G 2 (Fragment);Isoform of O95670, Isoform 3 of V-type proton ATPase subunit G 2;V-type proton ATPase subunit G 2	non matrisome	non matrisome	3	2	2	2	0	2	0	2	0	2	13.3	13.3	13.3	16.895	158	158;77;118	0	38.725	0	13.3	54033000	0	54033000	5403300	0	5403300	#NUM!	22.3654	#NUM!	0	21770000	#NUM!	24.3758	#NUM!	V-type proton ATPase subunit G 2	ATP6V1G2	0	4	4
A0A0U1RQR9;A0A0U1RRM7;A0A0U1RQW3;Q8WXE1-5;Q8WXE1-3;Q8WXE1-2;Q8WXE1	A0A0U1RQR9;A0A0U1RRM7;A0A0U1RQW3;Q8WXE1-5;Q8WXE1-3;Q8WXE1-2;Q8WXE1	1;1;1;1;1;1;1	1;1;1;1;1;1;1	1;1;1;1;1;1;1	ATR-interacting protein	ATRIP	Isoform of Q8WXE1, ATR-interacting protein;Isoform of Q8WXE1, ATR-interacting protein (Fragment);Isoform of Q8WXE1, ATR-interacting protein;Isoform of Q8WXE1, Isoform 4 of ATR-interacting protein;Isoform of Q8WXE1, Isoform 3 of ATR-interacting protein;Isof	non matrisome	non matrisome	7	1	1	1	1	0	1	0	1	0	8.4	8.4	8.4	15.326	131	131;196;464;664;698;764;791	1	-2	8.4	0	4291400	4291400	0	536430	536430	0	19.033	#NUM!	#NUM!	4959300	0	22.2417	#NUM!	#NUM!	ATR-interacting protein	ATRIP	1	0	1	+
P46100-2;P46100-5;P46100-3;P46100-4;P46100;A0A096LNN3;A0A096LNW1;A0A096LNL9;P46100-6	P46100-2;P46100-5;P46100-3;P46100-4;P46100;A0A096LNN3;A0A096LNW1;A0A096LNL9;P46100-6	2;2;2;2;2;1;1;1;1	2;2;2;2;2;1;1;1;1	2;2;2;2;2;1;1;1;1	Transcriptional regulator ATRX	ATRX	Isoform of P46100, Isoform 1 of Transcriptional regulator ATRX;Isoform of P46100, Isoform 5 of Transcriptional regulator ATRX;Isoform of P46100, Isoform 2 of Transcriptional regulator ATRX;Isoform of P46100, Isoform 3 of Transcriptional regulator ATRX;Tran	non matrisome	non matrisome	9	2	2	2	0	2	0	2	0	2	1	1	1	259.84	2288	2288;2337;2375;2454;2492;528;954;1351;1350	0	14.252	0	1	9867600	0	9867600	93091	0	93091	#NUM!	16.5064	#NUM!	0	9901100	#NUM!	23.2392	#NUM!	Transcriptional regulator ATRX	ATRX	0	2	2
Q9UBB4-2;Q9UBB4;B1AHE4;B1AHE3	Q9UBB4-2;Q9UBB4;B1AHE4	3;3;2;1	3;3;2;1	3;3;2;1	Ataxin-10	ATXN10	Isoform of Q9UBB4, Isoform 2 of Ataxin-10;Ataxin-10;Isoform of Q9UBB4, Ataxin-10 (Fragment)	non matrisome	non matrisome	4	3	3	3	1	3	1	3	1	3	10.2	10.2	10.2	46.286	411	411;475;197;126	0	126.02	3.4	10.2	48151000	14392000	33760000	2093500	625720	1467800	19.2552	20.4852	-1.23007	20125000	21575000	24.2625	24.3629	-0.100372	Ataxin-10	ATXN10	3	5	8
Q8WWM7-6;Q8WWM7-8;Q8WWM7-5;Q8WWM7-4;Q8WWM7-9;Q8WWM7-2;Q8WWM7;Q8WWM7-3;H3BSK9;H3BUF6;Q8WWM7-7;H3BSQ5;H3BUE3	Q8WWM7-6;Q8WWM7-8;Q8WWM7-5;Q8WWM7-4;Q8WWM7-9;Q8WWM7-2;Q8WWM7;Q8WWM7-3;H3BSK9;H3BUF6;Q8WWM7-7	5;5;5;5;5;5;5;5;4;4;4;2;2	5;5;5;5;5;5;5;5;4;4;4;2;2	5;5;5;5;5;5;5;5;4;4;4;2;2	Ataxin-2-like protein	ATXN2L	Isoform of Q8WWM7, Isoform 6 of Ataxin-2-like protein;Isoform of Q8WWM7, Isoform 8 of Ataxin-2-like protein;Isoform of Q8WWM7, Isoform 5 of Ataxin-2-like protein;Isoform of Q8WWM7, Isoform 4 of Ataxin-2-like protein;Isoform of Q8WWM7, Isoform 9 of Ataxin-2	non matrisome	non matrisome	13	5	5	5	1	5	1	5	1	5	7.6	7.6	7.6	102.89	968	968;1044;1044;1044;1062;1062;1075;1097;336;1068;399;91;217	0	98.385	1	7.6	42979000	3490200	39489000	1048300	85128	963150	16.3773	19.8774	-3.50005	0	35287000	#NUM!	25.0726	#NUM!	Ataxin-2-like protein	ATXN2L	1	4	5
Q9Y679-3;Q9Y679-2;Q9Y679	Q9Y679-3;Q9Y679-2;Q9Y679	2;2;2	2;2;2	2;2;2	Ancient ubiquitous protein 1	AUP1	Isoform of Q9Y679, Isoform 3 of Ancient ubiquitous protein 1;Isoform of Q9Y679, Isoform Short of Ancient ubiquitous protein 1;Ancient ubiquitous protein 1	non matrisome	non matrisome	3	2	2	2	0	2	0	2	0	2	8	8	8	41.385	373	373;410;476	0	24.632	0	8	15671000	0	15671000	870590	0	870590	#NUM!	19.7316	#NUM!	0	15164000	#NUM!	23.8541	#NUM!	Ancient ubiquitous protein 1	AUP1	0	2	2
Q5QPD4;A3KFJ0;O14965	Q5QPD4;A3KFJ0;O14965	1;1;1	1;1;1	1;1;1	Aurora kinase A	AURKA	Isoform of O14965, Aurora kinase A (Fragment);Isoform of O14965, Aurora kinase A;Aurora kinase A	non matrisome	non matrisome	3	1	1	1	0	1	0	1	0	1	6.6	6.6	6.6	30.682	271	271;347;403	0.0045707	6.3174	0	6.6	6546100	0	6546100	409130	0	409130	#NUM!	18.6422	#NUM!	0	6334600	#NUM!	22.5948	#NUM!	Aurora kinase A	AURKA	0	1	1
O75366-2;O75366	O75366-2;O75366	1;1	1;1	1;1	Advillin	AVIL	Isoform of O75366, Isoform 2 of Advillin;Advillin	non matrisome	non matrisome	2	1	1	1	0	1	0	1	0	1	1.4	1.4	1.4	91.162	812	812;819	0.0051497	6.1829	0	1.4	128050000	0	128050000	2910200	0	2910200	#NUM!	21.4727	#NUM!	0	146880000	#NUM!	27.1301	#NUM!	Advillin	AVIL	0	2	2
P25311;C9JEV0	P25311;C9JEV0	6;3	6;3	6;3	Zinc-alpha-2-glycoprotein	AZGP1	Zinc-alpha-2-glycoprotein;Isoform of P25311, Zinc-alpha-2-glycoprotein	non matrisome	non matrisome	2	6	6	6	2	6	2	6	2	6	23.8	23.8	23.8	34.258	298	298;227	0	149.91	11.7	23.8	143300000	35574000	107730000	7961300	1976400	5985000	20.9144	22.5129	-1.59848	82302000	89003000	26.2944	26.4074	-0.112926	Zinc-alpha-2-glycoprotein	AZGP1	3	7	10
H0YLF3;F5H6I0;P61769	H0YLF3;F5H6I0;P61769	2;2;2	2;2;2	2;2;2	Beta-2-microglobulin;Beta-2-microglobulin form pI 5.3	B2M	Isoform of P61769, Beta-2-microglobulin (Fragment);Isoform of P61769, Beta-2-microglobulin;Beta-2-microglobulin	non matrisome	non matrisome	3	2	2	2	0	2	0	2	0	2	28.2	28.2	28.2	8.4984	71	71;101;119	0	25.208	0	28.2	76042000	0	76042000	19010000	0	19010000	#NUM!	24.1803	#NUM!	0	59479000	#NUM!	25.8259	#NUM!	Beta-2-microglobulin;Beta-2-microglobulin form pI 5.3	B2M	0	4	4
O43286	O43286	1	1	1	Beta-1,4-galactosyltransferase 5	B4GALT5	Beta-1,4-galactosyltransferase 5	non matrisome	non matrisome	1	1	1	1	0	1	0	1	0	1	2.1	2.1	2.1	45.118	388	388	0.0084375	5.9604	0	2.1	9962600	0	9962600	553480	0	553480	#NUM!	19.0782	#NUM!	0	9640700	#NUM!	23.2007	#NUM!	Beta-1,4-galactosyltransferase 5	B4GALT5	0	1	1
M0QXG9;M0R3F4;M0R2A4;M0R2K3;M0R193;M0R0I0;M0R2I2;J3KQS6;Q9NWV8-3;Q9NWV8	M0QXG9;M0R3F4;M0R2A4;M0R2K3;M0R193;M0R0I0;M0R2I2;J3KQS6;Q9NWV8-3;Q9NWV8	2;2;2;2;2;2;2;2;2;2	2;2;2;2;2;2;2;2;2;2	2;2;2;2;2;2;2;2;2;2	BRISC and BRCA1-A complex member 1	BABAM1	Isoform of Q9NWV8, BRISC and BRCA1-A complex member 1;Isoform of Q9NWV8, BRISC and BRCA1-A complex member 1 (Fragment);Isoform of Q9NWV8, BRISC and BRCA1-A complex member 1 (Fragment);Isoform of Q9NWV8, BRISC and BRCA1-A complex member 1 (Fragment);Isoform	non matrisome	non matrisome	10	2	2	2	0	2	0	2	0	2	31.5	31.5	31.5	11.545	108	108;181;193;200;218;225;237;254;171;329	0	143.08	0	31.5	13636000	0	13636000	2272700	0	2272700	#NUM!	21.116	#NUM!	0	13196000	#NUM!	23.6536	#NUM!	BRISC and BRCA1-A complex member 1	BABAM1	0	2	2
O95816-2;O95816	O95816-2;O95816	4;4	4;4	4;4	BAG family molecular chaperone regulator 2	BAG2	Isoform of O95816, Isoform 2 of BAG family molecular chaperone regulator 2;BAG family molecular chaperone regulator 2	non matrisome	non matrisome	2	4	4	4	3	4	3	4	3	4	38.8	38.8	38.8	20.189	178	178;211	0	47.267	26.4	38.8	217880000	71166000	146720000	16760000	5474300	11286000	22.3842	23.428	-1.04379	211680000	158300000	27.6573	27.2381	0.419224	BAG family molecular chaperone regulator 2	BAG2	4	6	10
O95817;C9JFK9	O95817;C9JFK9	3;2	3;2	3;2	BAG family molecular chaperone regulator 3	BAG3	BAG family molecular chaperone regulator 3;Isoform of O95817, BAG family molecular chaperone regulator 3 (Fragment)	non matrisome	non matrisome	2	3	3	3	1	2	1	2	1	2	7.3	7.3	7.3	61.594	575	575;325	0	30.692	1.2	6.1	33767000	0	33767000	993160	0	993160	#NUM!	19.9217	#NUM!	0	21618000	#NUM!	24.3657	#NUM!	BAG family molecular chaperone regulator 3	BAG3	1	2	3
Q9UL15;G3V274;Q9UL15-2	Q9UL15;G3V274;Q9UL15-2	2;1;1	2;1;1	2;1;1	BAG family molecular chaperone regulator 5	BAG5	BAG family molecular chaperone regulator 5;Isoform of Q9UL15, BAG family molecular chaperone regulator 5 (Fragment);Isoform of Q9UL15, Isoform 2 of BAG family molecular chaperone regulator 5	non matrisome	non matrisome	3	2	2	2	1	1	1	1	1	1	6.5	6.5	6.5	51.199	447	447;211;488	0	17.707	3.8	2.7	15043000	7262100	7780700	626780	302590	324200	18.207	18.3065	-0.0995198	0	3162600	#NUM!	21.5927	#NUM!	BAG family molecular chaperone regulator 5	BAG5	1	2	3
Q9UHR4	Q9UHR4	1	1	1	Brain-specific angiogenesis inhibitor 1-associated protein 2-like protein 1	BAIAP2L1	Brain-specific angiogenesis inhibitor 1-associated protein 2-like protein 1	non matrisome	non matrisome	1	1	1	1	1	0	1	0	1	0	5.1	5.1	5.1	56.882	511	511	0	36.905	5.1	0	10564000	10564000	0	340780	340780	0	18.3785	#NUM!	#NUM!	10564000	0	23.3327	#NUM!	#NUM!	Brain-specific angiogenesis inhibitor 1-associated protein 2-like protein 1	BAIAP2L1	0	0	0
O75531;E9PJJ8	O75531;E9PJJ8	2;1	2;1	2;1	Barrier-to-autointegration factor;Barrier-to-autointegration factor, N-terminally processed	BANF1	Barrier-to-autointegration factor;Isoform of O75531, Barrier-to-autointegration factor (Fragment)	non matrisome	non matrisome	2	2	2	2	1	2	1	2	1	2	29.2	29.2	29.2	10.058	89	89;28	0	33.511	15.7	29.2	141800000	34558000	107240000	23633000	5759700	17873000	22.4576	24.0913	-1.63372	0	68665000	#NUM!	26.0331	#NUM!	Barrier-to-autointegration factor;Barrier-to-autointegration factor, N-terminally processed	BANF1	2	3	5
P80723;P80723-2;U3KQP0	P80723;P80723-2	13;10;2	13;10;2	13;10;2	Brain acid soluble protein 1	BASP1	Brain acid soluble protein 1;Isoform of P80723, Isoform 2 of Brain acid soluble protein 1	non matrisome	non matrisome	3	13	13	13	10	13	10	13	10	13	70.5	70.5	70.5	22.693	227	227;173;45	0	323.31	60.8	70.5	1864600000	247170000	1617400000	143430000	19013000	124420000	24.1805	26.8906	-2.71016	341200000	689060000	28.346	29.3601	-1.01401	Brain acid soluble protein 1	BASP1	11	20	31
A0A0G2JL47;A0A024RCR6;A0A0G2JK23;P46379-4;P46379-5;P46379-2;P46379;P46379-3;F6S6P2;X6REW1;A0A0G2JJM1;F6TC96;F6UR09;F6U1F2;F6XTU0;A0A0G2JJR8;A0A1B0GX79;F6WML8;F6VEM6;F6X9W3;F6U341	A0A0G2JL47;A0A024RCR6;A0A0G2JK23;P46379-4;P46379-5;P46379-2;P46379;P46379-3;F6S6P2;X6REW1;A0A0G2JJM1	6;6;6;6;6;6;6;6;5;5;5;2;2;2;2;2;2;2;2;2;2	6;6;6;6;6;6;6;6;5;5;5;2;2;2;2;2;2;2;2;2;2	6;6;6;6;6;6;6;6;5;5;5;2;2;2;2;2;2;2;2;2;2	Large proline-rich protein BAG6	BAT3;BAG6	Isoform of P46379, Large proline-rich protein BAG6;Isoform of P46379, HLA-B associated transcript 3, isoform CRA_a;Isoform of P46379, Large proline-rich protein BAG6;Isoform of P46379, Isoform 4 of Large proline-rich protein BAG6;Isoform of P46379, Isoform	non matrisome	non matrisome	21	6	6	6	3	4	3	4	3	4	12.6	12.6	12.6	113.46	1077	1077;1126;1132;903;1077;1126;1132;1162;515;742;742;158;197;206;215;232;243;244;258;259;262	0	69.973	6.4	7.4	93926000	23023000	70902000	3238800	793910	2444900	19.5986	21.2213	-1.62273	0	70911000	#NUM!	26.0795	#NUM!	Large proline-rich protein BAG6	BAT3;BAG6	3	5	8
Q07812-5;Q07812-7;Q07812-8;Q07812;Q07812-2;I6LPK7;K4JQN1;Q07812-6	Q07812-5;Q07812-7;Q07812-8;Q07812;Q07812-2;I6LPK7;K4JQN1;Q07812-6	2;2;2;2;2;1;1;1	2;2;2;2;2;1;1;1	2;2;2;2;2;1;1;1	Apoptosis regulator BAX	BAX	Isoform of Q07812, Isoform Epsilon of Apoptosis regulator BAX;Isoform of Q07812, Isoform Psi of Apoptosis regulator BAX;Isoform of Q07812, Isoform Sigma of Apoptosis regulator BAX;Apoptosis regulator BAX;Isoform of Q07812, Isoform Beta of Apoptosis regulat	non matrisome	non matrisome	8	2	2	2	1	1	1	1	1	1	14.6	14.6	14.6	18.129	164	164;173;179;192;218;140;175;114	0	14.064	7.9	6.7	64366000	55531000	8835000	6436600	5553100	883500	22.4049	19.7529	2.65199	45290000	0	25.4327	#NUM!	#NUM!	Apoptosis regulator BAX	BAX	1	1	2
Q9UIG0-2;Q9UIG0	Q9UIG0-2;Q9UIG0	7;7	7;7	7;7	Tyrosine-protein kinase BAZ1B	BAZ1B	Isoform of Q9UIG0, Isoform 2 of Tyrosine-protein kinase BAZ1B;Tyrosine-protein kinase BAZ1B	non matrisome	non matrisome	2	7	7	7	3	4	3	4	3	4	6.4	6.4	6.4	170.45	1479	1479;1483	0	151.25	2.9	3.5	53679000	17080000	36599000	697130	221820	475310	17.759	18.8585	-1.09948	15920000	0	23.9243	#NUM!	#NUM!	Tyrosine-protein kinase BAZ1B	BAZ1B	4	5	9
A0A087WXM8;P50895;K7ENU8	A0A087WXM8;P50895	3;3;1	3;3;1	3;3;1	Basal cell adhesion molecule	BCAM	Isoform of P50895, Basal cell adhesion molecule;Basal cell adhesion molecule	non matrisome	non matrisome	3	3	3	3	3	0	3	0	3	0	6.1	6.1	6.1	63.693	588	588;628;291	0	25.703	6.1	0	72809000	72809000	0	2510700	2510700	0	21.2597	#NUM!	#NUM!	126000000	0	26.9088	#NUM!	#NUM!	Basal cell adhesion molecule	BCAM	4	0	4
P51572;P51572-2;C9JM14;C9JMD7;C9JSP1;C9JQ75;C9J0M4	P51572;P51572-2	3;3;1;1;1;1;1	3;3;1;1;1;1;1	3;3;1;1;1;1;1	B-cell receptor-associated protein 31	BCAP31	B-cell receptor-associated protein 31;Isoform of P51572, Isoform 2 of B-cell receptor-associated protein 31	non matrisome	non matrisome	7	3	3	3	0	3	0	3	0	3	14.6	14.6	14.6	27.991	246	246;313;138;178;182;187;188	0	21.421	0	14.6	50248000	0	50248000	3349900	0	3349900	#NUM!	21.6757	#NUM!	0	24517000	#NUM!	24.5473	#NUM!	B-cell receptor-associated protein 31	BCAP31	0	5	5
O75934	O75934	3	3	3	Pre-mRNA-splicing factor SPF27	BCAS2	Pre-mRNA-splicing factor SPF27	non matrisome	non matrisome	1	3	3	3	1	2	1	2	1	2	11.6	11.6	11.6	26.131	225	225	0	103.92	5.3	11.6	18224000	0	18224000	1401900	0	1401900	#NUM!	20.419	#NUM!	0	21195000	#NUM!	24.3372	#NUM!	Pre-mRNA-splicing factor SPF27	BCAS2	1	2	3
M0QZ10;M0QXF9;O15382;B3KSI3;M0QZP4;O15382-2;M0R2K7	M0QZ10;M0QXF9;O15382;B3KSI3;M0QZP4;O15382-2	4;4;4;3;2;2;1	4;4;4;3;2;2;1	4;4;4;3;2;2;1	Branched-chain-amino-acid aminotransferase;Branched-chain-amino-acid aminotransferase, mitochondrial	BCAT2	Isoform of O15382, Branched-chain-amino-acid aminotransferase;Isoform of O15382, Branched-chain-amino-acid aminotransferase (Fragment);Branched-chain-amino-acid aminotransferase, mitochondrial;Isoform of O15382, Branched-chain-amino-acid aminotransferase;I	non matrisome	non matrisome	7	4	4	4	0	4	0	4	0	4	13.8	13.8	13.8	45.408	405	405;445;392;352;313;300;108	0	34.368	0	13.8	31723000	0	31723000	1586100	0	1586100	#NUM!	20.5971	#NUM!	0	22298000	#NUM!	24.4104	#NUM!	Branched-chain-amino-acid aminotransferase;Branched-chain-amino-acid aminotransferase, mitochondrial	BCAT2	0	5	5
Q9P287-3;Q9P287;Q9P287-4;Q9P287-2	Q9P287-3;Q9P287;Q9P287-4;Q9P287-2	4;4;3;3	4;4;3;3	4;4;3;3	BRCA2 and CDKN1A-interacting protein	BCCIP	Isoform of Q9P287, Isoform 3 of BRCA2 and CDKN1A-interacting protein;BRCA2 and CDKN1A-interacting protein;Isoform of Q9P287, Isoform 4 of BRCA2 and CDKN1A-interacting protein;Isoform of Q9P287, Isoform 2 of BRCA2 and CDKN1A-interacting protein	non matrisome	non matrisome	4	4	4	4	4	1	4	1	4	1	21.2	21.2	21.2	33.442	292	292;314;292;322	0	191.05	21.2	3.1	82261000	61269000	20992000	4838900	3604100	1234800	21.7812	20.2358	1.54536	62771000	0	25.9036	#NUM!	#NUM!	BRCA2 and CDKN1A-interacting protein	BCCIP	5	1	6
A0A087WTL4;A0A087WX97;Q9BXK5-4;Q9BXK5	A0A087WTL4;A0A087WX97;Q9BXK5-4;Q9BXK5	1;1;1;1	1;1;1;1	1;1;1;1	Bcl-2-like protein 13	BCL2L13	Isoform of Q9BXK5, Bcl-2-like protein 13;Isoform of Q9BXK5, Bcl-2-like protein 13;Isoform of Q9BXK5, Isoform 3 of Bcl-2-like protein 13;Bcl-2-like protein 13	non matrisome	non matrisome	4	1	1	1	1	0	1	0	1	0	3.7	3.7	3.7	48.871	461	461;509;323;485	0.00076658	8.6116	3.7	0	7034700	7034700	0	351730	351730	0	18.4241	#NUM!	#NUM!	7034700	0	22.7461	#NUM!	#NUM!	Bcl-2-like protein 13	BCL2L13	0	0	0
E9PJA7;E9PK09;E9PQN2;E9PKI6;E9PK91;Q9NYF8-4;Q9NYF8-3;Q9NYF8-2;Q9NYF8	E9PJA7;E9PK09;E9PQN2;E9PKI6;E9PK91;Q9NYF8-4;Q9NYF8-3;Q9NYF8-2;Q9NYF8	2;2;2;2;2;2;2;2;2	2;2;2;2;2;2;2;2;2	2;2;2;2;2;2;2;2;2	Bcl-2-associated transcription factor 1	BCLAF1	Isoform of Q9NYF8, Bcl-2-associated transcription factor 1;Isoform of Q9NYF8, Bcl-2-associated transcription factor 1 (Fragment);Isoform of Q9NYF8, Bcl-2-associated transcription factor 1;Isoform of Q9NYF8, Bcl-2-associated transcription factor 1;Isoform o	non matrisome	non matrisome	9	2	2	2	0	2	0	2	0	2	7.9	7.9	7.9	52.917	467	467;725;750;752;871;747;869;918;920	0	17.885	0	7.9	20998000	0	20998000	1312400	0	1312400	#NUM!	20.3238	#NUM!	0	20320000	#NUM!	24.2764	#NUM!	Bcl-2-associated transcription factor 1	BCLAF1	0	2	2
C9JAS4;C9J8G3;Q9Y276;C9J4Q9	C9JAS4;C9J8G3;Q9Y276;C9J4Q9	2;2;2;1	2;2;2;1	2;2;2;1	Mitochondrial chaperone BCS1	BCS1L	Isoform of Q9Y276, Mitochondrial chaperone BCS1 (Fragment);Isoform of Q9Y276, Mitochondrial chaperone BCS1 (Fragment);Mitochondrial chaperone BCS1;Isoform of Q9Y276, Mitochondrial chaperone BCS1 (Fragment)	non matrisome	non matrisome	4	2	2	2	0	2	0	2	0	2	24.5	24.5	24.5	12.482	110	110;206;419;76	0	25.028	0	24.5	15411000	0	15411000	2201500	0	2201500	#NUM!	21.0701	#NUM!	0	9325600	#NUM!	23.1528	#NUM!	Mitochondrial chaperone BCS1	BCS1L	0	2	2
H7C1N3;O15155;C9JTT8;Q68DU7;O15155-2	H7C1N3;O15155;C9JTT8;Q68DU7;O15155-2	2;2;1;1;1	2;2;1;1;1	2;2;1;1;1	BET1 homolog	BET1;DKFZp781C0425	Isoform of O15155, BET1 homolog (Fragment);BET1 homolog;Isoform of O15155, BET1 homolog;Isoform of O15155, BET1 homolog;Isoform of O15155, Isoform 2 of BET1 homolog	non matrisome	non matrisome	5	2	2	2	1	2	1	2	1	2	21.8	21.8	21.8	14.872	133	133;118;98;127;83	0	17.512	8.3	21.8	33965000	7226800	26738000	11322000	2408900	8912700	21.1999	23.0874	-1.88749	0	16859000	#NUM!	24.007	#NUM!	BET1 homolog	BET1;DKFZp781C0425	1	2	3
P55957;P55957-2	P55957;P55957-2	1;1	1;1	1;1	BH3-interacting domain death agonist;BH3-interacting domain death agonist p15;BH3-interacting domain death agonist p13;BH3-interacting domain death agonist p11	BID	BH3-interacting domain death agonist;Isoform of P55957, Isoform 2 of BH3-interacting domain death agonist	non matrisome	non matrisome	2	1	1	1	1	1	1	1	1	1	6.7	6.7	6.7	21.994	195	195;241	0	25.753	6.7	6.7	16396000	4787500	11608000	1639600	478750	1160800	18.8689	20.1467	-1.27778	0	4578100	#NUM!	22.1263	#NUM!	BH3-interacting domain death agonist;BH3-interacting domain death agonist p15;BH3-interacting domain death agonist p13;BH3-interacting domain death agonist p11	BID	1	1	2
O00499-3;O00499-5;O00499;O00499-9;O00499-10;O00499-7;O00499-8;O00499-4;O00499-6;O00499-11;O00499-2	O00499-3;O00499-5;O00499;O00499-9;O00499-10;O00499-7;O00499-8;O00499-4;O00499-6;O00499-11;O00499-2	4;4;4;3;3;3;3;3;3;3;3	4;4;4;3;3;3;3;3;3;3;3	4;4;4;3;3;3;3;3;3;3;3	Myc box-dependent-interacting protein 1	BIN1	Isoform of O00499, Isoform IIC1 of Myc box-dependent-interacting protein 1;Isoform of O00499, Isoform IID of Myc box-dependent-interacting protein 1;Myc box-dependent-interacting protein 1;Isoform of O00499, Isoform BIN1-10-13 of Myc box-dependent-interact	non matrisome	non matrisome	11	4	4	4	1	4	1	4	1	4	12.3	12.3	12.3	55.174	506	506;550;593;409;424;439;454;475;482;497;518	0	69.606	3.6	12.3	41157000	8174700	32982000	1524300	302770	1221600	18.2079	20.2203	-2.01248	0	21689000	#NUM!	24.3705	#NUM!	Myc box-dependent-interacting protein 1	BIN1	1	3	4
Q9NR09	Q9NR09	1	1	1	Baculoviral IAP repeat-containing protein 6	BIRC6	Baculoviral IAP repeat-containing protein 6	non matrisome	non matrisome	1	1	1	1	0	1	0	1	0	1	0.4	0.4	0.4	530.25	4857	4857	0.0013918	7.0063	0	0.4	6301700	0	6301700	32821	0	32821	#NUM!	15.0023	#NUM!	0	6098000	#NUM!	22.5399	#NUM!	Baculoviral IAP repeat-containing protein 6	BIRC6	0	1	1
Q13867;K7ESE8;J3KSD8;K7ES02;J3KS79;K7ENH5	Q13867;K7ESE8;J3KSD8;K7ES02	6;5;4;3;1;1	6;5;4;3;1;1	6;5;4;3;1;1	Bleomycin hydrolase	BLMH	Bleomycin hydrolase;Isoform of Q13867, Bleomycin hydrolase (Fragment);Isoform of Q13867, Bleomycin hydrolase (Fragment);Isoform of Q13867, Bleomycin hydrolase (Fragment)	non matrisome	non matrisome	6	6	6	6	2	5	2	5	2	5	13.6	13.6	13.6	52.562	455	455;231;262;318;71;93	0	39.76	5.1	11	98411000	9105200	89306000	3785000	350200	3434800	18.4178	21.7118	-3.29398	0	65986000	#NUM!	25.9757	#NUM!	Bleomycin hydrolase	BLMH	2	5	7
G8JLQ3;P78537-2;P78537;F8W099;F8W606;A0A087WSV2;F8W036;F8VP73	G8JLQ3;P78537-2;P78537;F8W099;F8W606;A0A087WSV2;F8W036;F8VP73	2;2;2;1;1;1;1;1	2;2;2;1;1;1;1;1	2;2;2;1;1;1;1;1	Biogenesis of lysosome-related organelles complex 1 subunit 1	BLOC1S1	Isoform of P78537, Biogenesis of lysosome-related organelles complex 1 subunit 1;Isoform of P78537, Isoform 2 of Biogenesis of lysosome-related organelles complex 1 subunit 1;Biogenesis of lysosome-related organelles complex 1 subunit 1;Isoform of F8W036,	non matrisome	non matrisome	8	2	2	2	1	1	1	1	1	1	29.3	29.3	29.3	8.5676	75	75;125;153;44;64;114;122;142	0	13.059	14.7	14.7	8423100	3615000	4808100	1403900	602510	801350	19.2006	19.6121	-0.411447	2948400	0	21.4915	#NUM!	#NUM!	Biogenesis of lysosome-related organelles complex 1 subunit 1	BLOC1S1	1	1	2
J3QRU7;Q6QNY1-2;Q6QNY1	J3QRU7;Q6QNY1-2;Q6QNY1	1;1;1	1;1;1	1;1;1	Biogenesis of lysosome-related organelles complex 1 subunit 2	BLOC1S2	Isoform of Q6QNY1, Biogenesis of lysosome-related organelles complex 1 subunit 2 (Fragment);Isoform of Q6QNY1, Isoform 2 of Biogenesis of lysosome-related organelles complex 1 subunit 2;Biogenesis of lysosome-related organelles complex 1 subunit 2	non matrisome	non matrisome	3	1	1	1	1	0	1	0	1	0	14.5	14.5	14.5	13.487	117	117;99;142	0	31.045	14.5	0	5110600	5110600	0	851770	851770	0	19.7001	#NUM!	#NUM!	5110600	0	22.2851	#NUM!	#NUM!	Biogenesis of lysosome-related organelles complex 1 subunit 2	BLOC1S2	1	0	1
P53004;C9J1E1	P53004	6;2	6;2	6;2	Biliverdin reductase A	BLVRA	Biliverdin reductase A	non matrisome	non matrisome	2	6	6	6	5	4	5	4	5	4	26.7	26.7	26.7	33.428	296	296;102	0	58.434	23	16.2	145470000	49219000	96253000	9092000	3076200	6015800	21.5527	22.5203	-0.967607	65155000	135480000	25.9574	27.0135	-1.05613	Biliverdin reductase A	BLVRA	4	6	10
P30043;M0R192;M0QZL1	P30043;M0R192;M0QZL1	8;6;5	8;6;5	8;6;5	Flavin reductase (NADPH)	BLVRB	Flavin reductase (NADPH);Isoform of P30043, Flavin reductase (NADPH);Isoform of P30043, Flavin reductase (NADPH)	non matrisome	non matrisome	3	8	8	8	3	7	3	7	3	7	53.9	53.9	53.9	22.119	206	206;163;154	0	122.78	20.9	51.9	351430000	232880000	118560000	31948000	21171000	10778000	24.3356	23.3616	0.974	239510000	80753000	27.8355	26.267	1.5685	Flavin reductase (NADPH)	BLVRB	6	10	16
Q9H2G9	Q9H2G9	1	1	1	Golgin-45	BLZF1	Golgin-45	non matrisome	non matrisome	1	1	1	1	0	1	0	1	0	1	2	2	2	44.91	400	400	1	-2	0	2	6524400	0	6524400	271850	0	271850	#NUM!	18.0525	#NUM!	0	7588100	#NUM!	22.8553	#NUM!	Golgin-45	BLZF1	0	1	1	+
Q14692	Q14692	2	2	2	Ribosome biogenesis protein BMS1 homolog	BMS1	Ribosome biogenesis protein BMS1 homolog	non matrisome	non matrisome	1	2	2	2	2	1	2	1	2	1	2.1	2.1	2.1	145.81	1282	1282	0	12.684	2.1	0.9	24105000	13634000	10470000	472640	267340	205300	18.0283	17.6474	0.380942	17113000	0	24.0286	#NUM!	#NUM!	Ribosome biogenesis protein BMS1 homolog	BMS1	2	1	3
J3KN59;Q12982;Q12982-2	J3KN59;Q12982;Q12982-2	1;1;1	1;1;1	1;1;1	BCL2/adenovirus E1B 19 kDa protein-interacting protein 2	BNIP2	Isoform of Q12982, BCL2/adenovirus E1B 19 kDa protein-interacting protein 2;BCL2/adenovirus E1B 19 kDa protein-interacting protein 2;Isoform of Q12982, Isoform 2 of BCL2/adenovirus E1B 19 kDa protein-interacting protein 2	non matrisome	non matrisome	3	1	1	1	0	1	0	1	0	1	2.8	2.8	2.8	48.844	435	435;314;376	0.0007722	9.1917	0	2.8	4501100	0	4501100	264770	0	264770	#NUM!	18.0144	#NUM!	0	3994800	#NUM!	21.9297	#NUM!	BCL2/adenovirus E1B 19 kDa protein-interacting protein 2	BNIP2	0	1	1
Q8NFC6	Q8NFC6	2	2	2	Biorientation of chromosomes in cell division protein 1-like 1	BOD1L1	Biorientation of chromosomes in cell division protein 1-like 1	non matrisome	non matrisome	1	2	2	2	1	1	1	1	1	1	1	1	1	330.46	3051	3051	0	52.117	0.4	0.6	12275000	6120600	6154000	94420	47082	47338	15.5229	15.5307	-0.00782315	0	2503100	#NUM!	21.2553	#NUM!	Biorientation of chromosomes in cell division protein 1-like 1	BOD1L1	1	1	2
Q9H3K6;A0A087WZT3;Q9H3K6-2;H3BV85;H3BTW0;A0A0B4J295;H3BVE0	Q9H3K6;A0A087WZT3;Q9H3K6-2	3;2;2;1;1;1;1	3;2;2;1;1;1;1	3;2;2;1;1;1;1	BolA-like protein 2	BOLA2	BolA-like protein 2;Isoform of Q9H3K6, BolA-like protein 2;Isoform of Q9H3K6, Isoform 2 of BolA-like protein 2	non matrisome	non matrisome	7	3	3	3	2	3	2	3	2	3	51.2	51.2	51.2	10.116	86	86;152;58;88;89;124;249	0	21.965	40.7	51.2	88940000	29682000	59258000	17788000	5936300	11852000	22.5011	23.4986	-0.997495	72889000	66016000	26.1192	25.9763	0.142885	BolA-like protein 2	BOLA2	2	4	6
Q14137	Q14137	1	1	1	Ribosome biogenesis protein BOP1	BOP1	Ribosome biogenesis protein BOP1	non matrisome	non matrisome	1	1	1	1	0	1	0	1	0	1	1.9	1.9	1.9	83.629	746	746	0	108.45	0	1.9	5415100	0	5415100	159270	0	159270	#NUM!	17.2811	#NUM!	0	6297900	#NUM!	22.5864	#NUM!	Ribosome biogenesis protein BOP1	BOP1	0	1	1
A6NF51;O95861-4;O95861;O95861-2;F8VVW8;F8VZG4;F8W1J0;O95861-3	A6NF51;O95861-4;O95861;O95861-2;F8VVW8;F8VZG4;F8W1J0	3;3;3;3;2;2;2;1	3;3;3;3;2;2;2;1	3;3;3;3;2;2;2;1	3(2),5-bisphosphate nucleotidase 1	BPNT1	Isoform of O95861, 3(2),5-bisphosphate nucleotidase 1;Isoform of O95861, Isoform 4 of 3(2),5-bisphosphate nucleotidase 1;3(2),5-bisphosphate nucleotidase 1;Isoform of O95861, Isoform 2 of 3(2),5-bisphosphate nucleotidase 1;Isoform of O95861, 3	non matrisome	non matrisome	8	3	3	3	1	3	1	3	1	3	12.4	12.4	12.4	31.707	291	291;272;308;325;130;136;170;253	0	32.717	4.1	12.4	40925000	14660000	26265000	2154000	771590	1382400	19.5575	20.3987	-0.841269	0	27533000	#NUM!	24.7147	#NUM!	3(2),5-bisphosphate nucleotidase 1	BPNT1	1	3	4
Q6PJG6-3;Q6PJG6	Q6PJG6-3;Q6PJG6	1;1	1;1	1;1	BRCA1-associated ATM activator 1	BRAT1	Isoform of Q6PJG6, Isoform 3 of BRCA1-associated ATM activator 1;BRCA1-associated ATM activator 1	non matrisome	non matrisome	2	1	1	1	0	1	0	1	0	1	3.1	3.1	3.1	31.676	291	291;821	0.0051298	6.1519	0	3.1	5943200	0	5943200	396210	0	396210	#NUM!	18.5959	#NUM!	0	6912000	#NUM!	22.7207	#NUM!	BRCA1-associated ATM activator 1	BRAT1	0	1	1
H0Y6K2;A0A140T9E9;A0A0G2JK44;P25440-3;P25440;P25440-2;E9PKQ9;H0Y799;A0A140T9X8;A0A0G2JHN8;A0A140T9I1;E9PIQ3;U3KQA6;A0A0G2JHL0;A0A140T9F7;A0A140T9V2;P25440-4	H0Y6K2;A0A140T9E9;A0A0G2JK44;P25440-3;P25440;P25440-2;E9PKQ9;H0Y799;A0A140T9X8;A0A0G2JHN8;A0A140T9I1;E9PIQ3;U3KQA6;A0A0G2JHL0;A0A140T9F7;A0A140T9V2;P25440-4	2;2;2;2;2;2;1;1;1;1;1;1;1;1;1;1;1	2;2;2;2;2;2;1;1;1;1;1;1;1;1;1;1;1	2;2;2;2;2;2;1;1;1;1;1;1;1;1;1;1;1	Bromodomain-containing protein 2	BRD2	Isoform of P25440, Bromodomain-containing protein 2 (Fragment);Isoform of P25440, Bromodomain-containing protein 2 (Fragment);Isoform of P25440, Bromodomain-containing protein 2;Isoform of P25440, Isoform 3 of Bromodomain-containing protein 2;Bromodomain-c	non matrisome	non matrisome	17	2	2	2	0	2	0	2	0	2	2.9	2.9	2.9	88.288	807	807;807;836;754;801;836;147;296;296;328;363;401;552;613;619;648;681	0	31.218	0	2.9	8895000	0	8895000	254140	0	254140	#NUM!	17.9553	#NUM!	0	9427200	#NUM!	23.1684	#NUM!	Bromodomain-containing protein 2	BRD2	0	2	2
M0QZD9;Q15059-2;O60885-2;Q15059;O60885-3;O60885	M0QZD9;Q15059-2;O60885-2;Q15059;O60885-3;O60885	1;1;1;1;1;1	1;1;1;1;1;1	1;1;1;1;1;1	Bromodomain-containing protein 3;Bromodomain-containing protein 4	BRD4;BRD3	Isoform of O60885, Bromodomain-containing protein 4 (Fragment);Isoform of Q15059, Isoform 2 of Bromodomain-containing protein 3;Isoform of O60885, Isoform C of Bromodomain-containing protein 4;Bromodomain-containing protein 3;Isoform of O60885, Isoform B o	non matrisome	non matrisome	6	1	1	1	0	1	0	1	0	1	2.3	2.3	2.3	63.77	572	572;556;722;726;794;1362	1	-2	0	2.3	5575200	0	5575200	242400	0	242400	#NUM!	17.887	#NUM!	0	6484100	#NUM!	22.6285	#NUM!	Bromodomain-containing protein 3;Bromodomain-containing protein 4	BRD4;BRD3	0	1	1	+
Q8TDN6	Q8TDN6	8	8	8	Ribosome biogenesis protein BRX1 homolog	BRIX1	Ribosome biogenesis protein BRX1 homolog	non matrisome	non matrisome	1	8	8	8	5	7	5	7	5	7	24.1	24.1	24.1	41.401	353	353	0	288.98	18.1	21	322250000	142630000	179620000	16112000	7131300	8981000	22.7657	23.0984	-0.332711	168130000	178960000	27.325	27.4151	-0.09006	Ribosome biogenesis protein BRX1 homolog	BRIX1	9	10	19
A0A087WUV8;P35613-3;P35613-4;P35613-2;P35613;A0A087X2B5;R4GMX5;I3L192;R4GN83	A0A087WUV8;P35613-3;P35613-4;P35613-2;P35613;A0A087X2B5;R4GMX5;I3L192	6;6;6;6;6;5;3;3;2	6;6;6;6;6;5;3;3;2	6;6;6;6;6;5;3;3;2	Basigin	BSG	Isoform of P35613, Basigin;Isoform of P35613, Isoform 3 of Basigin;Isoform of P35613, Isoform 4 of Basigin;Isoform of P35613, Isoform 2 of Basigin;Basigin;Isoform of P35613, Basigin (Fragment);Isoform of P35613, Basigin (Fragment);Isoform of P35613, Basigi	non matrisome	non matrisome	9	6	6	6	4	6	4	6	4	6	44.4	44.4	44.4	20.542	189	189;176;205;269;385;221;84;160;52	0	112.19	30.7	44.4	616440000	189840000	426600000	51370000	15820000	35550000	23.9152	25.0833	-1.1681	243320000	354200000	27.8583	28.4	-0.541709	Basigin	BSG	11	12	23
Q9UPA5	Q9UPA5	2	2	2	Protein bassoon	BSN	Protein bassoon	non matrisome	non matrisome	1	2	2	2	0	2	0	2	0	2	0.6	0.6	0.6	416.46	3926	3926	0	12.967	0	0.6	18220000	0	18220000	99024	0	99024	#NUM!	16.5955	#NUM!	0	7408100	#NUM!	22.8207	#NUM!	Protein bassoon	BSN	0	3	3
Q10589-2;Q10589	Q10589-2;Q10589	1;1	1;1	1;1	Bone marrow stromal antigen 2	BST2	Isoform of Q10589, Isoform 2 of Bone marrow stromal antigen 2;Bone marrow stromal antigen 2	non matrisome	non matrisome	2	1	1	1	0	1	0	1	0	1	6	6	6	18.394	168	168;180	0.00072516	7.4187	0	6	3968000	0	3968000	495990	0	495990	#NUM!	18.92	#NUM!	0	3521600	#NUM!	21.7478	#NUM!	Bone marrow stromal antigen 2	BST2	0	1	1
A0A0A0MTH9;O14981	A0A0A0MTH9;O14981	2;2	2;2	2;2	TATA-binding protein-associated factor 172	BTAF1	Isoform of O14981, TATA-binding protein-associated factor 172;TATA-binding protein-associated factor 172	non matrisome	non matrisome	2	2	2	2	2	0	2	0	2	0	1.4	1.4	1.4	206.93	1849	1849;1849	0	13.271	1.4	0	10370000	10370000	0	122000	122000	0	16.8965	#NUM!	#NUM!	10370000	0	23.3059	#NUM!	#NUM!	TATA-binding protein-associated factor 172	BTAF1	2	0	2
P20290-2;P20290;H0Y9Y1;D6RDG3	P20290-2;P20290	3;3;1;1	3;3;1;1	3;3;1;1	Transcription factor BTF3	BTF3	Isoform of P20290, Isoform 2 of Transcription factor BTF3;Transcription factor BTF3	non matrisome	non matrisome	4	3	3	3	3	3	3	3	3	3	44.4	44.4	44.4	17.699	162	162;206;86;109	0	73.029	44.4	44.4	247190000	82808000	164390000	35313000	11830000	23484000	23.4959	24.4852	-0.989228	83549000	104290000	26.3161	26.636	-0.319906	Transcription factor BTF3	BTF3	5	7	12
E9PL10;Q96K17	E9PL10;Q96K17	1;1	1;1	1;1	Transcription factor BTF3;Transcription factor BTF3 homolog 4	BTF3L4	Isoform of Q96K17, Transcription factor BTF3;Transcription factor BTF3 homolog 4	non matrisome	non matrisome	2	1	1	1	1	1	1	1	1	1	11	11	11	15.779	145	145;158	0	30.819	11	11	40485000	19415000	21070000	5783600	2773600	3010000	21.4033	21.5213	-0.118004	37799000	0	25.1718	#NUM!	#NUM!	Transcription factor BTF3;Transcription factor BTF3 homolog 4	BTF3L4	2	1	3
J3QT28;O43684-2;O43684;J3QSX4	J3QT28;O43684-2;O43684;J3QSX4	5;5;5;3	5;5;5;3	5;5;5;3	Mitotic checkpoint protein BUB3	BUB3	Isoform of O43684, Mitotic checkpoint protein BUB3 (Fragment);Isoform of O43684, Isoform 2 of Mitotic checkpoint protein BUB3;Mitotic checkpoint protein BUB3;Isoform of O43684, Mitotic checkpoint protein BUB3	non matrisome	non matrisome	4	5	5	5	1	5	1	5	1	5	23	23	23	31.703	278	278;326;328;145	0	216.66	7.2	23	88490000	11021000	77470000	6320700	787190	5533600	19.5864	22.3998	-2.81343	41753000	52221000	25.3154	25.6381	-0.32275	Mitotic checkpoint protein BUB3	BUB3	2	6	8
Q13895;F8WBL2	Q13895	4;1	4;1	4;1	Bystin	BYSL	Bystin	non matrisome	non matrisome	2	4	4	4	3	3	3	3	3	3	13.5	13.5	13.5	49.601	437	437;194	0	32.733	10.8	11	75497000	33456000	42040000	3019900	1338200	1681600	20.3519	20.6814	-0.329541	54262000	35986000	25.6934	25.1009	0.592506	Bystin	BYSL	3	4	7
Q7L1Q6;Q7L1Q6-4;Q7L1Q6-3;Q7L1Q6-2;C9JFN4;C9IZ80	Q7L1Q6;Q7L1Q6-4;Q7L1Q6-3;Q7L1Q6-2	3;3;3;2;1;1	2;2;2;1;1;1	2;2;2;1;1;1	Basic leucine zipper and W2 domain-containing protein 1	BZW1	Basic leucine zipper and W2 domain-containing protein 1;Isoform of Q7L1Q6, Isoform 4 of Basic leucine zipper and W2 domain-containing protein 1;Isoform of Q7L1Q6, Isoform 3 of Basic leucine zipper and W2 domain-containing protein 1;Isoform of Q7L1Q6, Isofo	non matrisome	non matrisome	6	3	2	2	2	3	1	2	1	2	7.2	5.5	5.5	48.043	419	419;423;451;353;216;294	0	14.129	4.1	7.2	49408000	14950000	34458000	1976300	598010	1378300	19.1898	20.3945	-1.20465	0	33345000	#NUM!	24.991	#NUM!	Basic leucine zipper and W2 domain-containing protein 1	BZW1	1	2	3
B5MCH7;E7ETZ4;Q9Y6E2;B5MCE7;E9PFE3;C9JF98;F8WDX8;E9PFD4;E7EMS9;Q75MG1;Q9Y6E2-2	B5MCH7;E7ETZ4;Q9Y6E2;B5MCE7	7;7;7;5;2;2;2;2;2;2;2	7;7;7;5;2;2;2;2;2;2;2	6;6;6;4;2;2;2;1;2;2;2	Basic leucine zipper and W2 domain-containing protein 2	BZW2	Isoform of Q9Y6E2, Basic leucine zipper and W2 domain-containing protein 2;Isoform of Q9Y6E2, Basic leucine zipper and W2 domain-containing protein 2 (Fragment);Basic leucine zipper and W2 domain-containing protein 2;Isoform of Q9Y6E2, Basic leucine zipper	non matrisome	non matrisome	11	7	7	6	3	7	3	7	2	6	19.5	19.5	17.5	39.445	343	343;408;419;225;161;162;170;189;208;274;201	0	244.61	8.5	19.5	245790000	54897000	190900000	10687000	2386800	8299900	21.1866	22.9847	-1.79802	171560000	125880000	27.3541	26.9075	0.446664	Basic leucine zipper and W2 domain-containing protein 2	BZW2	4	10	14
Q8WZ69	Q8WZ69	1	1	1	Putative uncharacterized protein C11orf40	C11orf40	Putative uncharacterized protein C11orf40	non matrisome	non matrisome	1	1	1	1	0	1	0	1	0	1	6.9	6.9	6.9	24.619	217	217	1	-2	0	6.9	9400200	0	9400200	854560	0	854560	#NUM!	19.7048	#NUM!	0	8342700	#NUM!	22.9921	#NUM!	Putative uncharacterized protein C11orf40	C11orf40	0	0	0	+
E9PRZ9;E9PM92;O00193	E9PRZ9;E9PM92;O00193	1;1;1	1;1;1	1;1;1	Small acidic protein	C11orf58;SMAP	Isoform of O00193, Small acidic protein (Fragment);Isoform of O00193, Small acidic protein;Small acidic protein	non matrisome	non matrisome	3	1	1	1	1	1	1	1	1	1	17.8	17.8	17.8	10.038	90	90;157;183	0	323.31	17.8	17.8	94859000	21944000	72915000	18972000	4388700	14583000	22.0654	23.7978	-1.73242	0	33452000	#NUM!	24.9956	#NUM!	Small acidic protein	C11orf58;SMAP	3	5	8
E9PJB2;E9PPG8;Q53FT3	E9PJB2;E9PPG8;Q53FT3	1;1;1	1;1;1	1;1;1	Protein Hikeshi	C11orf73	Isoform of Q53FT3, Protein HIKESHI;Isoform of Q53FT3, Protein HIKESHI;Protein Hikeshi	non matrisome	non matrisome	3	1	1	1	0	1	0	1	0	1	14.1	14.1	14.1	9.9994	92	92;194;197	0	13.618	0	14.1	4644000	0	4644000	2322000	0	2322000	#NUM!	21.1469	#NUM!	0	1831500	#NUM!	20.8046	#NUM!	Protein Hikeshi	C11orf73	0	1	1
Q7Z7L8	Q7Z7L8	1	1	1	Uncharacterized protein C11orf96	C11orf96	Uncharacterized protein C11orf96	non matrisome	non matrisome	1	1	1	1	1	0	1	0	1	0	6.7	6.7	6.7	46.113	435	435	0.00076982	8.9237	6.7	0	17882000	17882000	0	777470	777470	0	19.5684	#NUM!	#NUM!	14584000	0	23.7979	#NUM!	#NUM!	Uncharacterized protein C11orf96	C11orf96	1	0	1
E9PLD3;A0A0B4J220;E9PRG8	E9PLD3;A0A0B4J220;E9PRG8	1;1;1	1;1;1	1;1;1	Uncharacterized protein C11orf98	C11orf98	Uncharacterized protein;Isoform of E9PRG8, Chromosome 11 open reading frame 48, isoform CRA_c;Uncharacterized protein C11orf98	non matrisome	non matrisome	3	1	1	1	1	1	1	1	1	1	13.1	13.1	13.1	11.6	99	99;123;122	0.0023466	6.6578	13.1	13.1	19595000	5902200	13693000	4898800	1475500	3423300	20.4928	21.707	-1.21418	0	12153000	#NUM!	23.5348	#NUM!	Uncharacterized protein C11orf98	C11orf98	1	1	2
F8VR84;Q9HB07	F8VR84;Q9HB07	2;2	2;2	2;2	UPF0160 protein MYG1, mitochondrial	C12orf10	Isoform of Q9HB07, UPF0160 protein MYG1, mitochondrial;UPF0160 protein MYG1, mitochondrial	non matrisome	non matrisome	2	2	2	2	1	1	1	1	1	1	12.7	12.7	12.7	24.058	213	213;376	0	12.378	4.7	8	12821000	4660800	8160600	986260	358520	627740	18.4517	19.2598	-0.808114	9577900	0	23.1913	#NUM!	#NUM!	UPF0160 protein MYG1, mitochondrial	C12orf10	1	1	2
Q9Y224;G3V4C6;H0YJB9;G3V4E7	Q9Y224;G3V4C6;H0YJB9	5;4;3;1	5;4;3;1	5;4;3;1	UPF0568 protein C14orf166	C14orf166	UPF0568 protein C14orf166;Isoform of Q9Y224, UPF0568 protein C14orf166;Isoform of Q9Y224, UPF0568 protein C14orf166 (Fragment)	non matrisome	non matrisome	4	5	5	5	3	4	3	4	3	4	28.7	28.7	28.7	28.068	244	244;193;129;68	0	88.738	18.9	22.1	85948000	33996000	51952000	5371800	2124800	3247000	21.0189	21.6307	-0.61178	60689000	36155000	25.8549	25.1077	0.74724	UPF0568 protein C14orf166	C14orf166	3	5	8
F8W038;Q8IXM2-2;Q8IXM2;Q8IXM2-3	F8W038;Q8IXM2-2;Q8IXM2;Q8IXM2-3	1;1;1;1	1;1;1;1	1;1;1;1	Chromatin complexes subunit BAP18	C17orf49;BAP18	Isoform of Q8IXM2, Chromatin complexes subunit BAP18;Isoform of Q8IXM2, Isoform 2 of Chromatin complexes subunit BAP18;Chromatin complexes subunit BAP18;Isoform of Q8IXM2, Isoform 3 of Chromatin complexes subunit BAP18	non matrisome	non matrisome	4	1	1	1	1	0	1	0	1	0	8.9	8.9	8.9	16.29	157	157;138;172;192	0.0060298	6.0765	8.9	0	4653000	4653000	0	581620	581620	0	19.1497	#NUM!	#NUM!	3794900	0	21.8556	#NUM!	#NUM!	Chromatin complexes subunit BAP18	C17orf49;BAP18	1	0	1
Q9NWV4	Q9NWV4	1	1	1	UPF0587 protein C1orf123	C1orf123	UPF0587 protein C1orf123	non matrisome	non matrisome	1	1	1	1	1	0	1	0	1	0	10	10	10	18.048	160	160	0	52.816	10	0	32363000	32363000	0	3236300	3236300	0	21.6259	#NUM!	#NUM!	26395000	0	24.6538	#NUM!	#NUM!	UPF0587 protein C1orf123	C1orf123	2	0	2
A0A096LPI6;A0A0B4J2H4;H7C1F6;A0A0B4J2D5;P30042-2;P30042;A0A096LNJ1;A0A096LP73;A0A096LNH5;H7C2G3;F2Z2Q0;A0A096LP12	A0A096LPI6;A0A0B4J2H4;H7C1F6;A0A0B4J2D5;P30042-2;P30042;A0A096LNJ1;A0A096LP73;A0A096LNH5;H7C2G3;F2Z2Q0;A0A096LP12	4;3;3;3;3;3;2;2;2;2;2;2	4;3;3;3;3;3;2;2;2;2;2;2	3;3;3;3;3;3;2;2;2;2;2;2	ES1 protein homolog, mitochondrial	C21orf33	Uncharacterized protein (Fragment);Isoform of P30042, Protein LOC102724023;Isoform of P30042, ES1 protein homolog, mitochondrial (Fragment);Isoform of P30042, Protein LOC102724023;Isoform of P30042, Isoform Short of ES1 protein homolog, mitochondrial;ES1 p	non matrisome	non matrisome	12	4	4	3	1	3	1	3	0	3	25.1	25.1	20.4	30.376	279	279;237;257;268;237;268;106;137;182;191;217;224	0	52.299	4.7	20.4	54184000	13876000	40308000	3010200	770880	2239400	19.5561	21.0947	-1.53853	0	41585000	#NUM!	25.3096	#NUM!	ES1 protein homolog, mitochondrial	C21orf33	1	3	4
P01024;M0QXZ3;M0R0Q9;CON__Q2UVX4;M0R1Q1;M0QYC8;O95568	P01024	24;2;2;2;1;1;1	24;2;2;2;1;1;1	24;2;2;2;1;1;1	Complement C3;Complement C3 beta chain;C3-beta-c;Complement C3 alpha chain;C3a anaphylatoxin;Acylation stimulating protein;Complement C3b alpha chain;Complement C3c alpha chain fragment 1;Complement C3dg fragment;Complement C3g fragment;Complement C3d fragment;Complement C3f fragment;Complement C3c alpha chain fragment 2	C3	Complement C3	non matrisome	non matrisome	7	24	24	24	24	0	24	0	24	0	15.2	15.2	15.2	187.15	1663	1663;100;101;1662;103;192;372	0	307.79	15.2	0	306080000	306080000	0	3155500	3155500	0	21.5894	#NUM!	#NUM!	537170000	0	29.0008	#NUM!	#NUM!	Complement C3;Complement C3 beta chain;C3-beta-c;Complement C3 alpha chain;C3a anaphylatoxin;Acylation stimulating protein;Complement C3b alpha chain;Complement C3c alpha chain fragment 1;Complement C3dg fragment;Complement C3g fragment;Complement C3d fragment;Complement C3f fragment;Complement C3c alpha chain fragment 2	C3	27	0	27
A0A140TA49;A0A140TA32;A0A140TA29;A0A0G2JPR0;P0C0L4-2;P0C0L4	A0A140TA49;A0A140TA32;A0A140TA29;A0A0G2JPR0;P0C0L4-2;P0C0L4	16;16;16;16;15;15	16;16;16;16;15;15	1;1;1;1;1;1	Complement C4-A;Complement C4 beta chain;Complement C4-A alpha chain;C4a anaphylatoxin;C4b-A;C4d-A;Complement C4 gamma chain	C4A	Isoform of P0C0L4, Complement C4-A;Isoform of P0C0L4, Complement C4-A;Isoform of P0C0L5, Complement C4-B;Isoform of P0C0L4, Complement C4-A;Isoform of P0C0L4, Isoform 2 of Complement C4-A;Complement C4-A	non matrisome	non matrisome	6	16	16	1	16	0	16	0	1	0	10.6	10.6	0.5	187.79	1698	1698;1698;1698;1744;1698;1744	0	231.58	10.6	0	428920000	428920000	0	5499000	5499000	0	22.3907	#NUM!	#NUM!	653520000	0	29.2837	#NUM!	#NUM!	Complement C4-A;Complement C4 beta chain;Complement C4-A alpha chain;C4a anaphylatoxin;C4b-A;C4d-A;Complement C4 gamma chain	C4A	24	0	24
F5GXS0;A0A140TA44;A0A0G2JL54;P0C0L5;CON__P01030;CON__ENSEMBL:ENSBTAP00000007350	F5GXS0;A0A140TA44;A0A0G2JL54;P0C0L5	16;16;16;16;1;1	1;1;1;1;0;0	1;1;1;1;0;0	Complement C4-B;Complement C4 beta chain;Complement C4-B alpha chain;C4a anaphylatoxin;C4b-B;C4d-B;Complement C4 gamma chain	C4B	Isoform of P0C0L5, Complement C4-B;Isoform of P0C0L4, Complement C4-A;Isoform of P0C0L5, Complement C4-B;Complement C4-B	non matrisome	non matrisome	6	16	1	1	16	0	1	0	1	0	10.6	0.5	0.5	187.67	1698	1698;1698;1698;1744;1741;1742	1	-2	10.6	0	18020000	18020000	0	231020	231020	0	17.8177	#NUM!	#NUM!	44565000	0	25.4094	#NUM!	#NUM!	Complement C4-B;Complement C4 beta chain;Complement C4-B alpha chain;C4a anaphylatoxin;C4b-B;C4d-B;Complement C4 gamma chain	C4B	2	0	2	+
C9JQV0;Q9BRJ6;H7C0T1;H7C2R9	C9JQV0;Q9BRJ6	3;3;1;1	3;3;1;1	3;3;1;1	Uncharacterized protein C7orf50	C7orf50	Isoform of Q9BRJ6, Uncharacterized protein C7orf50 (Fragment);Uncharacterized protein C7orf50	non matrisome	non matrisome	4	3	3	3	0	3	0	3	0	3	28.6	28.6	28.6	21.883	192	192;194;162;179	0	21.697	0	28.6	26169000	0	26169000	3271100	0	3271100	#NUM!	21.6413	#NUM!	0	28768000	#NUM!	24.778	#NUM!	Uncharacterized protein C7orf50	C7orf50	0	3	3
Q9H7E9;Q9H7E9-2	Q9H7E9;Q9H7E9-2	1;1	1;1	1;1	UPF0488 protein C8orf33	C8orf33	UPF0488 protein C8orf33;Isoform of Q9H7E9, Isoform 2 of UPF0488 protein C8orf33	non matrisome	non matrisome	2	1	1	1	0	1	0	1	0	1	7	7	7	24.992	229	229;242	0.00074432	7.791	0	7	5957000	0	5957000	595700	0	595700	#NUM!	19.1842	#NUM!	0	2349300	#NUM!	21.1638	#NUM!	UPF0488 protein C8orf33	C8orf33	0	1	1
F8W7H5;Q5VYM1	F8W7H5;Q5VYM1	1;1	1;1	1;1	Uncharacterized protein C9orf131	C9orf131	Isoform of Q5VYM1, Uncharacterized protein C9orf131 (Fragment);Uncharacterized protein C9orf131	non matrisome	non matrisome	2	1	1	1	0	1	0	1	0	1	6.6	6.6	6.6	27.966	256	256;1079	1	-2	0	6.6	24466000	0	24466000	2446600	0	2446600	#NUM!	21.2223	#NUM!	0	9938500	#NUM!	23.2446	#NUM!	Uncharacterized protein C9orf131	C9orf131	0	1	1	+
Q9BUH6	Q9BUH6	1	1	1	Protein PAXX	C9orf142	Protein PAXX	non matrisome	non matrisome	1	1	1	1	0	1	0	1	0	1	5.9	5.9	5.9	21.639	204	204	0.0066414	6.0492	0	5.9	3588700	0	3588700	276050	0	276050	#NUM!	18.0746	#NUM!	0	3185000	#NUM!	21.6029	#NUM!	Protein PAXX	C9orf142	0	1	1
Q5T6V6;Q5T6V7;Q5T6V5	Q5T6V6;Q5T6V7;Q5T6V5	1;1;1	1;1;1	1;1;1	UPF0553 protein C9orf64	C9orf64	Isoform of Q5T6V5, UPF0553 protein C9orf64;Isoform of Q5T6V5, Chromosome 9 open reading frame 64, isoform CRA_c;UPF0553 protein C9orf64	non matrisome	non matrisome	3	1	1	1	0	1	0	1	0	1	21.7	21.7	21.7	6.9429	60	60;200;341	0.0036292	6.4367	0	21.7	5374100	0	5374100	895680	0	895680	#NUM!	19.7726	#NUM!	0	6250200	#NUM!	22.5755	#NUM!	UPF0553 protein C9orf64	C9orf64	0	1	1
Q9NZ63	Q9NZ63	2	2	2	Uncharacterized protein C9orf78	C9orf78	Uncharacterized protein C9orf78	non matrisome	non matrisome	1	2	2	2	1	1	1	1	1	1	12.1	12.1	12.1	33.688	289	289	0	21.279	5.2	6.9	9711500	5085700	4625800	647440	339050	308390	18.3711	18.2344	0.136742	0	5379900	#NUM!	22.3591	#NUM!	Uncharacterized protein C9orf78	C9orf78	1	1	2
Q9Y376;A0A087X0K1	Q9Y376;A0A087X0K1	5;3	5;3	5;3	Calcium-binding protein 39	CAB39	Calcium-binding protein 39;Isoform of Q9Y376, Calcium-binding protein 39	non matrisome	non matrisome	2	5	5	5	3	2	3	2	3	2	14.7	14.7	14.7	39.869	341	341;339	0	31.483	9.1	5.6	41835000	30382000	11453000	1992200	1446800	545400	20.4644	19.057	1.40748	63268000	0	25.915	#NUM!	#NUM!	Calcium-binding protein 39	CAB39	3	2	5
A0A1B0GTI4;B5TYJ1;A0A1B0GVQ9;A0A1B0GU74;A0A1B0GTW2;A0A1B0GUS3;A0A1B0GU81;A0A1B0GTN7;A0A1C7CYY9;A0A087WW63;O00555-5;O00555-3;O00555-2;O00555-6;O00555-4;O00555;O00555-8	A0A1B0GTI4;B5TYJ1;A0A1B0GVQ9;A0A1B0GU74;A0A1B0GTW2;A0A1B0GUS3;A0A1B0GU81;A0A1B0GTN7;A0A1C7CYY9;A0A087WW63;O00555-5;O00555-3;O00555-2;O00555-6;O00555-4;O00555;O00555-8	2;2;2;2;2;2;2;2;2;2;2;2;2;2;2;2;2	2;2;2;2;2;2;2;2;2;2;2;2;2;2;2;2;2	2;2;2;2;2;2;2;2;2;2;2;2;2;2;2;2;2	Voltage-dependent P/Q-type calcium channel subunit alpha-1A	CACNA1A	Isoform of O00555, Voltage-dependent P/Q-type calcium channel subunit alpha-1A;Isoform of O00555, Voltage-dependent P/Q-type calcium channel subunit alpha;Isoform of O00555, Voltage-dependent P/Q-type calcium channel subunit alpha-1A;Isoform of O00555, Vol	non matrisome	non matrisome	17	2	2	2	0	2	0	2	0	2	1.9	1.9	1.9	256.87	2262	2262;2263;2266;2302;2460;2495;2507;2507;2508;2512;2249;2261;2261;2493;2505;2505;2506	0	36.253	0	1.9	122890000	0	122890000	1380800	0	1380800	#NUM!	20.3971	#NUM!	0	49361000	#NUM!	25.5569	#NUM!	Voltage-dependent P/Q-type calcium channel subunit alpha-1A	CACNA1A	0	8	8
A0A0B4J1X2;O43497-27;O43497-28;O43497-29;O43497-30;O43497-32;O43497-31;O43497-5;O43497-19;O43497-18;O43497-22;O43497-23;O43497-26;O43497-3;O43497-36;O43497-35;O43497-24;O43497-2;O43497-34;O43497-15;O43497-9;O43497-13;O43497-6;O43497-17;O43497-11;O43497-25;O43497-21;O43497-8;O43497-10;O43497-16;O43497-7;O43497-12;O43497-33;O43497-4;O43497-20;O43497	A0A0B4J1X2;O43497-27;O43497-28;O43497-29;O43497-30;O43497-32;O43497-31;O43497-5;O43497-19;O43497-18;O43497-22;O43497-23;O43497-26;O43497-3;O43497-36;O43497-35;O43497-24;O43497-2;O43497-34;O43497-15;O43497-9;O43497-13;O43497-6;O43497-17;O43497-11;O43497-25;O43497-21;O43497-8;O43497-10;O43497-16;O43497-7;O43497-12;O43497-33;O43497-4;O43497-20;O43497	1;1;1;1;1;1;1;1;1;1;1;1;1;1;1;1;1;1;1;1;1;1;1;1;1;1;1;1;1;1;1;1;1;1;1;1	1;1;1;1;1;1;1;1;1;1;1;1;1;1;1;1;1;1;1;1;1;1;1;1;1;1;1;1;1;1;1;1;1;1;1;1	1;1;1;1;1;1;1;1;1;1;1;1;1;1;1;1;1;1;1;1;1;1;1;1;1;1;1;1;1;1;1;1;1;1;1;1	Voltage-dependent T-type calcium channel subunit alpha-1G	CACNA1G	Isoform of O43497, Voltage-dependent T-type calcium channel subunit alpha-1G;Isoform of O43497, Isoform 26 of Voltage-dependent T-type calcium channel subunit alpha-1G;Isoform of O43497, Isoform 27 of Voltage-dependent T-type calcium channel subunit alpha-	non matrisome	non matrisome	36	1	1	1	0	1	0	1	0	1	1.1	1.1	1.1	171.38	1555	1555;1735;1746;1753;1758;1765;1776;2171;2194;2205;2227;2232;2239;2243;2246;2248;2250;2250;2257;2259;2261;2266;2273;2277;2284;2287;2291;2298;2306;2314;2321;2332;2343;2354;2366;2377	0	94.95	0	1.1	13561000	0	13561000	215260	0	215260	#NUM!	17.7157	#NUM!	0	5472900	#NUM!	22.3839	#NUM!	Voltage-dependent T-type calcium channel subunit alpha-1G	CACNA1G	0	3	3
A0A1B0GVP7;A0A1B0GTN2;A0A1B0GW58;C9J224;A0A1B0GVG1;A0A1B0GTX6;A0A1B0GWG5;A0A1B0GUU8;A0A1B0GUK3;E7DBM8;A0A1B0GUW8;A0A1B0GVT6;A0A1B0GTH0;A0A1B0GUI8;A0A1B0GW63;A0A1B0GV16;A0A1B0GUI5;A0A1B0GU05;A0A1B0GUM9;A0A1B0GWF9;A0A1B0GVF0;A0A1B0GTP6;A0A1B0GUK4;A0A1B0GVB2;A0A1B0GTX8;A0A1B0GTS4;A0A1B0GTK1;A0A1B0GU53;E7EN11;A0A1B0GTF6;A0A1B0GTA9;A0A1B0GTN8;A0A1B0GXG0;H0Y476;A0A1C7CYX2;A0A1B0GTX2;O00305-4;O00305-2;O…	A0A1B0GVP7;A0A1B0GTN2;A0A1B0GW58;C9J224;A0A1B0GVG1;A0A1B0GTX6;A0A1B0GWG5;A0A1B0GUU8;A0A1B0GUK3;E7DBM8;A0A1B0GUW8;A0A1B0GVT6;A0A1B0GTH0;A0A1B0GUI8;A0A1B0GW63;A0A1B0GV16;A0A1B0GUI5;A0A1B0GU05;A0A1B0GUM9;A0A1B0GWF9;A0A1B0GVF0;A0A1B0GTP6;A0A1B0GUK4;A0A1B0GVB2;A0A1B0GTX8;A0A1B0GTS4;A0A1B0GTK1;A0A1B0GU53;E7EN11;A0A1B0GTF6;A0A1B0GTA9;A0A1B0GTN8;A0A1B0GXG0;H0Y476;A0A1C7CYX2;A0A1B0GTX2;O00305-4;O00305-2;O…	1;1;1;1;1;1;1;1;1;1;1;1;1;1;1;1;1;1;1;1;1;1;1;1;1;1;1;1;1;1;1;1;1;1;1;1;1;1;1;1	1;1;1;1;1;1;1;1;1;1;1;1;1;1;1;1;1;1;1;1;1;1;1;1;1;1;1;1;1;1;1;1;1;1;1;1;1;1;1;1	1;1;1;1;1;1;1;1;1;1;1;1;1;1;1;1;1;1;1;1;1;1;1;1;1;1;1;1;1;1;1;1;1;1;1;1;1;1;1;1	Voltage-dependent L-type calcium channel subunit beta-4	CACNB4	Isoform of O00305, Voltage-dependent L-type calcium channel subunit beta-4 (Fragment);Isoform of O00305, Voltage-dependent L-type calcium channel subunit beta-4 (Fragment);Isoform of O00305, Voltage-dependent L-type calcium channel subunit beta-4 (Fragment	non matrisome	non matrisome	40	1	1	1	0	1	0	1	0	1	22.8	22.8	22.8	8.194	79	79;110;124;125;168;180;194;194;202;207;215;219;232;256;272;307;307;323;334;341;351;363;392;393;410;411;423;424;441;445;452;461;472;473;479;490;458;486;502;520	1	-2	0	22.8	0	0	0	0	0	0	#NUM!	#NUM!	#NUM!	0	0	#NUM!	#NUM!	#NUM!	Voltage-dependent L-type calcium channel subunit beta-4	CACNB4	0	1	1	+
Q9HB71-3;Q9HB71	Q9HB71-3;Q9HB71	8;8	8;8	8;8	Calcyclin-binding protein	CACYBP	Isoform of Q9HB71, Isoform 3 of Calcyclin-binding protein;Calcyclin-binding protein	non matrisome	non matrisome	2	8	8	8	6	7	6	7	6	7	56.2	56.2	56.2	21.228	185	185;228	0	65.585	44.9	51.4	395380000	110870000	284510000	35944000	10079000	25865000	23.2648	24.6245	-1.35965	152900000	228770000	27.188	27.7693	-0.581309	Calcyclin-binding protein	CACYBP	8	9	17
F8VPD4;P27708;H7C2E4;H7C3Z5;H7BZB3	F8VPD4;P27708	28;28;4;3;1	26;26;4;3;1	26;26;4;3;1	CAD protein;Glutamine-dependent carbamoyl-phosphate synthase;Aspartate carbamoyltransferase;Dihydroorotase	CAD	Isoform of P27708, CAD protein;CAD protein	non matrisome	non matrisome	5	28	26	26	16	20	16	18	16	18	18.9	18.2	18.2	236.02	2162	2162;2225;293;269;279	0	323.31	11.9	11.8	714760000	255670000	459090000	6872700	2458400	4414300	21.2293	22.0738	-0.844465	316040000	500430000	28.2355	28.8986	-0.663061	CAD protein;Glutamine-dependent carbamoyl-phosphate synthase;Aspartate carbamoyltransferase;Dihydroorotase	CAD	21	27	48
A0A087X0T8;A0A087X105;A0A0A0MTJ8;Q9BY67-5	A0A087X0T8;A0A087X105;A0A0A0MTJ8;Q9BY67-5	1;1;1;1	1;1;1;1	1;1;1;1		CADM1	Isoform of Q9BY67, Cell adhesion molecule 1;Isoform of Q9BY67, Cell adhesion molecule 1;Isoform of Q9BY67, Cell adhesion molecule 1 (Fragment);Isoform of Q9BY67, Isoform 5 of Cell adhesion molecule 1	non matrisome	non matrisome	4	1	1	1	0	1	0	1	0	1	3.8	3.8	3.8	38.78	346	346;373;413;414	0.0045381	6.2409	0	3.8	6745800	0	6745800	321230	0	321230	#NUM!	18.2932	#NUM!	0	2743800	#NUM!	21.3877	#NUM!		CADM1	0	2	2
Q8NFZ8	Q8NFZ8	3	3	3	Cell adhesion molecule 4	CADM4	Cell adhesion molecule 4	non matrisome	non matrisome	1	3	3	3	0	3	0	3	0	3	11.9	11.9	11.9	42.785	388	388	0	20.735	0	11.9	1160700000	0	1160700000	82909000	0	82909000	#NUM!	26.305	#NUM!	0	466370000	#NUM!	28.7969	#NUM!	Cell adhesion molecule 4	CADM4	0	10	10
Q05682;E7EX44;Q05682-3;Q05682-6;Q05682-2;Q05682-5;Q05682-4;E9PGZ1;C9J813;C9JEK3	Q05682;E7EX44;Q05682-3;Q05682-6;Q05682-2;Q05682-5;Q05682-4;E9PGZ1;C9J813	22;20;20;20;20;19;19;18;16;1	22;20;20;20;20;19;19;18;16;1	22;20;20;20;20;19;19;18;16;1	Caldesmon	CALD1	Caldesmon;Isoform of Q05682, Caldesmon;Isoform of Q05682, Isoform 3 of Caldesmon;Isoform of Q05682, Isoform 6 of Caldesmon;Isoform of Q05682, Isoform 2 of Caldesmon;Isoform of Q05682, Isoform 5 of Caldesmon;Isoform of Q05682, Isoform 4 of Caldesmon;Isoform	non matrisome	non matrisome	10	22	22	22	22	0	22	0	22	0	27.4	27.4	27.4	93.23	793	793;557;558;563;564;532;538;536;459;132	0	323.31	27.4	0	1050500000	1050500000	0	38907000	38907000	0	25.2135	#NUM!	#NUM!	1688500000	0	30.6531	#NUM!	#NUM!	Caldesmon	CALD1	37	0	37
H0Y7A7;P62158;E7ETZ0;E7EMB3;F8WBR5;M0QZ52;G3V479;G3V361;Q96HY3;G3V226;P27482	H0Y7A7;P62158;E7ETZ0;E7EMB3;F8WBR5;M0QZ52;G3V479;G3V361;Q96HY3	4;4;3;3;2;2;2;2;2;1;1	4;4;3;3;2;2;2;2;2;1;1	4;4;3;3;2;2;2;2;2;1;1	Calmodulin	CALM2;CALM1;CALM3	Isoform of P62158, Calmodulin (Fragment);Calmodulin;Isoform of P62158, Calmodulin;Isoform of P62158, Calmodulin;Isoform of P62158, Calmodulin;Isoform of P62158, Calmodulin;Isoform of P62158, Calmodulin;Isoform of P62158, Calmodulin (Fragment);Isoform of P6	non matrisome	non matrisome	11	4	4	4	3	3	3	3	3	3	24.6	24.6	24.6	20.762	187	187;149;150;196;65;83;83;98;113;76;149	0	63.319	20.3	17.6	159470000	54765000	104700000	14497000	4978600	9518500	22.2473	23.1823	-0.934994	51600000	122920000	25.6209	26.8731	-1.25228	Calmodulin	CALM2;CALM1;CALM3	3	5	8
Q9NZT1	Q9NZT1	5	5	5	Calmodulin-like protein 5	CALML5	Calmodulin-like protein 5	non matrisome	non matrisome	1	5	5	5	4	5	4	5	4	5	31.5	31.5	31.5	15.892	146	146	0	230.28	31.5	31.5	456810000	81543000	375260000	50756000	9060300	41696000	23.1111	25.3134	-2.20228	134470000	113120000	27.0027	26.7533	0.24943	Calmodulin-like protein 5	CALML5	4	7	11
P27797;K7EJB9;K7EL50	P27797;K7EJB9	11;6;3	11;6;3	11;6;3	Calreticulin	CALR	Calreticulin;Isoform of P27797, Calreticulin (Fragment)	non matrisome	non matrisome	3	11	11	11	7	10	7	10	7	10	42.7	42.7	42.7	48.141	417	417;247;163	0	323.31	25.4	40	1276100000	507920000	768220000	60769000	24187000	36582000	24.5277	25.1246	-0.596902	551930000	512340000	29.0399	28.9325	0.107384	Calreticulin	CALR	20	20	40
O43852;O43852-3;O43852-2;O43852-4;H0Y875;O43852-15;O43852-10;O43852-5;O43852-6;O43852-13;O43852-14;O43852-9;O43852-11;O43852-12;O43852-7;O43852-8	O43852;O43852-3;O43852-2;O43852-4;H0Y875;O43852-15;O43852-10;O43852-5;O43852-6	7;7;6;6;4;4;4;4;4;3;3;3;3;2;2;2	7;7;6;6;4;4;4;4;4;3;3;3;3;2;2;2	7;7;6;6;4;4;4;4;4;3;3;3;3;2;2;2	Calumenin	CALU	Calumenin;Isoform of O43852, Isoform 3 of Calumenin;Isoform of O43852, Isoform 2 of Calumenin;Isoform of O43852, Isoform 4 of Calumenin;Isoform of O43852, Calumenin (Fragment);Isoform of O43852, Isoform 15 of Calumenin;Isoform of O43852, Isoform 10 of Calu	non matrisome	non matrisome	16	7	7	7	4	6	4	6	4	6	25.7	25.7	25.7	37.106	315	315;323;315;323;147;164;224;229;265;139;147;154;170;74;161;201	0	225.47	19.4	20.6	237690000	76989000	160700000	14856000	4811800	10044000	22.1981	23.2598	-1.06169	97715000	77332000	26.5421	26.2046	0.337515	Calumenin	CALU	7	13	20
H0Y9J2;H0Y9C2;D6R938;E9PBG7;E9PF82;Q13557-8;Q13557-12;Q13557-9;Q13557-10;Q13557-5;Q13557;Q13557-3;Q13557-6;Q13557-4;Q13557-11	H0Y9J2;H0Y9C2;D6R938;E9PBG7;E9PF82;Q13557-8;Q13557-12;Q13557-9;Q13557-10;Q13557-5;Q13557;Q13557-3;Q13557-6;Q13557-4;Q13557-11	1;1;1;1;1;1;1;1;1;1;1;1;1;1;1	1;1;1;1;1;1;1;1;1;1;1;1;1;1;1	1;1;1;1;1;1;1;1;1;1;1;1;1;1;1	Calcium/calmodulin-dependent protein kinase type II subunit delta	CAMK2D	Isoform of Q13557, Calcium/calmodulin-dependent protein kinase type II subunit delta (Fragment);Isoform of Q13557, Calcium/calmodulin-dependent protein kinase type II subunit delta (Fragment);Isoform of Q13557, Calcium/calmodulin-dependent protein kinase (	non matrisome	non matrisome	15	1	1	1	1	0	1	0	1	0	10.4	10.4	10.4	20.386	182	182;194;498;512;533;478;478;489;492;498;499;510;513;519;524	0.00076453	8.4857	10.4	0	10984000	10984000	0	1098400	1098400	0	20.067	#NUM!	#NUM!	10984000	0	23.3889	#NUM!	#NUM!	Calcium/calmodulin-dependent protein kinase type II subunit delta	CAMK2D	1	0	1
H0Y6G2;Q8WU40;Q5SWX3;A0A0A0MS52;A0A0A0MT11;Q13555-10;Q13555-3;Q13555-5;Q13555-4;Q13555-7;Q13555-9;Q13555-2;Q13555-8;Q13555;Q13555-6	H0Y6G2;Q8WU40;Q5SWX3;A0A0A0MS52;A0A0A0MT11;Q13555-10;Q13555-3;Q13555-5;Q13555-4;Q13555-7;Q13555-9;Q13555-2;Q13555-8;Q13555;Q13555-6	1;1;1;1;1;1;1;1;1;1;1;1;1;1;1	1;1;1;1;1;1;1;1;1;1;1;1;1;1;1	1;1;1;1;1;1;1;1;1;1;1;1;1;1;1	Calcium/calmodulin-dependent protein kinase type II subunit gamma	CAMK2G	Isoform of Q13555, Calcium/calmodulin-dependent protein kinase type II subunit gamma (Fragment);Isoform of Q13555, CAMK2G protein (Fragment);Isoform of Q13555, Calcium/calmodulin-dependent protein kinase (CaM kinase) II gamma, isoform CRA_n;Isoform of Q135	non matrisome	non matrisome	15	1	1	1	1	0	1	0	1	0	2.7	2.7	2.7	36.939	335	335;453;516;539;558;495;524;527;529;533;542;547;556;558;588	0.0045455	6.2483	2.7	0	4165400	4165400	0	245020	245020	0	17.9025	#NUM!	#NUM!	10302000	0	23.2964	#NUM!	#NUM!	Calcium/calmodulin-dependent protein kinase type II subunit gamma	CAMK2G	1	0	1
Q5T5Y3-2;Q5T5Y3;Q5T5Y3-3	Q5T5Y3-2;Q5T5Y3;Q5T5Y3-3	1;1;1	1;1;1	1;1;1	Calmodulin-regulated spectrin-associated protein 1	CAMSAP1	Isoform of Q5T5Y3, Isoform 2 of Calmodulin-regulated spectrin-associated protein 1;Calmodulin-regulated spectrin-associated protein 1;Isoform of Q5T5Y3, Isoform 3 of Calmodulin-regulated spectrin-associated protein 1	non matrisome	non matrisome	3	1	1	1	0	1	0	1	0	1	2.2	2.2	2.2	146.54	1324	1324;1602;1613	0.00074516	7.8073	0	2.2	0	0	0	0	0	0	#NUM!	#NUM!	#NUM!	0	0	#NUM!	#NUM!	#NUM!	Calmodulin-regulated spectrin-associated protein 1	CAMSAP1	0	1	1
Q86VP6;Q86VP6-2;A0A0C4DGH5;H0YH27;Q86VP6-3	Q86VP6;Q86VP6-2;A0A0C4DGH5	16;15;12;4;4	16;15;12;4;4	16;15;12;4;4	Cullin-associated NEDD8-dissociated protein 1	CAND1	Cullin-associated NEDD8-dissociated protein 1;Isoform of Q86VP6, Isoform 2 of Cullin-associated NEDD8-dissociated protein 1;Isoform of Q86VP6, Cullin-associated NEDD8-dissociated protein 1 (Fragment)	non matrisome	non matrisome	5	16	16	16	11	12	11	12	11	12	16.9	16.9	16.9	136.37	1230	1230;1062;770;442;403	0	260.1	11.9	12.3	537170000	182620000	354550000	8664000	2945500	5718500	21.4901	22.4472	-0.957124	300640000	357010000	28.1635	28.4114	-0.247928	Cullin-associated NEDD8-dissociated protein 1	CAND1	15	14	29
P27824;P27824-2;P27824-3;H0Y9Q7;D6RB85;D6RDP7;D6RAU8;D6RGY2;D6RFL1;H0Y9H1;D6RAQ8;D6RHJ3;D6RD16	P27824;P27824-2;P27824-3;H0Y9Q7	13;13;9;7;5;5;4;4;3;3;2;1;1	13;13;9;7;5;5;4;4;3;3;2;1;1	13;13;9;7;5;5;4;4;3;3;2;1;1	Calnexin	CANX	Calnexin;Isoform of P27824, Isoform 2 of Calnexin;Isoform of P27824, Isoform 3 of Calnexin;Isoform of P27824, Calnexin (Fragment)	non matrisome	non matrisome	13	13	13	13	6	12	6	12	6	12	27.7	27.7	27.7	67.567	592	592;627;484;170;144;168;134;308;131;189;107;78;96	0	208.75	15.7	25.2	744840000	112550000	632290000	23276000	3517200	19759000	21.746	24.236	-2.49001	241640000	578080000	27.8483	29.1067	-1.25841	Calnexin	CANX	9	21	30
Q01518-2;Q01518;Q5T0R1;Q5T0R9;Q5T0R7;Q5T0R6;Q5T0R5;Q5T0R4;Q5T0R3;Q5T0R2;Q5T0S3;Q5T0R8	Q01518-2;Q01518;Q5T0R1;Q5T0R9	9;9;5;5;4;4;4;4;4;4;2;1	9;9;5;5;4;4;4;4;4;4;2;1	8;8;5;5;4;4;4;4;4;4;2;1	Adenylyl cyclase-associated protein 1;Adenylyl cyclase-associated protein	CAP1	Isoform of Q01518, Isoform 2 of Adenylyl cyclase-associated protein 1;Adenylyl cyclase-associated protein 1;Isoform of Q01518, Adenylyl cyclase-associated protein 1 (Fragment);Isoform of Q01518, Adenylyl cyclase-associated protein 1 (Fragment)	non matrisome	non matrisome	12	9	9	8	6	6	6	6	5	6	23.2	23.2	21.5	51.83	474	474;475;215;262;174;176;179;201;203;208;145;58	0	231.27	15.8	16.9	429510000	80691000	348820000	15340000	2881800	12458000	21.4585	23.5706	-2.11203	271340000	259640000	28.0155	27.9519	0.0635891	Adenylyl cyclase-associated protein 1;Adenylyl cyclase-associated protein	CAP1	8	12	20
B7Z385;A0A087X0J3;A0A087WZ15;E9PDI2;P40123-2;P40123;P40123-3	B7Z385;A0A087X0J3;A0A087WZ15;E9PDI2;P40123-2;P40123;P40123-3	2;2;2;2;2;2;1	1;1;1;1;1;1;0	1;1;1;1;1;1;0	Adenylyl cyclase-associated protein;Adenylyl cyclase-associated protein 2	CAP2	Isoform of P40123, Adenylyl cyclase-associated protein;Isoform of P40123, Adenylyl cyclase-associated protein;Isoform of P40123, Adenylyl cyclase-associated protein;Isoform of P40123, Adenylyl cyclase-associated protein;Isoform of P40123, Isoform 2 of Aden	non matrisome	non matrisome	7	2	1	1	1	1	0	1	0	1	6.3	4.1	4.1	39.911	365	365;394;394;451;413;477;217	0	14.173	2.2	4.1	11908000	0	11908000	541280	0	541280	#NUM!	19.046	#NUM!	0	13849000	#NUM!	23.7233	#NUM!	Adenylyl cyclase-associated protein;Adenylyl cyclase-associated protein 2	CAP2	0	1	1
P40121-2;P40121;E7ENU9;H7C0X8;B8ZZL6	P40121-2;P40121;E7ENU9	6;6;3;2;2	6;6;3;2;2	6;6;3;2;2	Macrophage-capping protein	CAPG	Isoform of P40121, Isoform 2 of Macrophage-capping protein;Macrophage-capping protein;Isoform of P40121, Macrophage-capping protein (Fragment)	non matrisome	non matrisome	5	6	6	6	2	6	2	6	2	6	26.1	26.1	26.1	36.856	333	333;348;253;103;218	0	155.09	7.5	26.1	421060000	100000000	321060000	30076000	7143100	22933000	22.7681	24.4509	-1.6828	237890000	274860000	27.8257	28.0341	-0.208402	Macrophage-capping protein	CAPG	3	14	17
P07384;E9PL37;E9PLX0;E9PJJ3;E9PLC9;E9PMC6;E9PJA6;E9PSA6;E9PQB3;E9PRM1	P07384	8;2;1;1;1;1;1;1;1;1	8;2;1;1;1;1;1;1;1;1	8;2;1;1;1;1;1;1;1;1	Calpain-1 catalytic subunit	CAPN1	Calpain-1 catalytic subunit	non matrisome	non matrisome	10	8	8	8	2	8	2	8	2	8	12.3	12.3	12.3	81.889	714	714;191;122;135;148;152;161;163;191;201	0	61.837	2.7	12.3	162600000	25298000	137300000	4516700	702730	3813900	19.4226	21.8628	-2.44022	78731000	109290000	26.2304	26.7036	-0.473158	Calpain-1 catalytic subunit	CAPN1	3	12	15
P17655;P17655-2	P17655;P17655-2	8;7	8;7	8;7	Calpain-2 catalytic subunit	CAPN2	Calpain-2 catalytic subunit;Isoform of P17655, Isoform 2 of Calpain-2 catalytic subunit	non matrisome	non matrisome	2	8	8	8	2	7	2	7	2	7	17.9	17.9	17.9	79.994	700	700;622	0	59.477	6.7	13.7	155900000	42046000	113850000	4724100	1274100	3450000	20.281	21.7182	-1.43712	0	101180000	#NUM!	26.5923	#NUM!	Calpain-2 catalytic subunit	CAPN2	2	8	10
K7EM73;K7EIV0;A0A075B7C0;A0A0C4DGQ5;P04632;U3KQE2;K7ELJ7;U3KPR7;K7EKD8	K7EM73;K7EIV0;A0A075B7C0;A0A0C4DGQ5;P04632;U3KQE2;K7ELJ7	3;3;3;3;3;2;2;1;1	3;3;3;3;3;2;2;1;1	3;3;3;3;3;2;2;1;1	Calpain small subunit 1	CAPNS1	Isoform of P04632, Calpain small subunit 1 (Fragment);Isoform of P04632, Calpain small subunit 1 (Fragment);Isoform of P04632, Calpain small subunit 1 (Fragment);Isoform of P04632, Calpain small subunit 1;Calpain small subunit 1;Isoform of P04632, Calpain	non matrisome	non matrisome	9	3	3	3	2	2	2	2	2	2	31.9	31.9	31.9	15.958	163	163;196;197;322;268;161;278;100;238	0	70.486	23.9	17.2	218890000	122290000	96597000	36481000	20382000	16099000	24.2808	23.9405	0.340325	0	68948000	#NUM!	26.039	#NUM!	Calpain small subunit 1	CAPNS1	6	9	15
Q14444-2;Q14444;G3V153;E9PLA9	Q14444-2;Q14444;G3V153;E9PLA9	7;7;6;5	7;7;6;5	7;7;6;5	Caprin-1	CAPRIN1	Isoform of Q14444, Isoform 2 of Caprin-1;Caprin-1;Isoform of Q14444, Caprin-1;Isoform of Q14444, Caprin-1 (Fragment)	non matrisome	non matrisome	4	7	7	7	4	7	4	7	4	7	17.1	17.1	17.1	76.861	694	694;709;628;186	0	146.84	11.2	17.1	378540000	71800000	306730000	18927000	3590000	15337000	21.7756	23.8705	-2.09496	109320000	164950000	26.704	27.2975	-0.593471	Caprin-1	CAPRIN1	5	10	15
P52907	P52907	8	8	8	F-actin-capping protein subunit alpha-1	CAPZA1	F-actin-capping protein subunit alpha-1	non matrisome	non matrisome	1	8	8	8	5	6	5	6	5	6	47.2	47.2	47.2	32.922	286	286	0	87.501	31.1	36.4	158160000	77969000	80190000	12166000	5997600	6168500	22.516	22.5565	-0.0405344	107490000	73872000	26.6796	26.1385	0.541103	F-actin-capping protein subunit alpha-1	CAPZA1	5	6	11
P47755;C9JUG7;F8W9N7;P47755-2;A0A0D9SET8	P47755;C9JUG7;F8W9N7;P47755-2	3;2;2;2;1	3;2;2;2;1	3;2;2;2;1	F-actin-capping protein subunit alpha-2	CAPZA2	F-actin-capping protein subunit alpha-2;Isoform of P47755, F-actin-capping protein subunit alpha-2;Isoform of P47755, F-actin-capping protein subunit alpha-2;Isoform of P47755, Isoform 2 of F-actin-capping protein subunit alpha-2	non matrisome	non matrisome	5	3	3	3	1	2	1	2	1	2	16.8	16.8	16.8	32.949	286	286;146;174;172;174	0	20.479	5.2	11.5	26792000	6841600	19950000	2060900	526280	1534600	19.0055	20.5494	-1.54396	0	13464000	#NUM!	23.6826	#NUM!	F-actin-capping protein subunit alpha-2	CAPZA2	1	1	2
B1AK87;B1AK88;P47756-2;P47756;B1AK85	B1AK87;B1AK88;P47756-2;P47756;B1AK85	7;7;7;7;6	7;7;7;7;6	7;7;7;7;6	F-actin-capping protein subunit beta	CAPZB	Isoform of P47756, Capping protein (Actin filament) muscle Z-line, beta, isoform CRA_a;Isoform of P47756, Capping protein (Actin filament) muscle Z-line, beta, isoform CRA_d;Isoform of P47756, Isoform 2 of F-actin-capping protein subunit beta;F-actin-cappi	non matrisome	non matrisome	5	7	7	7	7	4	7	4	7	4	31.5	31.5	31.5	29.295	260	260;301;272;277;260	0	108.01	31.5	20.4	324240000	106820000	217420000	21616000	7121400	14495000	22.7637	23.7891	-1.02532	147830000	152600000	27.1394	27.1852	-0.0458159	F-actin-capping protein subunit beta	CAPZB	11	8	19
Q9Y2V2	Q9Y2V2	2	2	2	Calcium-regulated heat stable protein 1	CARHSP1	Calcium-regulated heat-stable protein 1	non matrisome	non matrisome	1	2	2	2	1	2	1	2	1	2	18.4	18.4	18.4	15.892	147	147	0	71.231	10.9	18.4	164200000	70679000	93525000	23458000	10097000	13361000	23.2674	23.6715	-0.404101	140200000	84123000	27.0629	26.326	0.736914	Calcium-regulated heat stable protein 1	CARHSP1	3	4	7
K7EK20;K7EPK1;Q86X55-2;Q86X55-1;Q86X55	K7EK20;K7EPK1;Q86X55-2;Q86X55-1;Q86X55	1;1;1;1;1	1;1;1;1;1	1;1;1;1;1	Histone-arginine methyltransferase CARM1	CARM1	Isoform of Q86X55, Histone-arginine methyltransferase CARM1 (Fragment);Isoform of Q86X55, Histone-arginine methyltransferase CARM1;Isoform of Q86X55, Isoform 2 of Histone-arginine methyltransferase CARM1;Isoform of Q86X55, Isoform 1 of Histone-arginine met	non matrisome	non matrisome	5	1	1	1	0	1	0	1	0	1	10.8	10.8	10.8	12.543	120	120;161;384;585;608	0.0051069	6.127	0	10.8	9602800	0	9602800	2400700	0	2400700	#NUM!	21.195	#NUM!	0	11168000	#NUM!	23.4129	#NUM!	Histone-arginine methyltransferase CARM1	CARM1	0	1	1
B4DKY1;P49589-2;P49589;P49589-3	B4DKY1;P49589-2;P49589;P49589-3	5;5;5;5	5;5;5;5	5;5;5;5	Cysteine--tRNA ligase, cytoplasmic	CARS	Isoform of P49589, Cysteine--tRNA ligase, cytoplasmic;Isoform of P49589, Isoform 2 of Cysteine--tRNA ligase, cytoplasmic;Cysteine--tRNA ligase, cytoplasmic;Isoform of P49589, Isoform 3 of Cysteine--tRNA ligase, cytoplasmic	non matrisome	non matrisome	4	5	5	5	2	4	2	4	2	4	9.1	9.1	9.1	84.277	739	739;726;748;831	0	112.94	3.7	6.6	69609000	30460000	39149000	1740200	761500	978730	19.5385	19.9006	-0.362067	33924000	0	25.0158	#NUM!	#NUM!	Cysteine--tRNA ligase, cytoplasmic	CARS	2	5	7
P31944	P31944	9	9	9	Caspase-14;Caspase-14 subunit p17, mature form;Caspase-14 subunit p10, mature form;Caspase-14 subunit p20, intermediate form;Caspase-14 subunit p8, intermediate form	CASP14	Caspase-14	non matrisome	non matrisome	1	9	9	9	4	8	4	8	4	8	32.6	32.6	32.6	27.679	242	242	0	148.31	18.6	28.9	341590000	50718000	290870000	22773000	3381200	19392000	21.6891	24.209	-2.51985	163250000	183140000	27.2825	27.4484	-0.165864	Caspase-14;Caspase-14 subunit p17, mature form;Caspase-14 subunit p10, mature form;Caspase-14 subunit p20, intermediate form;Caspase-14 subunit p8, intermediate form	CASP14	6	15	21
P42575-2;P42575	P42575-2;P42575	1;1	1;1	1;1	Caspase-2;Caspase-2 subunit p18;Caspase-2 subunit p13;Caspase-2 subunit p12	CASP2	Isoform of P42575, Isoform 2 of Caspase-2;Caspase-2	non matrisome	non matrisome	2	1	1	1	0	1	0	1	0	1	4.8	4.8	4.8	34.923	313	313;452	0	20.982	0	4.8	5146400	0	5146400	321650	0	321650	#NUM!	18.2951	#NUM!	0	5985400	#NUM!	22.513	#NUM!	Caspase-2;Caspase-2 subunit p18;Caspase-2 subunit p13;Caspase-2 subunit p12	CASP2	0	1	1
P31415	P31415	3	3	3	Calsequestrin-1	CASQ1	Calsequestrin-1	non matrisome	non matrisome	1	3	3	3	2	2	2	2	2	2	7.8	7.8	7.8	45.16	396	396	0	24.974	6.1	4.5	40993000	7871500	33122000	3726600	715590	3011000	19.4488	21.5218	-2.07304	14968000	0	23.8354	#NUM!	#NUM!	Calsequestrin-1	CASQ1	2	2	4
E7EVY3;A0A0A0MR45;H0YD33;H0Y9H6	E7EVY3;A0A0A0MR45;H0YD33;H0Y9H6	9;7;7;7	1;1;1;1	1;1;1;1		CAST	Isoform of P20810, Calpastatin;Isoform of P20810, Calpastatin;Isoform of P20810, Calpastatin (Fragment);Isoform of P20810, Calpastatin (Fragment)	non matrisome	non matrisome	4	9	1	1	5	6	1	0	1	0	20.2	4.3	4.3	74.918	693	693;430;450;465	0	23.821	12.7	14.9	5913300	5913300	0	190750	190750	0	17.5413	#NUM!	#NUM!	5913300	0	22.4955	#NUM!	#NUM!		CAST	1	0	1
E9PCH5;B7Z574;A0A0C4DGB5;P20810-4;P20810-8;P20810-2;P20810;P20810-9;P20810-5;P20810-10;P20810-7;P20810-6;E7ES10;E7EQ12;E7EQA0;H0Y7F0;E9PDE4;P20810-3;A0A0C4DGD1;F8W7E0;D6RAA8;H0Y944;E9PSG1;D6RC54;D6RBR1	E9PCH5;B7Z574;A0A0C4DGB5;P20810-4;P20810-8;P20810-2;P20810;P20810-9;P20810-5;P20810-10;P20810-7;P20810-6;E7ES10;E7EQ12;E7EQA0;H0Y7F0;E9PDE4;P20810-3	9;9;9;9;9;9;9;9;9;9;9;9;8;7;7;7;7;7;3;3;2;2;2;1;1	9;9;9;9;9;9;9;9;9;9;9;9;8;7;7;7;7;7;3;3;2;2;2;1;1	1;1;1;1;1;1;1;1;1;1;1;1;1;1;1;1;1;1;1;0;0;0;0;0;0	Calpastatin	CAST	Isoform of P20810, Calpastatin;Isoform of P20810, Calpastatin;Isoform of P20810, Calpastatin;Isoform of P20810, Isoform 4 of Calpastatin;Isoform of P20810, Isoform 8 of Calpastatin;Isoform of P20810, Isoform 2 of Calpastatin;Calpastatin;Isoform of P20810,	non matrisome	non matrisome	25	9	9	1	5	7	5	7	1	1	21	21	4.6	72.798	673	673;694;754;667;686;695;708;750;756;769;772;791;642;423;431;436;636;590;203;393;78;288;304;91;150	0	243.06	13.2	16.3	260190000	127530000	132660000	8393200	4113800	4279400	21.972	22.029	-0.0569369	172810000	77454000	27.3646	26.2068	1.15778	Calpastatin	CAST	8	9	17
P04040	P04040	4	4	4	Catalase	CAT	Catalase	non matrisome	non matrisome	1	4	4	4	1	4	1	4	1	4	8.5	8.5	8.5	59.755	527	527	0	112.1	3	8.5	75556000	20482000	55075000	2605400	706270	1899100	19.4299	20.8569	-1.42702	0	28243000	#NUM!	24.7514	#NUM!	Catalase	CAT	1	4	5
Q03135;C9JKI3;E9PCT5;Q03135-2;P56539	Q03135;C9JKI3;E9PCT5;Q03135-2	3;2;2;2;1	3;2;2;2;1	3;2;2;2;1	Caveolin-1;Caveolin	CAV1	Caveolin-1;Isoform of Q03135, Caveolin (Fragment);Isoform of Q03135, Caveolin;Isoform of Q03135, Isoform 2 of Caveolin-1	non matrisome	non matrisome	5	3	3	3	2	1	2	1	2	1	18	18	18	20.471	178	178;138;167;147;151	0	19.406	10.1	7.9	35958000	21435000	14523000	3595800	2143500	1452300	21.0315	20.4699	0.561629	30073000	0	24.842	#NUM!	#NUM!	Caveolin-1;Caveolin	CAV1	3	1	4
A0A0U1RR39;A0A0U1RQX8;P22681	A0A0U1RR39;A0A0U1RQX8;P22681	1;1;1	1;1;1	1;1;1	E3 ubiquitin-protein ligase CBL	CBL	Isoform of P22681, E3 ubiquitin-protein ligase CBL;Isoform of P22681, E3 ubiquitin-protein ligase CBL;E3 ubiquitin-protein ligase CBL	non matrisome	non matrisome	3	1	1	1	0	1	0	1	0	1	3.5	3.5	3.5	95.096	862	862;882;906	0.0051184	6.1343	0	3.5	2414300000	0	2414300000	57483000	0	57483000	#NUM!	25.7766	#NUM!	0	981300000	#NUM!	29.8701	#NUM!	E3 ubiquitin-protein ligase CBL	CBL	0	2	2
P16152;E9PQ63;A8MTM1;P16152-2	P16152;E9PQ63;A8MTM1;P16152-2	12;8;8;8	12;8;8;8	10;6;6;6	Carbonyl reductase [NADPH] 1	CBR1	Carbonyl reductase [NADPH] 1;Isoform of P16152, Carbonyl reductase [NADPH] 1;Isoform of P16152, Carbonyl reductase [NADPH] 1;Isoform of P16152, Isoform 2 of Carbonyl reductase [NADPH] 1	non matrisome	non matrisome	4	12	12	10	12	8	12	8	10	6	58.8	58.8	48.4	30.375	277	277;178;222;173	0	323.31	58.8	46.2	651490000	262670000	388820000	38323000	15451000	22872000	23.8812	24.4471	-0.565882	334740000	352210000	28.3185	28.3919	-0.0733949	Carbonyl reductase [NADPH] 1	CBR1	15	18	33
O75828	O75828	3	1	1	Carbonyl reductase [NADPH] 3	CBR3	Carbonyl reductase [NADPH] 3	non matrisome	non matrisome	1	3	1	1	3	3	1	1	1	1	13.4	2.9	2.9	30.85	277	277	0.0078223	5.9643	13.4	13.4	23533000	13294000	10239000	1470800	830880	639930	19.6643	19.2876	0.376726	0	9087100	#NUM!	23.1154	#NUM!	Carbonyl reductase [NADPH] 3	CBR3	1	1	2
P0DN79;P35520;P35520-2;C9JMA6	P0DN79;P35520;P35520-2	3;3;3;1	3;3;3;1	3;3;3;1	Cystathionine beta-synthase	CBS	Cystathionine beta-synthase-like protein;Cystathionine beta-synthase;Isoform of P35520, Isoform 2 of Cystathionine beta-synthase	non matrisome	non matrisome	4	3	3	3	0	3	0	3	0	3	9.6	9.6	9.6	60.586	551	551;551;565;177	0	37.256	0	9.6	26103000	0	26103000	1003900	0	1003900	#NUM!	19.9372	#NUM!	0	18238000	#NUM!	24.1204	#NUM!	Cystathionine beta-synthase	CBS	0	3	3
Q13185;C9JMM0;B8ZZ43;S4R2Y4;K7ELA4;B5MD17;J3KS05;P83916	Q13185	7;2;2;2;1;1;1;1	7;2;2;2;1;1;1;1	6;2;2;2;1;1;1;1	Chromobox protein homolog 3	CBX3	Chromobox protein homolog 3	non matrisome	non matrisome	8	7	7	6	5	6	5	6	5	5	36.6	36.6	30.1	20.811	183	183;62;101;107;138;168;173;185	0	219.27	30.1	35.5	548670000	172190000	376480000	78381000	24599000	53783000	24.5521	25.6806	-1.12855	297060000	274590000	28.1462	28.0327	0.113475	Chromobox protein homolog 3	CBX3	14	15	29
P45973;F8VNY3	P45973;F8VNY3	4;2	3;2	3;2	Chromobox protein homolog 5	CBX5	Chromobox protein homolog 5;Isoform of P45973, Chromobox protein homolog 5 (Fragment)	non matrisome	non matrisome	2	4	3	3	1	4	1	3	1	3	30.9	24.6	24.6	22.225	191	191;91	0	90.48	8.4	30.9	49031000	10017000	39013000	4903100	1001700	3901300	19.934	21.8955	-1.9615	0	33984000	#NUM!	25.0184	#NUM!	Chromobox protein homolog 5	CBX5	2	4	6
Q8IX12-2;Q8IX12;F5H3E1;F5H2E6;A0A0C4DGG8;F5H1H2	Q8IX12-2;Q8IX12;F5H3E1;F5H2E6;A0A0C4DGG8	4;4;2;2;2;1	4;4;2;2;2;1	4;4;2;2;2;1	Cell division cycle and apoptosis regulator protein 1	CCAR1	Isoform of Q8IX12, Isoform 2 of Cell division cycle and apoptosis regulator protein 1;Cell division cycle and apoptosis regulator protein 1;Isoform of Q8IX12, Cell division cycle and apoptosis regulator protein 1;Isoform of Q8IX12, Cell division cycle and	non matrisome	non matrisome	6	4	4	4	0	4	0	4	0	4	5.3	5.3	5.3	131.04	1135	1135;1150;568;772;1043;646	0	34.309	0	5.3	25615000	0	25615000	556850	0	556850	#NUM!	19.0869	#NUM!	0	26682000	#NUM!	24.6694	#NUM!	Cell division cycle and apoptosis regulator protein 1	CCAR1	0	4	4
Q8N163-2;Q8N163;G3V119;H0YB24;E5RHJ4;A0A087X2B6	Q8N163-2;Q8N163;G3V119;H0YB24	5;5;3;3;2;1	5;5;3;3;2;1	5;5;3;3;2;1	Cell cycle and apoptosis regulator protein 2	CCAR2	Isoform of Q8N163, Isoform 2 of Cell cycle and apoptosis regulator protein 2;Cell cycle and apoptosis regulator protein 2;Isoform of Q8N163, Cell cycle and apoptosis regulator protein 2;Isoform of Q8N163, Cell cycle and apoptosis regulator protein 2 (Fragm	non matrisome	non matrisome	6	5	5	5	0	5	0	5	0	5	8.9	8.9	8.9	103.14	923	923;923;598;615;277;272	0	65.119	0	8.9	45767000	0	45767000	953470	0	953470	#NUM!	19.8628	#NUM!	0	45051000	#NUM!	25.4251	#NUM!	Cell cycle and apoptosis regulator protein 2	CCAR2	0	8	8
Q96CT7	Q96CT7	3	3	3	Coiled-coil domain-containing protein 124	CCDC124	Coiled-coil domain-containing protein 124	non matrisome	non matrisome	1	3	3	3	2	2	2	2	2	2	20.2	20.2	20.2	25.835	223	223	0	121.37	15.7	10.3	59303000	11513000	47790000	4941900	959440	3982500	19.8718	21.9252	-2.05341	26241000	0	24.6453	#NUM!	#NUM!	Coiled-coil domain-containing protein 124	CCDC124	2	2	4
H7BZP1;Q96JG6-3;Q96JG6	H7BZP1;Q96JG6-3;Q96JG6	1;1;1	1;1;1	1;1;1	Coiled-coil domain-containing protein 132	CCDC132	Isoform of Q96JG6, Syndetin (Fragment);Isoform of Q96JG6, Isoform 3 of Syndetin;Syndetin	non matrisome	non matrisome	3	1	1	1	0	1	0	1	0	1	6.5	6.5	6.5	18.488	155	155;934;964	0.0051447	6.1779	0	6.5	6115800	0	6115800	679530	0	679530	#NUM!	19.3742	#NUM!	0	5918100	#NUM!	22.4967	#NUM!	Coiled-coil domain-containing protein 132	CCDC132	0	1	1
Q86WV7;Q96MW1-2;Q96MW1	Q86WV7;Q96MW1-2;Q96MW1	1;1;1	1;1;1	1;1;1	Coiled-coil domain-containing protein 43	CCDC43	Isoform of Q96MW1, CCDC43 protein;Isoform of Q96MW1, Isoform 2 of Coiled-coil domain-containing protein 43;Coiled-coil domain-containing protein 43	non matrisome	non matrisome	3	1	1	1	1	0	1	0	1	0	5.7	5.7	5.7	25.563	227	227;154;224	0	45.725	5.7	0	21731000	21731000	0	1975500	1975500	0	20.9138	#NUM!	#NUM!	19546000	0	24.2204	#NUM!	#NUM!	Coiled-coil domain-containing protein 43	CCDC43	2	0	2
Q96A33-2;Q96A33	Q96A33-2;Q96A33	1;1	1;1	1;1	Coiled-coil domain-containing protein 47	CCDC47	Isoform of Q96A33, Isoform 2 of Coiled-coil domain-containing protein 47;Coiled-coil domain-containing protein 47	non matrisome	non matrisome	2	1	1	1	1	0	1	0	1	0	3.5	3.5	3.5	55.317	480	480;483	0.00072464	7.4098	3.5	0	10656000	10656000	0	484360	484360	0	18.8857	#NUM!	#NUM!	10656000	0	23.3452	#NUM!	#NUM!	Coiled-coil domain-containing protein 47	CCDC47	1	0	1
Q96ER9-2;Q96ER9	Q96ER9-2;Q96ER9	1;1	1;1	1;1	Coiled-coil domain-containing protein 51	CCDC51	Isoform of Q96ER9, Isoform 2 of Coiled-coil domain-containing protein 51;Coiled-coil domain-containing protein 51	non matrisome	non matrisome	2	1	1	1	0	1	0	1	0	1	7.3	7.3	7.3	33.657	302	302;411	0	18.708	0	7.3	9518400	0	9518400	594900	0	594900	#NUM!	19.1823	#NUM!	0	3871600	#NUM!	21.8845	#NUM!	Coiled-coil domain-containing protein 51	CCDC51	0	1	1
Q16204	Q16204	1	1	1	Coiled-coil domain-containing protein 6	CCDC6	Coiled-coil domain-containing protein 6	non matrisome	non matrisome	1	1	1	1	1	0	1	0	1	0	3	3	3	53.29	474	474	0	14.973	3	0	7274700	7274700	0	316290	316290	0	18.2709	#NUM!	#NUM!	7274700	0	22.7945	#NUM!	#NUM!	Coiled-coil domain-containing protein 6	CCDC6	1	0	1
Q8IXS2;Q8IXS2-2	Q8IXS2;Q8IXS2-2	1;1	1;1	1;1	Coiled-coil domain-containing protein 65	CCDC65	Coiled-coil domain-containing protein 65;Isoform of Q8IXS2, Isoform 2 of Coiled-coil domain-containing protein 65	non matrisome	non matrisome	2	1	1	1	0	1	0	1	0	1	3.5	3.5	3.5	57.296	484	484;497	0.0066267	6.0338	0	3.5	108080000	0	108080000	3860100	0	3860100	#NUM!	21.8802	#NUM!	0	42626000	#NUM!	25.3452	#NUM!	Coiled-coil domain-containing protein 65	CCDC65	0	1	1
E9PIY2	E9PIY2	1	1	1		CCDC67	Isoform of Q05D60, Deuterosome protein 1 (Fragment)	non matrisome	non matrisome	1	1	1	1	1	1	1	1	1	1	2	2	2	65.213	553	553	0.001053	7.0768	2	2	119860000	14120000	105740000	4280800	504290	3776500	18.9439	21.8486	-2.90472	0	46363000	#NUM!	25.4665	#NUM!		CCDC67	2	2	4
Q9H6F5;H0YG79;Q9H6F5-2	Q9H6F5	4;1;1	4;1;1	4;1;1	Coiled-coil domain-containing protein 86	CCDC86	Coiled-coil domain-containing protein 86	non matrisome	non matrisome	3	4	4	4	0	4	0	4	0	4	19.4	19.4	19.4	40.235	360	360;88;104	0	76.456	0	19.4	41958000	0	41958000	2331000	0	2331000	#NUM!	21.1525	#NUM!	0	40168000	#NUM!	25.2595	#NUM!	Coiled-coil domain-containing protein 86	CCDC86	0	5	5
Q96F63	Q96F63	1	1	1	Coiled-coil domain-containing protein 97	CCDC97	Coiled-coil domain-containing protein 97	non matrisome	non matrisome	1	1	1	1	0	1	0	1	0	1	3.2	3.2	3.2	38.946	343	343	0.003	6.5846	0	3.2	10265000	0	10265000	684310	0	684310	#NUM!	19.3843	#NUM!	0	11938000	#NUM!	23.5091	#NUM!	Coiled-coil domain-containing protein 97	CCDC97	0	2	2
P78371;F5GWF6;P78371-2;F8VQ14	P78371;F5GWF6;P78371-2;F8VQ14	20;18;18;17	20;18;18;17	20;18;18;17	T-complex protein 1 subunit beta	CCT2	T-complex protein 1 subunit beta;Isoform of P78371, T-complex protein 1 subunit beta;Isoform of P78371, Isoform 2 of T-complex protein 1 subunit beta;Isoform of P78371, T-complex protein 1 subunit beta	non matrisome	non matrisome	4	20	20	20	16	16	16	16	16	16	51.2	51.2	51.2	57.488	535	535;530;488;416	0	323.31	42.8	41.7	1924800000	687440000	1237300000	60149000	21483000	38667000	24.3567	25.2046	-0.847907	942740000	811070000	29.8123	29.5953	0.217034	T-complex protein 1 subunit beta	CCT2	33	34	67
P49368;P49368-2;B4DUR8;E9PRC8;Q5SZX6;E9PQ35;Q5SZX9;Q5SZW8;E9PM09	P49368;P49368-2;B4DUR8	20;19;18;7;6;4;3;3;2	20;19;18;7;6;4;3;3;2	20;19;18;7;6;4;3;3;2	T-complex protein 1 subunit gamma	CCT3	T-complex protein 1 subunit gamma;Isoform of P49368, Isoform 2 of T-complex protein 1 subunit gamma;Isoform of P49368, T-complex protein 1 subunit gamma	non matrisome	non matrisome	9	20	20	20	15	18	15	18	15	18	44.4	44.4	44.4	60.533	545	545;507;500;234;276;144;161;188;154	0	267.99	40.4	40.9	1458500000	598470000	860050000	47049000	19305000	27744000	24.2025	24.7257	-0.523201	817680000	740850000	29.607	29.4646	0.142355	T-complex protein 1 subunit gamma	CCT3	23	28	51
P50991;P50991-2	P50991;P50991-2	16;15	16;15	16;15	T-complex protein 1 subunit delta	CCT4	T-complex protein 1 subunit delta;Isoform of P50991, Isoform 2 of T-complex protein 1 subunit delta	non matrisome	non matrisome	2	16	16	16	16	12	16	12	16	12	39	39	39	57.924	539	539;509	0	323.31	39	28.2	1402500000	538370000	864150000	42500000	16314000	26186000	23.9596	24.6423	-0.682685	705870000	704820000	29.3948	29.3927	0.00214764	T-complex protein 1 subunit delta	CCT4	32	30	62
B7ZAR1;E9PCA1;P48643;E7ENZ3;P48643-2	B7ZAR1;E9PCA1;P48643;E7ENZ3;P48643-2	21;21;21;19;19	21;21;21;19;19	21;21;21;19;19	T-complex protein 1 subunit epsilon	CCT5	Isoform of P48643, T-complex protein 1 subunit epsilon;Isoform of P48643, T-complex protein 1 subunit epsilon;T-complex protein 1 subunit epsilon;Isoform of P48643, T-complex protein 1 subunit epsilon;Isoform of P48643, Isoform 2 of T-complex protein 1 sub	non matrisome	non matrisome	5	21	21	21	15	16	15	16	15	16	51.3	51.3	51.3	55.348	503	503;520;541;486;448	0	323.31	42.1	36.4	1233000000	538540000	694420000	41099000	17951000	23147000	24.0976	24.4643	-0.366761	525140000	463880000	28.9681	28.7892	0.17895	T-complex protein 1 subunit epsilon	CCT5	22	27	49
P40227;P40227-2	P40227;P40227-2	16;14	16;14	12;11	T-complex protein 1 subunit zeta	CCT6A	T-complex protein 1 subunit zeta;Isoform of P40227, Isoform 2 of T-complex protein 1 subunit zeta	non matrisome	non matrisome	2	16	16	12	12	14	12	14	8	10	38.4	38.4	30.7	58.024	531	531;486	0	323.31	29.6	32	1218100000	285690000	932380000	46849000	10988000	35861000	23.3894	25.0959	-1.70649	512620000	510360000	28.9333	28.9269	0.00637451	T-complex protein 1 subunit zeta	CCT6A	25	27	52
Q92526;Q92526-2;Q92526-3;J3KRI6	Q92526;Q92526-2;Q92526-3	5;4;4;2	1;1;1;1	1;1;1;1	T-complex protein 1 subunit zeta-2	CCT6B	T-complex protein 1 subunit zeta-2;Isoform of Q92526, Isoform 2 of T-complex protein 1 subunit zeta-2;Isoform of Q92526, Isoform 3 of T-complex protein 1 subunit zeta-2	non matrisome	non matrisome	4	5	1	1	4	5	0	1	0	1	11.7	4	4	57.821	530	530;485;493;128	0.0042637	6.373	7.7	11.7	92053000	0	92053000	3409400	0	3409400	#NUM!	21.7011	#NUM!	0	37403000	#NUM!	25.1567	#NUM!	T-complex protein 1 subunit zeta-2	CCT6B	0	2	2
Q99832;Q99832-3;Q99832-4;Q99832-2;F8WAM2;F8WBP8;A0A0D9SG95	Q99832;Q99832-3;Q99832-4;Q99832-2	18;17;14;10;5;1;1	18;17;14;10;5;1;1	18;17;14;10;5;1;1	T-complex protein 1 subunit eta	CCT7	T-complex protein 1 subunit eta;Isoform of Q99832, Isoform 3 of T-complex protein 1 subunit eta;Isoform of Q99832, Isoform 4 of T-complex protein 1 subunit eta;Isoform of Q99832, Isoform 2 of T-complex protein 1 subunit eta	non matrisome	non matrisome	7	18	18	18	13	13	13	13	13	13	44.2	44.2	44.2	59.366	543	543;499;456;339;98;83;83	0	323.31	34.6	30.9	1430900000	510230000	920680000	46158000	16459000	29699000	23.9724	24.8239	-0.851538	754490000	725770000	29.4909	29.4349	0.0559894	T-complex protein 1 subunit eta	CCT7	27	34	61
P50990;P50990-2;P50990-3;H7C4C8;H7C2U0	P50990;P50990-2;P50990-3	26;25;21;11;6	26;25;21;11;6	26;25;21;11;6	T-complex protein 1 subunit theta	CCT8	T-complex protein 1 subunit theta;Isoform of P50990, Isoform 2 of T-complex protein 1 subunit theta;Isoform of P50990, Isoform 3 of T-complex protein 1 subunit theta	non matrisome	non matrisome	5	26	26	26	16	24	16	24	16	24	57.7	57.7	57.7	59.62	548	548;529;475;323;107	0	323.31	40.9	50.5	1634300000	435460000	1198900000	44171000	11769000	32402000	23.4885	24.9496	-1.46109	845250000	986620000	29.6548	29.8779	-0.223116	T-complex protein 1 subunit theta	CCT8	29	34	63
E9PMR4;P48509;E9PRJ3	E9PMR4;P48509;E9PRJ3	2;2;1	2;2;1	2;2;1	Tetraspanin;CD151 antigen	CD151	Isoform of P48509, Tetraspanin;CD151 antigen;Isoform of P48509, Tetraspanin (Fragment)	non matrisome	non matrisome	3	2	2	2	0	2	0	2	0	2	7.6	7.6	7.6	28.067	251	251;253;178	0	17.18	0	7.6	21564000	0	21564000	2396000	0	2396000	#NUM!	21.1922	#NUM!	0	22109000	#NUM!	24.3981	#NUM!	Tetraspanin;CD151 antigen	CD151	0	2	2
H0YD13;P16070-18;P16070-12;P16070-14;P16070-13;P16070-11;P16070-10;P16070-16;P16070-8;P16070-17;P16070-6;P16070-4;P16070-3;P16070-7;P16070-5;P16070;H0Y2P0;H0YDW7;H0YCV9;H0Y5E4;P16070-15;P16070-9;E9PKC6;H0YE40;H0YDX6;H0YD17;Q86UZ1;P16070-19	H0YD13;P16070-18;P16070-12;P16070-14;P16070-13;P16070-11;P16070-10;P16070-16;P16070-8;P16070-17;P16070-6;P16070-4;P16070-3;P16070-7;P16070-5;P16070;H0Y2P0;H0YDW7;H0YCV9;H0Y5E4;P16070-15;P16070-9	5;5;5;5;5;5;5;5;5;5;5;5;5;5;5;5;4;3;3;3;3;3;2;2;2;2;1;1	5;5;5;5;5;5;5;5;5;5;5;5;5;5;5;5;4;3;3;3;3;3;2;2;2;2;1;1	5;5;5;5;5;5;5;5;5;5;5;5;5;5;5;5;4;3;3;3;3;3;2;2;2;2;1;1	CD44 antigen	CD44	Isoform of P16070, CD44 antigen;Isoform of P16070, Isoform 18 of CD44 antigen;Isoform of P16070, Isoform 12 of CD44 antigen;Isoform of P16070, Isoform 14 of CD44 antigen;Isoform of P16070, Isoform 13 of CD44 antigen;Isoform of P16070, Isoform 11 of CD44 an	non matrisome	non matrisome	28	5	5	5	3	4	3	4	3	4	27.7	27.7	27.7	22.683	206	206;340;361;396;425;429;493;668;674;691;699;699;711;713;734;742;287;240;249;294;294;675;78;82;181;229;80;139	0	40.749	15	23.3	129520000	55703000	73812000	9962700	4284900	5677800	22.0308	22.4369	-0.40607	93528000	66591000	26.4789	25.9888	0.490071	CD44 antigen	CD44	4	4	8
Q08722-2;Q08722-3;Q08722-4;Q08722	Q08722-2;Q08722-3;Q08722-4;Q08722	1;1;1;1	1;1;1;1	1;1;1;1	Leukocyte surface antigen CD47	CD47	Isoform of Q08722, Isoform OA3-293 of Leukocyte surface antigen CD47;Isoform of Q08722, Isoform OA3-305 of Leukocyte surface antigen CD47;Isoform of Q08722, Isoform OA3-312 of Leukocyte surface antigen CD47;Leukocyte surface antigen CD47	non matrisome	non matrisome	4	1	1	1	0	1	0	1	0	1	3.1	3.1	3.1	31.742	292	292;305;311;323	0.0010563	7.1023	0	3.1	12697000	0	12697000	1587200	0	1587200	#NUM!	20.5981	#NUM!	0	12287000	#NUM!	23.5506	#NUM!	Leukocyte surface antigen CD47	CD47	0	1	1
B1AP13;H3BLV0;H7BY55;P08174-4;P08174;P08174-3;P08174-5;P08174-2;P08174-6;P08174-7;B1AP15	B1AP13;H3BLV0;H7BY55;P08174-4;P08174;P08174-3;P08174-5;P08174-2;P08174-6;P08174-7;B1AP15	9;8;8;8;8;8;8;8;8;8;6	9;8;8;8;8;8;8;8;8;8;6	9;8;8;8;8;8;8;8;8;8;6	Complement decay-accelerating factor	CD55	Isoform of P08174, Complement decay-accelerating factor;Isoform of P08174, Complement decay-accelerating factor (Fragment);Isoform of P08174, Complement decay-accelerating factor;Isoform of P08174, Isoform 4 of Complement decay-accelerating factor;Compleme	non matrisome	non matrisome	11	9	9	9	8	4	8	4	8	4	26.6	26.6	26.6	49.338	444	444;326;550;364;381;384;439;440;525;551;317	0	56.906	20	16.7	363480000	256940000	106540000	14539000	10278000	4261400	23.2931	22.0229	1.27016	511170000	95389000	28.9292	26.5073	2.42191	Complement decay-accelerating factor	CD55	10	5	15
E9PNW4;E9PR17;P13987;H0YET2	E9PNW4;E9PR17;P13987;H0YET2	2;2;2;1	2;2;2;1	2;2;2;1	CD59 glycoprotein	CD59	Isoform of P13987, CD59 glycoprotein;Isoform of P13987, CD59 glycoprotein;CD59 glycoprotein;Isoform of P13987, CD59 glycoprotein (Fragment)	non matrisome	non matrisome	4	2	2	2	2	2	2	2	2	2	22.2	22.2	22.2	11.985	108	108;130;128;52	0	14.004	22.2	22.2	141270000	19339000	121930000	28253000	3867800	24385000	21.8831	24.5395	-2.65641	42516000	70351000	25.3415	26.0681	-0.726565	CD59 glycoprotein	CD59	1	7	8
F8VNT9;F8VV56;F8W022;F8VWK8;P08962-3;P08962-2;P08962	F8VNT9;F8VV56;F8W022;F8VWK8;P08962-3;P08962-2;P08962	1;1;1;1;1;1;1	1;1;1;1;1;1;1	1;1;1;1;1;1;1	Tetraspanin;CD63 antigen	CD63	Isoform of P08962, CD63 antigen (Fragment);Isoform of P08962, CD63 antigen;Isoform of P08962, Tetraspanin (Fragment);Isoform of P08962, Tetraspanin (Fragment);Isoform of P08962, Isoform 3 of CD63 antigen;Isoform of P08962, Isoform 2 of CD63 antigen;CD63 an	non matrisome	non matrisome	7	1	1	1	0	1	0	1	0	1	7.5	7.5	7.5	14.265	133	133;145;215;217;156;215;238	0.001387	6.9751	0	7.5	5142900	0	5142900	1714300	0	1714300	#NUM!	20.7092	#NUM!	0	4564300	#NUM!	22.122	#NUM!	Tetraspanin;CD63 antigen	CD63	0	1	1
E9PM31;H0YEE2;E9PJK1;E9PRJ8;H0YDL9;H0YDJ9;E9PIF1;A6NMH8;P60033	E9PM31;H0YEE2;E9PJK1;E9PRJ8;H0YDL9;H0YDJ9;E9PIF1;A6NMH8;P60033	1;1;1;1;1;1;1;1;1	1;1;1;1;1;1;1;1;1	1;1;1;1;1;1;1;1;1	Tetraspanin;CD81 antigen	CD81	Isoform of P60033, CD81 antigen (Fragment);Isoform of P60033, Tetraspanin (Fragment);Isoform of P60033, Tetraspanin;Isoform of P60033, Tetraspanin (Fragment);Isoform of P60033, Tetraspanin (Fragment);Isoform of P60033, Tetraspanin (Fragment);Isoform of P60	non matrisome	non matrisome	9	1	1	1	0	1	0	1	0	1	21.7	21.7	21.7	10.027	92	92;148;165;209;221;225;242;274;236	0	62.952	0	21.7	12068000	0	12068000	6033900	0	6033900	#NUM!	22.5247	#NUM!	0	10710000	#NUM!	23.3525	#NUM!	Tetraspanin;CD81 antigen	CD81	0	2	2
A6NNI4;G8JLH6;P21926	A6NNI4;G8JLH6;P21926	1;1;1	1;1;1	1;1;1	Tetraspanin;CD9 antigen	CD9	Isoform of P21926, Tetraspanin;Isoform of P21926, Tetraspanin (Fragment);CD9 antigen	non matrisome	non matrisome	3	1	1	1	1	1	1	1	1	1	5.7	5.7	5.7	17.764	159	159;228;228	0.0066288	6.0347	5.7	5.7	13223000	5179200	8043400	2644500	1035800	1608700	19.9823	20.6175	-0.63515	0	7138600	#NUM!	22.7672	#NUM!	Tetraspanin;CD9 antigen	CD9	1	1	2
P48960-2;P48960-3;P48960	P48960-2;P48960-3;P48960	4;4;4	4;4;4	4;4;4	CD97 antigen;CD97 antigen subunit alpha;CD97 antigen subunit beta	CD97	Isoform of P48960, Isoform 2 of CD97 antigen;Isoform of P48960, Isoform 3 of CD97 antigen;CD97 antigen	non matrisome	non matrisome	3	4	4	4	3	1	3	1	3	1	9.4	9.4	9.4	81.742	742	742;786;835	0	82.576	7.1	2.3	61853000	52681000	9172300	2290800	1951100	339710	20.8959	18.3739	2.52191	53486000	0	25.6727	#NUM!	#NUM!	CD97 antigen;CD97 antigen subunit alpha;CD97 antigen subunit beta	CD97	4	1	5
A8MQT7;A0A096LP69;H7C2F2;P14209-2;P14209-3;P14209	A8MQT7;A0A096LP69;H7C2F2;P14209-2;P14209-3;P14209	1;1;1;1;1;1	1;1;1;1;1;1	1;1;1;1;1;1	CD99 antigen	CD99	Isoform of P14209, CD99 antigen;Isoform of P14209, CD99 antigen;Isoform of P14209, CD99 antigen (Fragment);Isoform of P14209, Isoform II of CD99 antigen;Isoform of P14209, Isoform 3 of CD99 antigen;CD99 antigen	non matrisome	non matrisome	6	1	1	1	1	1	1	1	1	1	17.5	17.5	17.5	17.694	177	177;184;201;160;169;185	0.00078339	9.9401	17.5	17.5	0	0	0	0	0	0	#NUM!	#NUM!	#NUM!	0	0	#NUM!	#NUM!	#NUM!	CD99 antigen	CD99	1	1	2
X6RKY7;X6RA30;O75794	X6RKY7;X6RA30;O75794	1;1;1	1;1;1	1;1;1	Cell division cycle protein 123 homolog	CDC123	Isoform of O75794, Cell division cycle protein 123 homolog (Fragment);Isoform of O75794, Cell division cycle protein 123 homolog;Cell division cycle protein 123 homolog	non matrisome	non matrisome	3	1	1	1	0	1	0	1	0	1	9.6	9.6	9.6	17.777	157	157;295;336	0.00073448	7.5734	0	9.6	4531400	0	4531400	503490	0	503490	#NUM!	18.9416	#NUM!	0	4385000	#NUM!	22.0641	#NUM!	Cell division cycle protein 123 homolog	CDC123	0	1	1
A0A024QZP7;P06493;A0A087WZZ9;P06493-2;E5RIU6	A0A024QZP7;P06493;A0A087WZZ9;P06493-2;E5RIU6	7;7;5;5;4	7;7;5;5;4	6;6;4;4;3	Cyclin-dependent kinase 1	CDC2;CDK1	Isoform of P06493, Cell division cycle 2, G1 to S and G2 to M, isoform CRA_a;Cyclin-dependent kinase 1;Isoform of P06493, Cyclin-dependent kinase 1;Isoform of P06493, Isoform 2 of Cyclin-dependent kinase 1;Isoform of P06493, Cyclin-dependent kinase 1 (Frag	non matrisome	non matrisome	5	7	7	6	1	6	1	6	1	5	25.6	25.6	21.9	34.081	297	297;297;224;240;189	0	52.188	5.1	20.5	80527000	12897000	67630000	4238300	678800	3559500	19.3726	21.7632	-2.39062	0	67843000	#NUM!	26.0157	#NUM!	Cyclin-dependent kinase 1	CDC2;CDK1	1	6	7
Q9UJX2;D6RBY8;D6RCF8;H0Y936;Q9UJX2-2;Q9UJX2-3	Q9UJX2;D6RBY8;D6RCF8;H0Y936;Q9UJX2-2;Q9UJX2-3	2;1;1;1;1;1	2;1;1;1;1;1	2;1;1;1;1;1	Cell division cycle protein 23 homolog	CDC23	Cell division cycle protein 23 homolog;Isoform of Q9UJX2, Cell division cycle protein 23 homolog;Isoform of Q9UJX2, Cell division cycle protein 23 homolog;Isoform of Q9UJX2, Cell division cycle protein 23 homolog (Fragment);Isoform of Q9UJX2, Isoform 2 of	non matrisome	non matrisome	6	2	2	2	0	2	0	2	0	2	3.5	3.5	3.5	68.833	597	597;109;123;134;151;479	0	12.632	0	3.5	13056000	0	13056000	408010	0	408010	#NUM!	18.6382	#NUM!	0	13507000	#NUM!	23.6872	#NUM!	Cell division cycle protein 23 homolog	CDC23	0	2	2
Q16543;K7EL68;K7EQA9;K7EKQ2	Q16543;K7EL68;K7EQA9;K7EKQ2	2;1;1;1	2;1;1;1	2;1;1;1	Hsp90 co-chaperone Cdc37;Hsp90 co-chaperone Cdc37, N-terminally processed	CDC37	Hsp90 co-chaperone Cdc37;Isoform of Q16543, Hsp90 co-chaperone Cdc37 (Fragment);Isoform of Q16543, Hsp90 co-chaperone Cdc37 (Fragment);Isoform of Q16543, Hsp90 co-chaperone Cdc37 (Fragment)	non matrisome	non matrisome	4	2	2	2	0	2	0	2	0	2	6.9	6.9	6.9	44.468	378	378;184;230;353	0	11.945	0	6.9	15391000	0	15391000	1099300	0	1099300	#NUM!	20.0682	#NUM!	0	13659000	#NUM!	23.7033	#NUM!	Hsp90 co-chaperone Cdc37;Hsp90 co-chaperone Cdc37, N-terminally processed	CDC37	0	2	2
Q5SRN1;O60508	Q5SRN1;O60508	1;1	1;1	1;1	Pre-mRNA-processing factor 17	CDC40	Isoform of O60508, Pre-mRNA-processing factor 17;Pre-mRNA-processing factor 17	non matrisome	non matrisome	2	1	1	1	0	1	0	1	0	1	3.9	3.9	3.9	60.83	539	539;579	0.00077821	9.523	0	3.9	3011500	0	3011500	88574	0	88574	#NUM!	16.4346	#NUM!	0	2914200	#NUM!	21.4747	#NUM!	Pre-mRNA-processing factor 17	CDC40	0	1	1
P60953;Q5JYX0;P60953-1	P60953;Q5JYX0;P60953-1	4;3;3	3;2;2	3;2;2	Cell division control protein 42 homolog	CDC42	Cell division control protein 42 homolog;Isoform of P60953, Cell division control protein 42 homolog (Fragment);Isoform of P60953, Isoform 1 of Cell division control protein 42 homolog	non matrisome	non matrisome	3	4	3	3	2	2	1	2	1	2	22.5	16.8	16.8	21.258	191	191;136;191	0	25.138	11.5	11	35538000	9886100	25652000	3948700	1098500	2850300	20.0671	21.4427	-1.37558	11425000	0	23.4457	#NUM!	#NUM!	Cell division control protein 42 homolog	CDC42	1	3	4
Q9Y5S2;H0YLY0	Q9Y5S2	4;1	4;1	4;1	Serine/threonine-protein kinase MRCK beta	CDC42BPB	Serine/threonine-protein kinase MRCK beta	non matrisome	non matrisome	2	4	4	4	1	4	1	4	1	4	3.2	3.2	3.2	194.31	1711	1711;666	0	38.897	0.9	3.2	26615000	0	26615000	320660	0	320660	#NUM!	18.2907	#NUM!	0	26923000	#NUM!	24.6823	#NUM!	Serine/threonine-protein kinase MRCK beta	CDC42BPB	1	4	5
Q99459	Q99459	2	2	2	Cell division cycle 5-like protein	CDC5L	Cell division cycle 5-like protein	non matrisome	non matrisome	1	2	2	2	0	2	0	2	0	2	4.6	4.6	4.6	92.25	802	802	0	14.722	0	4.6	20501000	0	20501000	539490	0	539490	#NUM!	19.0412	#NUM!	0	19061000	#NUM!	24.1841	#NUM!	Cell division cycle 5-like protein	CDC5L	0	2	2
Q6P1J9	Q6P1J9	1	1	1	Parafibromin	CDC73	Parafibromin	non matrisome	non matrisome	1	1	1	1	0	1	0	1	0	1	1.9	1.9	1.9	60.576	531	531	0.004522	6.2206	0	1.9	9323400	0	9323400	282530	0	282530	#NUM!	18.108	#NUM!	0	10843000	#NUM!	23.3703	#NUM!	Parafibromin	CDC73	0	1	1
H3BVI7;H3BNC6;A0A087WX17;A0A087WU43;A0A087WXI5;P12830-2;P12830	H3BVI7;H3BNC6;A0A087WX17;A0A087WU43;A0A087WXI5;P12830-2;P12830	1;1;1;1;1;1;1	1;1;1;1;1;1;1	1;1;1;1;1;1;1	Cadherin-1;E-Cad/CTF1;E-Cad/CTF2;E-Cad/CTF3	CDH1	Isoform of P12830, Cadherin-1;Isoform of P12830, Cadherin-1;Isoform of P12830, Cadherin-1;Isoform of P12830, Cadherin-1;Isoform of P12830, Cadherin-1;Isoform of P12830, Isoform 2 of Cadherin-1;Cadherin-1	non matrisome	non matrisome	7	1	1	1	1	0	1	0	1	0	2.4	2.4	2.4	45.52	414	414;537;647;647;903;821;882	0.0060413	6.0901	2.4	0	3700700	3700700	0	284670	284670	0	18.1189	#NUM!	#NUM!	9152400	0	23.1257	#NUM!	#NUM!	Cadherin-1;E-Cad/CTF1;E-Cad/CTF2;E-Cad/CTF3	CDH1	1	0	1
B3KY94;O14735-3;O14735	B3KY94;O14735-3;O14735	1;1;1	1;1;1	1;1;1	CDP-diacylglycerol--inositol 3-phosphatidyltransferase	CDIPT	Isoform of O14735, CDP-diacylglycerol--inositol 3-phosphatidyltransferase;Isoform of O14735, Isoform 3 of CDP-diacylglycerol--inositol 3-phosphatidyltransferase;CDP-diacylglycerol--inositol 3-phosphatidyltransferase	non matrisome	non matrisome	3	1	1	1	1	1	1	1	1	1	5.5	5.5	5.5	25.946	237	237;168;213	0.0007619	8.3834	5.5	5.5	10360000	5161400	5199000	1726700	860240	866500	19.7144	19.7248	-0.0104605	0	5031000	#NUM!	22.2624	#NUM!	CDP-diacylglycerol--inositol 3-phosphatidyltransferase	CDIPT	1	1	2
Q5QPR4;J3QR29;A0A0D9SEI3;Q5QPR3;B7ZVY7;A0A0D9SER5;A0A0D9SEN2;J3QR44;Q9UQ88-5;Q9UQ88-10;P21127-12;P21127-4;P21127-5;Q9UQ88-9;P21127-10;P21127-6;P21127-9;Q9UQ88-4;P21127-8;Q9UQ88-3;Q9UQ88-2;P21127-3;P21127-2;Q9UQ88;P21127	Q5QPR4;J3QR29;A0A0D9SEI3;Q5QPR3;B7ZVY7;A0A0D9SER5;A0A0D9SEN2;J3QR44;Q9UQ88-5;Q9UQ88-10;P21127-12;P21127-4;P21127-5;Q9UQ88-9;P21127-10;P21127-6;P21127-9;Q9UQ88-4;P21127-8;Q9UQ88-3;Q9UQ88-2;P21127-3;P21127-2;Q9UQ88;P21127	1;1;1;1;1;1;1;1;1;1;1;1;1;1;1;1;1;1;1;1;1;1;1;1;1	1;1;1;1;1;1;1;1;1;1;1;1;1;1;1;1;1;1;1;1;1;1;1;1;1	1;1;1;1;1;1;1;1;1;1;1;1;1;1;1;1;1;1;1;1;1;1;1;1;1	Cyclin-dependent kinase 11A;Cyclin-dependent kinase 11B	CDK11A;CDK11B;CDC2L1	Isoform of Q9UQ88, Cyclin-dependent kinase 11A;Isoform of P21127, Cyclin-dependent kinase 11B;Isoform of P21127, Cyclin-dependent kinase 11B;Isoform of Q9UQ88, Cyclin-dependent kinase 11A;Isoform of P21127, Cell division cycle 2-like 1 (PITSLRE proteins);I	non matrisome	non matrisome	25	1	1	1	0	1	0	1	0	1	1.5	1.5	1.5	86.823	746	746;748;772;779;782;783;785;795;397;439;439;461;526;531;565;738;748;770;772;779;780;781;782;783;795	0.00078462	10.133	0	1.5	6344800	0	6344800	158620	0	158620	#NUM!	17.2752	#NUM!	0	7379100	#NUM!	22.815	#NUM!	Cyclin-dependent kinase 11A;Cyclin-dependent kinase 11B	CDK11A;CDK11B;CDC2L1	0	1	1
J3QSD7;Q9NYV4-3;Q9NYV4-2;Q9NYV4	J3QSD7;Q9NYV4-3;Q9NYV4-2;Q9NYV4	1;1;1;1	1;1;1;1	1;1;1;1	Cyclin-dependent kinase 12	CDK12	Isoform of Q9NYV4, Cyclin-dependent kinase 12 (Fragment);Isoform of Q9NYV4, Isoform 3 of Cyclin-dependent kinase 12;Isoform of Q9NYV4, Isoform 2 of Cyclin-dependent kinase 12;Cyclin-dependent kinase 12	non matrisome	non matrisome	4	1	1	1	0	1	0	1	0	1	1.5	1.5	1.5	133.66	1201	1201;1273;1481;1490	0.00074239	7.746	0	1.5	5074800	0	5074800	93977	0	93977	#NUM!	16.52	#NUM!	0	4503900	#NUM!	22.1027	#NUM!	Cyclin-dependent kinase 12	CDK12	0	1	1
E7ESI2;G3V5T9;P24941-2;P24941;G3V317;K7ELV5;Q00526	E7ESI2;G3V5T9;P24941-2;P24941;G3V317;K7ELV5;Q00526	2;2;2;2;1;1;1	1;1;1;1;0;0;0	1;1;1;1;0;0;0	Cyclin-dependent kinase 2;Cyclin-dependent kinase 3	CDK2;CDK3	Isoform of P24941, Cyclin-dependent kinase 2;Isoform of P24941, Cyclin-dependent kinase 2;Isoform of P24941, Isoform 2 of Cyclin-dependent kinase 2;Cyclin-dependent kinase 2;Isoform of P24941, Cyclin-dependent kinase 2;Isoform of Q00526, Cyclin-dependent k	non matrisome	non matrisome	7	2	1	1	1	1	1	0	1	0	10.1	5.5	5.5	27.164	238	238;346;264;298;39;164;305	0.00071736	7.2874	5.5	4.6	8162300	8162300	0	544150	544150	0	19.0536	#NUM!	#NUM!	6657000	0	22.6664	#NUM!	#NUM!	Cyclin-dependent kinase 2;Cyclin-dependent kinase 3	CDK2;CDK3	1	0	1
F8VYH9;F8VTV8;F8VWX7;P11802;F8W1L8;F8VXD2;F8VZZ0;F8VZ51;F8VYY1;Q96BE9;P11802-2	F8VYH9;F8VTV8;F8VWX7;P11802;F8W1L8;F8VXD2;F8VZZ0;F8VZ51	3;3;3;3;2;2;2;2;1;1;1	3;3;3;3;2;2;2;2;1;1;1	3;3;3;3;2;2;2;2;1;1;1	Cyclin-dependent kinase 4	CDK4	Isoform of P11802, Cyclin-dependent kinase 4 (Fragment);Isoform of P11802, Cyclin-dependent kinase 4;Isoform of P11802, Cyclin-dependent kinase 4 (Fragment);Cyclin-dependent kinase 4;Isoform of P11802, Cyclin-dependent kinase 4 (Fragment);Isoform of P11802	non matrisome	non matrisome	11	3	3	3	2	3	2	3	2	3	24.1	24.1	24.1	18.685	170	170;201;203;303;115;132;186;208;74;111;183	0	47.529	14.7	24.1	73999000	30182000	43817000	6727200	2743800	3983300	21.3877	21.9255	-0.537789	74644000	0	26.1535	#NUM!	#NUM!	Cyclin-dependent kinase 4	CDK4	3	3	6
Q96JB5;J3KRI2;J3KRK4;J3KS63;J3QRM1;J3QQY1;Q96JB5-3;Q96JB5-2;Q96JB5-4	Q96JB5;J3KRI2;J3KRK4;J3KS63;J3QRM1;J3QQY1;Q96JB5-3;Q96JB5-2;Q96JB5-4	2;1;1;1;1;1;1;1;1	2;1;1;1;1;1;1;1;1	2;1;1;1;1;1;1;1;1	CDK5 regulatory subunit-associated protein 3	CDK5RAP3	CDK5 regulatory subunit-associated protein 3;Isoform of Q96JB5, CDK5 regulatory subunit-associated protein 3;Isoform of Q96JB5, CDK5 regulatory subunit-associated protein 3;Isoform of Q96JB5, CDK5 regulatory subunit-associated protein 3;Isoform of Q96JB5,	non matrisome	non matrisome	9	2	2	2	1	1	1	1	1	1	4.3	4.3	4.3	56.92	506	506;105;118;124;272;281;281;419;531	0	13.077	1.4	3	9750700	3648700	6102000	375030	140330	234690	17.0985	17.8404	-0.741933	0	7096700	#NUM!	22.7587	#NUM!	CDK5 regulatory subunit-associated protein 3	CDK5RAP3	1	1	2
J3QRG6;P42771;P42771-4;K7ES20;G3XAG3;K7ENC6;P42771-2;P42771-3;P42772	J3QRG6;P42771;P42771-4;K7ES20;G3XAG3;K7ENC6;P42771-2;P42771-3;P42772	2;2;2;1;1;1;1;1;1	2;2;2;1;1;1;1;1;1	2;2;2;1;1;1;1;1;1	Cyclin-dependent kinase inhibitor 2A;Cyclin-dependent kinase 4 inhibitor B	CDKN2A;CDKN2B	Isoform of P42771, Cyclin-dependent kinase inhibitor 2A;Cyclin-dependent kinase inhibitor 2A;Isoform of P42771, Isoform 5 of Cyclin-dependent kinase inhibitor 2A;Isoform of P42771, Cyclin-dependent kinase inhibitor 2A;Isoform of P42771, Cyclin-dependent ki	non matrisome	non matrisome	9	2	2	2	0	2	0	2	0	2	28.3	28.3	28.3	14.968	138	138;156;167;104;116;121;105;116;138	0	45.729	0	28.3	22243000	0	22243000	3177600	0	3177600	#NUM!	21.5995	#NUM!	0	23306000	#NUM!	24.4742	#NUM!	Cyclin-dependent kinase inhibitor 2A;Cyclin-dependent kinase 4 inhibitor B	CDKN2A;CDKN2B	0	2	2
Q9NXV6	Q9NXV6	1	1	1	CDKN2A-interacting protein	CDKN2AIP	CDKN2A-interacting protein	non matrisome	non matrisome	1	1	1	1	1	1	1	1	1	1	3.6	3.6	3.6	61.124	580	580	0	63.753	3.6	3.6	18038000	5429100	12609000	530520	159680	370840	17.2848	18.5004	-1.21561	0	5121800	#NUM!	22.2882	#NUM!	CDKN2A-interacting protein	CDKN2AIP	1	2	3
Q2L6G8;G8JLG2;Q15517	Q2L6G8;G8JLG2;Q15517	4;4;4	4;4;4	4;4;4	Corneodesmosin	CDSN	Isoform of Q15517, Corneodesmosin;Isoform of Q15517, Corneodesmosin;Corneodesmosin	non matrisome	non matrisome	3	4	4	4	4	3	4	3	4	3	8.7	8.7	8.7	51.539	529	529;529;529	0	26.14	8.7	7	161760000	23848000	137910000	10784000	1589900	9194300	20.6005	23.1323	-2.5318	38701000	80978000	25.2059	26.271	-1.06516	Corneodesmosin	CDSN	4	5	9
Q9UKY7-2;Q9UKY7;D6RAV0;D6RFH2;D6R9V8;H0Y8K3;Q9UKY7-3	Q9UKY7-2;Q9UKY7;D6RAV0;D6RFH2;D6R9V8;H0Y8K3;Q9UKY7-3	2;2;1;1;1;1;1	2;2;1;1;1;1;1	2;2;1;1;1;1;1	Protein CDV3 homolog	CDV3	Isoform of Q9UKY7, Isoform 2 of Protein CDV3 homolog;Protein CDV3 homolog;Isoform of Q9UKY7, Protein CDV3 homolog (Fragment);Isoform of Q9UKY7, Protein CDV3 homolog;Isoform of Q9UKY7, Protein CDV3 homolog;Isoform of Q9UKY7, Protein CDV3 homolog (Fragment);	non matrisome	non matrisome	7	2	2	2	1	1	1	1	1	1	38	38	38	22.079	213	213;258;92;108;156;188;110	0	120.96	15	23	49190000	7225100	41965000	4471800	656830	3815000	19.3252	21.8633	-2.53809	0	17047000	#NUM!	24.023	#NUM!	Protein CDV3 homolog	CDV3	1	3	4
P17676-3;P17676-2;P17676	P17676-3;P17676-2;P17676	1;1;1	1;1;1	1;1;1	CCAAT/enhancer-binding protein beta	CEBPB	Isoform of P17676, Isoform 3 of CCAAT/enhancer-binding protein beta;Isoform of P17676, Isoform 2 of CCAAT/enhancer-binding protein beta;CCAAT/enhancer-binding protein beta	non matrisome	non matrisome	3	1	1	1	0	1	0	1	0	1	12.2	12.2	12.2	15.938	147	147;322;345	0.00077042	8.9525	0	12.2	5894700	0	5894700	1178900	0	1178900	#NUM!	20.169	#NUM!	0	2394500	#NUM!	21.1913	#NUM!	CCAAT/enhancer-binding protein beta	CEBPB	0	1	1
Q03701	Q03701	4	4	4	CCAAT/enhancer-binding protein zeta	CEBPZ	CCAAT/enhancer-binding protein zeta	non matrisome	non matrisome	1	4	4	4	1	4	1	4	1	4	4.6	4.6	4.6	120.97	1054	1054	0	27.546	0.9	4.6	60549000	6222000	54327000	1261400	129630	1131800	16.984	20.1102	-3.12615	0	58690000	#NUM!	25.8066	#NUM!	CCAAT/enhancer-binding protein zeta	CEBPZ	1	5	6
Q9BXW7-2;Q9BXW7	Q9BXW7-2;Q9BXW7	1;1	1;1	1;1	Cat eye syndrome critical region protein 5	CECR5	Isoform of Q9BXW7, Isoform 1 of Cat eye syndrome critical region protein 5;Cat eye syndrome critical region protein 5	non matrisome	non matrisome	2	1	1	1	1	0	1	0	1	0	3.6	3.6	3.6	43.588	393	393;423	0	194.97	3.6	0	5658400	5658400	0	297810	297810	0	18.184	#NUM!	#NUM!	11628000	0	23.4711	#NUM!	#NUM!	Cat eye syndrome critical region protein 5	CECR5	1	0	1
G5EA30;Q92879-5;Q92879-2;Q92879-3;Q92879-6;Q92879;Q92879-4;E9PQK4;E9PSH0;E9PKU1	G5EA30;Q92879-5;Q92879-2;Q92879-3;Q92879-6;Q92879;Q92879-4	4;4;4;4;4;4;4;1;1;1	4;4;4;4;4;4;4;1;1;1	4;4;4;4;4;4;4;1;1;1	CUGBP Elav-like family member 1	CELF1	Isoform of Q92879, CUG triplet repeat, RNA binding protein 1, isoform CRA_c;Isoform of Q92879, Isoform 5 of CUGBP Elav-like family member 1;Isoform of Q92879, Isoform 2 of CUGBP Elav-like family member 1;Isoform of Q92879, Isoform 3 of CUGBP Elav-like fami	non matrisome	non matrisome	10	4	4	4	0	4	0	4	0	4	10.1	10.1	10.1	55.142	514	514;468;482;483;485;486;512;87;95;114	0	26.855	0	10.1	41676000	0	41676000	2451500	0	2451500	#NUM!	21.2252	#NUM!	0	20809000	#NUM!	24.3107	#NUM!	CUGBP Elav-like family member 1	CELF1	0	4	4
P49454	P49454	2	2	2	Centromere protein F	CENPF	Centromere protein F	non matrisome	non matrisome	1	2	2	2	0	2	0	2	0	2	0.8	0.8	0.8	367.76	3210	3210	0	14.253	0	0.8	10202000	0	10202000	51788	0	51788	#NUM!	15.6603	#NUM!	0	7731800	#NUM!	22.8824	#NUM!	Centromere protein F	CENPF	0	2	2
Q7Z7K6-3;Q7Z7K6;A0A0M3HER2;Q7Z7K6-2	Q7Z7K6-3;Q7Z7K6;A0A0M3HER2;Q7Z7K6-2	2;2;1;1	2;2;1;1	2;2;1;1	Centromere protein V	CENPV	Isoform of Q7Z7K6, Isoform 3 of Centromere protein V;Centromere protein V;Isoform of Q7Z7K6, Centromere protein V;Isoform of Q7Z7K6, Isoform 2 of Centromere protein V	non matrisome	non matrisome	4	2	2	2	0	2	0	2	0	2	9.9	9.9	9.9	29.73	272	272;275;175;118	0	27.721	0	9.9	13478000	0	13478000	1123200	0	1123200	#NUM!	20.0992	#NUM!	0	13043000	#NUM!	23.6368	#NUM!	Centromere protein V	CENPV	0	2	2
J3QLL3;H7C0J5;O60308	J3QLL3;H7C0J5;O60308	1;1;1	1;1;1	1;1;1	Centrosomal protein of 104 kDa	CEP104	Isoform of O60308, Centrosomal protein of 104 kDa (Fragment);Isoform of O60308, Centrosomal protein of 104 kDa (Fragment);Centrosomal protein of 104 kDa	non matrisome	non matrisome	3	1	1	1	1	0	1	0	1	0	4.9	4.9	4.9	20.988	185	185;190;925	0.0045234	6.2219	4.9	0	46070000	46070000	0	4607000	4607000	0	22.1354	#NUM!	#NUM!	94672000	0	26.4964	#NUM!	#NUM!	Centrosomal protein of 104 kDa	CEP104	1	0	1
H0Y2V6;Q5SW79-2;Q5SW79-3;Q5SW79	H0Y2V6;Q5SW79-2;Q5SW79-3;Q5SW79	1;1;1;1	1;1;1;1	1;1;1;1	Centrosomal protein of 170 kDa	CEP170	Isoform of Q5SW79, Centrosomal protein of 170 kDa (Fragment);Isoform of Q5SW79, Isoform 2 of Centrosomal protein of 170 kDa;Isoform of Q5SW79, Isoform 3 of Centrosomal protein of 170 kDa;Centrosomal protein of 170 kDa	non matrisome	non matrisome	4	1	1	1	1	1	1	1	1	1	1.3	1.3	1.3	171.97	1558	1558;1460;1486;1584	0.00075959	8.27	1.3	1.3	14713000	5203100	9509900	181640	64235	117410	15.9711	16.8412	-0.870124	0	3863000	#NUM!	21.8813	#NUM!	Centrosomal protein of 170 kDa	CEP170	2	1	3
Q5SZE1;Q96G23;Q5SZE2;Q5SZE3;H0YKH6;Q5SZE4;H0YNU7;H0YLQ6	Q5SZE1;Q96G23;Q5SZE2;Q5SZE3;H0YKH6;Q5SZE4;H0YNU7	3;3;2;2;2;2;2;1	3;3;2;2;2;2;2;1	3;3;2;2;2;2;2;1	Ceramide synthase 2	CERS2	Isoform of Q96G23, Ceramide synthase 2 (Fragment);Ceramide synthase 2;Isoform of Q96G23, Ceramide synthase 2 (Fragment);Isoform of Q96G23, Ceramide synthase 2 (Fragment);Isoform of Q96G23, Ceramide synthase 2 (Fragment);Isoform of Q96G23, Ceramide synthase	non matrisome	non matrisome	8	3	3	3	2	3	2	3	2	3	14.8	14.8	14.8	36.373	304	304;380;128;192;222;249;377;228	0	19.763	8.2	14.8	74824000	23252000	51572000	5344600	1660900	3683700	20.6635	21.8127	-1.14919	51906000	55587000	25.6294	25.7282	-0.0988462	Ceramide synthase 2	CERS2	3	4	7
P23141-3;P23141;P23141-2;H3BQV8;A0A140TA63;Q9UKY3-2;Q9UKY3	P23141-3;P23141;P23141-2	3;3;3;1;1;1;1	3;3;3;1;1;1;1	3;3;3;1;1;1;1	Liver carboxylesterase 1	CES1	Isoform of P23141, Isoform 3 of Liver carboxylesterase 1;Liver carboxylesterase 1;Isoform of P23141, Isoform 2 of Liver carboxylesterase 1	non matrisome	non matrisome	7	3	3	3	2	1	2	1	2	1	7.6	7.6	7.6	62.392	566	566;567;568;131;134;151;287	0	148.66	5.3	2.3	21882000	16664000	5218000	683830	520770	163060	18.9903	17.315	1.67524	47286000	0	25.4949	#NUM!	#NUM!	Liver carboxylesterase 1	CES1	2	1	3
H7C5H1;E7ETN3;B4E1Z4;P00751	H7C5H1;E7ETN3;B4E1Z4;P00751	1;1;1;1	1;1;1;1	1;1;1;1	Complement factor B;Complement factor B Ba fragment;Complement factor B Bb fragment	CFB	Isoform of P00751, Complement factor B (Fragment);Isoform of B4E1Z4, Uncharacterized protein;Uncharacterized protein;Complement factor B	non matrisome	non matrisome	4	1	1	1	1	0	1	0	1	0	3	3	3	34.581	305	305;1115;1266;764	0.0060317	6.0776	3	0	3550300	3550300	0	197240	197240	0	17.5896	#NUM!	#NUM!	8780300	0	23.0658	#NUM!	#NUM!	Complement factor B;Complement factor B Ba fragment;Complement factor B Bb fragment	CFB	1	0	1
P08603;A0A0D9SG88;P08603-2;Q5TFM2	P08603	15;6;6;5	15;6;6;5	14;6;6;5	Complement factor H	CFH	Complement factor H	non matrisome	non matrisome	4	15	15	14	15	0	15	0	14	0	14.1	14.1	13.4	139.09	1231	1231;449;449;385	0	190.29	14.1	0	132640000	132640000	0	2174400	2174400	0	21.0522	#NUM!	#NUM!	292670000	0	28.1247	#NUM!	#NUM!	Complement factor H	CFH	16	0	16
[truncated: 2,576 more rows]
[truncated: 11 more columns]

## Sheet: cytoskeleton and matrisome
Protein IDs	Majority protein IDs	Peptide counts (all)	Peptide counts (razor+unique)	Peptide counts (unique)	Protein names	Gene names	Fasta headers	Division	category	Number of proteins	Peptides	Razor + unique peptides	Unique peptides	Peptides Exp_SDS	Peptides Exp_TX100	Razor + unique peptides Exp_SDS	Razor + unique peptides Exp_TX100	Unique peptides Exp_SDS	Unique peptides Exp_TX100	Sequence coverage [%]	Unique + razor sequence coverage [%]	Unique sequence coverage [%]	Mol. weight [kDa]	Sequence length	Sequence lengths	Q-value	Score	Sequence coverage Exp_SDS [%]	Sequence coverage Exp_TX100 [%]	Intensity	Intensity Exp_SDS	Intensity Exp_TX100	iBAQ	iBAQ Exp_SDS	iBAQ Exp_TX100	LFQ intensity Exp_SDS	LFQ intensity Exp_TX100	LOG2 LFQ intensity Exp_SDS	LOG2 LFQ intensity Exp_TX100	DIFFERENCE LOG2 LFQ INT (SDS-TX100)	Protein names	Gene names	MS/MS count Exp_SDS	MS/MS count Exp_TX100	MS/MS count	Only identified by site	Reverse	Potential contaminant	id
[truncated: 306 more rows]
[truncated: 8 more columns]

[truncated: 2 more sheets: only matrisome, calculations]
